# Supplementary material for: Comparative proteomic analysis reveals a dynamic pollen plasma membrane protein map and the membrane landscape of receptor-like kinases and transporters important for pollen tube growth and interaction with pistils in rice
Source: BMC Plant Biol. 2017 Jan 5;17:2. doi: 10.1186/s12870-016-0961-7 (PMC5217431; doi:10.1186/s12870-016-0961-7)
Supplement: Additional file 4: — All proteins identified in the experiments and their quantitative information. (XLSX 590 kb) [file 12870_2016_961_MOESM4_ESM.xlsx]

## Sheet: 2 experiment total proteins
Additional file 4. All proteins identified in the experiments and their quantitative information. Under the criterion of false discovery rate (FDR) < 1%, unused ≥ 1.3 and two or more unique peptides matched, we identified 1,474 proteins with FDR 0.07% in experiment 1, and 1,284 proteins with FDR 0.08% in experiment 2. In total, 1,979 proteins were identified (matched to 1,631 loci), of which 779 …
No.	Annotation	Accession	Locus	TMD(s)	Modification	MW(Da)	PI	Cellular component	Biological process	Molecular function	117:115 Exp 1	115:117 Exp 2	Mean	SD	RSD
1	1,3-beta-glucan synthase	gi|218188824	LOC_Os01g55040	12	Palmitoylation(A+B)	198015	9.51	plasma membrane	carbohydrate metabolic process	transferase activity
2	1,3-beta-glucan synthase	gi|115439997	LOC_Os01g55040	14	Palmitoylation(2A+B)	207241	9.27	plasma membrane	carbohydrate metabolic process	transferase activity	1.02802		1.02802
3	1,3-beta-glucan synthase	gi|222624093	LOC_Os06g08380	9	Palmitoylation(A+C)	184545	6.8	plasma membrane	callose deposition in cell wall	1,3-beta-glucan synthase activity	1.00925		1.00925
4	1,3-beta-glucan synthase	gi|55771366	LOC_Os06g08380	14	Palmitoylation(2A+B)	217768	8.82	plasma membrane	carbohydrate metabolic process	transferase activity	0.946237	0.946237	0.946237	0	0
5	1,3-beta-glucan synthase	gi|218197708	LOC_Os06g08380	15	Palmitoylation(3A+2B)	203742	9.17	plasma membrane	carbohydrate metabolic process	transferase activity	0.954993	0.704693	0.829843	0.176988	0.21328
6	1,3-beta-glucan synthase	gi|222634838	LOC_Os06g08380	16	Palmitoylation(4A+C)	208865	8.85	plasma membrane	pollination;cell growth		0.847227		0.847227
7	1,3-beta-glucan synthase	gi|55295882	LOC_Os06g08380	15	Palmitoylation(4A+2C)	202170	8.64	plasma membrane	carbohydrate metabolic process	transferase activity		0.990832	0.990832
8	1,3-beta-glucan synthase	gi|218191976	LOC_Os06g08380	11	Palmitoylation(2A+C)	181617	8.15	plasma membrane	carbohydrate metabolic process	transferase activity		0.862979	0.862979
9	1,4-alpha-glucan-branching enzyme	gi|5689138	LOC_Os02g32660	1	Palmitoylation(A)	94779.9	5.05	chloroplast	carbohydrate metabolic process	transferase activity	1.25892		1.25892
10	1,4-alpha-glucan-branching enzyme	gi|190693064	LOC_Os02g32660	1	Palmitoylation(A)	92743.1	5.69	chloroplast	carbohydrate metabolic process	transferase activity
11	1,4-alpha-glucan-branching enzyme	gi|125539715	LOC_Os02g32660	1		92762.2	5.7	chloroplast	carbohydrate metabolic process	transferase activity	1.10662		1.10662
12	1,4-alpha-glucan-branching enzyme	gi|222628817	LOC_Os02g32660	1	Palmitoylation(4A)	139377	5.29	chloroplast	carbohydrate metabolic process	transferase activity
13	1,4-beta-xylanase	gi|19920134	LOC_Os10g21110	0	Palmitoylation(2C)	59746.1	8.79	cell wall	carbohydrate metabolic process	hydrolase activity		1.03753	1.03753
14	1,4-beta-xylanase	gi|218184365	LOC_Os10g21110	0	Palmitoylation(2A)	63975.1	8.06	cell wall	carbohydrate metabolic process	hydrolase activity	6.36796		6.36796
15	11-S plant seed storage protein family protein	gi|115442571	LOC_Os01g74480	1		40264	5.64	cytosol	seed germination	nutrient reservoir activity	0.57544	0.461318	0.518379	0.0806966	0.155671
16	12-oxophytodienoate reductase 3	gi|115476758	LOC_Os08g35740	0		43677.4	8.72	peroxisome	response to stress	catalytic activity	1.35519		1.35519
17	14-3-3 protein	gi|115446909	LOC_Os02g36974	0	Palmitoylation(2C)	29692.4	4.71	plasma membrane	brassinosteroid mediated signaling	protein binding	1.1695		1.1695
18	14-3-3 protein	gi|115454901	LOC_Os03g50290	0	Palmitoylation(C)	29177.7	4.81	plasma membrane	brassinosteroid mediated signaling	protein binding	8.55067	10	9.27533	1.02483	0.11049
19	14-3-3 protein	gi|125561626	LOC_Os08g33370	0	Palmitoylation(C)	28780.4	4.78	plasma membrane	brassinosteroid mediated signaling	protein binding	6.98232	6.60693	6.79463	0.265441	0.0390662
20	14-3-3 protein	gi|297611974	LOC_Os11g34450	0	Palmitoylation(C)	29261.6	4.83	plasma membrane	brassinosteroid mediated signaling	protein binding	12.3595	13.4276	12.8936	0.755317	0.0585809
21	2,3-bisphosphoglycerate-independent phosphoglycerate mutase	gi|115464537	LOC_Os05g40420	0	Palmitoylation(C)	60812.8	5.25	cytosol	metabolic process	catalytic activity	16.5959	14.7231	15.6595	1.32423	0.0845638
22	26S protease regulatory subunit	gi|218190265	LOC_Os02g10640	0	Palmitoylation(2A+C)	44570.2	7.03	plasma membrane	protein metabolic process	hydrolase activity	1.03753	1.64437	1.34095	0.429103	0.32
23	26S protease regulatory subunit	gi|115444937	LOC_Os02g11050	0	Palmitoylation(C)	47222.7	8.9	plasma membrane	protein metabolic process	hydrolase activity	3.98107	3.98107	3.98107	0	0
24	26S protease regulatory subunit	gi|218192631	LOC_Os03g18690	0	Palmitoylation(A)	50864.3	6.14	plasma membrane	protein metabolic process	ATPase activity		1.33045	1.33045
25	26S protease regulatory subunit	gi|115452485	LOC_Os03g18690	0	Palmitoylation(A)	49714.2	5.91	plasma membrane	protein metabolic process	ATPase activity	1.49969		1.49969
26	26S protease regulatory subunit 4	gi|556558	LOC_Os07g49150	0		49577	5.91	membrane	protein metabolic process	hydrolase activity
27	26S protease regulatory subunit 6A	gi|125541515	LOC_Os02g56000	0	Palmitoylation(C)	46845.3	4.94	cytoplasm	protein metabolic process	protein binding	1.10662	1.11686	1.11174	0.00724007	0.00651236
28	26S protease regulatory subunit 6A	gi|125554262	LOC_Os06g07630	0	Palmitoylation(C)	46470.9	4.9	cytoplasm	protein metabolic process	protein binding	3.83707	1.41906	2.62806	1.70979	0.650591
29	26S protease regulatory subunit 6B	gi|218190620	LOC_Os02g21970	1	Palmitoylation(A)	48828.6	5.31	cytoplasm	ubiquitin-dependent protein catabolic process	ATPase activity	2.18776	1.64437	1.91607	0.384235	0.200533
30	26S protease regulatory subunit 7	gi|125596332	LOC_Os02g54340	0		46684	7.94	plasma membrane	protein metabolic process	hydrolase activity	2.31206		2.31206
31	26S protease regulatory subunit 7	gi|115466876	LOC_Os06g09290	0		47682.1	6.03	plasma membrane	protein metabolic process	hydrolase activity		1.07647	1.07647
32	26S protease regulatory subunit 8	gi|115468800	LOC_Os06g39870	0	Palmitoylation(C)	46821.2	9.03	plasma membrane	protein metabolic process	hydrolase activity
33	26S proteasome non-ATPase regulatory subunit 14	gi|115435850	LOC_Os01g16190	0		34338.5	6.12	cytosol	protein metabolic process		2.48886		2.48886
34	26S proteasome non-ATPase regulatory subunit 14	gi|125552076	LOC_Os05g30800	0		34359.6	6.42	cytosol	protein metabolic process			1.00925	1.00925
35	26S proteasome non-ATPase regulatory subunit 3	gi|222640984	LOC_Os08g43640	1	Palmitoylation(2C)	52889.7	8.77	plasma membrane	protein metabolic process		3.0761	3.10456	3.09033	0.0201263	0.00651267
36	26S proteasome non-ATPase regulatory subunit 3	gi|115480447	LOC_Os09g37000	1	Palmitoylation(2C)	54981	8.75	plasma membrane	protein metabolic process	enzyme regulator activity	2.85759	2.77971	2.81865	0.0550676	0.0195368
37	26S proteasome non-ATPase regulatory subunit 4	gi|125543079	LOC_Os03g13970	1	Palmitoylation(3A)	61642.5	4.43	membrane	cell growth,signal transduction	signal transducer activity	2.65461	2.80543	2.73002	0.106652	0.0390662
38	26S proteasome non-ATPase regulatory subunit 6	gi|90265119	LOC_Os04g40850	3	Palmitoylation(A)	44038.6	5.64	plasma membrane	ubiquitin-dependent protein catabolic process		1.95885		1.95885
39	26S proteasome non-ATPase regulatory subunit 8	gi|218199510	LOC_Os07g25420	0	Palmitoylation(B)	30786.3	4.99	cytoplasm	ubiquitin-dependent protein catabolic process	peptidase activity	2.75423	2.72898	2.7416	0.0178553	0.00651271
40	26S proteasome regulatory subunit (RPN2)	gi|125591574	LOC_Os08g12820	1	Palmitoylation(A+2C)	109197	5.14	plasma membrane	protein metabolic process	enzyme regulator activity	1.00925	0.990832	1.00004	0.0130256	0.013025
41	26S proteasome subunit RPN6a	gi|115458588	LOC_Os04g36700	0		47597	5.87	proteasome regulatory particle	ubiquitin-dependent protein catabolic process		2.29087	2.91072	2.60079	0.438299	0.168525
42	26S proteasome subunit RPN7	gi|115447127	LOC_Os02g38810	1		44149.8	5.54	plasma membrane	protein metabolic process			2.70396	2.70396
43	26S proteasome subunit-like protein	gi|218192329	LOC_Os03g11570	0	Palmitoylation(A+C)	43702.4	5.61	cytosol	protein metabolic process			1.7378	1.7378
44	26S proteasome subunit-like protein	gi|115451543	LOC_Os03g11570	0	Palmitoylation(A+C)	43669.3	5.44	cytoplasm	ubiquitin-dependent protein catabolic process		4.65586		4.65586
45	2-oxo acid dehydrogenases acyltransferase	gi|115443677	LOC_Os02g01500	0		58998.1	8.21	mitochondrion	pyruvate metabolic process	transferase activity	3.31131	6.30957	4.81044	2.12009	0.440727
46	2-oxo acid dehydrogenases acyltransferase domain containing protein	gi|218188080	LOC_Os01g21160	0	Palmitoylation(2A)	56591.5	6.48	mitochondrion	metabolic process	transferase activity
47	2-oxo acid dehydrogenases acyltransferase domain containing protein	gi|115465912	LOC_Os06g01630	0	Palmitoylation(A)	59769.8	6.36	mitochondrion	biosynthetic process	transferase activity	7.04693	11.1686	9.10778	2.91448	0.319999
48	2-oxo acid dehydrogenases acyltransferase domain containing protein	gi|222635641	LOC_Os06g30460	1	Palmitoylation(A)	61301.2	8.73	mitochondrion	metabolic process	transferase activity	7.37904		7.37904
49	2-oxo acid dehydrogenases acyltransferase domain containing protein	gi|218198250	LOC_Os06g30460	0	Palmitoylation(A+C)	60317	8.81	mitochondrion	metabolic process	transferase activity		6.25173	6.25173
50	2-oxo acid dehydrogenases acyltransferase domain containing protein	gi|115471693	LOC_Os07g22720	0	Palmitoylation(A)	58771.8	8.65	mitochondrion	metabolic process	transferase activity	6.48634	5.97035	6.22835	0.364861	0.0585806
51	2-oxo acid dehydrogenases acyltransferase domain containing protein	gi|297612783	LOC_Os12g08170	3	Palmitoylation(A)	48360.4	8.85	plasma membrane	metabolic process	transferase activity	0.253513	0.570164	0.411839	0.223906	0.543675
52	2-oxoacid dehydrogenase	gi|115458104	LOC_Os04g32330	4		48283.3	8.65	mitochondrion	response to oxidative stress	acyltransferase activity	4.96592	1.47231	3.21912	2.47036	0.767402
53	2-oxoglutarate dehydrogenase E1 component	gi|222628767	LOC_Os04g32020	0	Palmitoylation(2A+B)	113930	6.56	mitochondrion	metabolic process	catalytic activity	2.75423	2.26987	2.51205	0.342497	0.136342
54	2-oxoglutarate dehydrogenase E1 component	gi|115474297	LOC_Os07g49520	0	Palmitoylation(B)	114288	6.91	mitochondrion	metabolic process	catalytic activity	2.48886		2.48886
55	2-oxoglutarate/malate translocator	gi|115462609	LOC_Os05g11780	4	Palmitoylation(A)	32802.2	9.59	mitochondrion	transport	transporter activity	0.946237	0.981748	0.963993	0.02511	0.0260479
56	2-phosphoglycerate kinase	gi|115480805	LOC_Os09g39870	1	Palmitoylation(5A+C)	78384.3	7.56	cytosol	biosynthetic process
57	2-phosphoglycerate kinase	gi|218202675	LOC_Os09g39870	1	Palmitoylation(5A+C)	78569.5	7.56	cytosol	biosynthetic process			0.903649	0.903649
58	3-hydroxyacyl-CoA dehydrogenase	gi|115436430	LOC_Os01g24680	1	Palmitoylation(C)	79391.7	8.88	peroxisome	lipid metabolic process	catalytic activity	1.24738		1.24738
59	3-hydroxyacyl-CoA dehydrogenase	gi|17105223	LOC_Os02g17390	1	Palmitoylation(A)	78468.6	9.16	cell wall	lipid metabolic process	catalytic activity		1.83654	1.83654
60	3-hydroxyacyl-CoA dehydrogenase	gi|33338559	LOC_Os02g17390	1	Palmitoylation(A)	77759.8	9.13	cell wall	lipid metabolic process	catalytic activity	2.14783		2.14783
61	3-ketoacyl-CoA thiolase	gi|115449669	LOC_Os02g57260	3	Palmitoylation(A)	46829.5	8.45	peroxisome	signal transduction	transferase activity
62	3-oxoacyl-reductase	gi|38346116	LOC_Os04g30760	1	Palmitoylation(A+C)	32641.8	9.35	plastid	lipid metabolic process	binding	1.00925	2.18776	1.59851	0.833332	0.521319
63	3-oxoacyl-synthase	gi|222625088	LOC_Os03g28420	3	Palmitoylation(3A+B+2C)	52094	8.86	plastid	lipid metabolic process	transferase activity	1.80302	1	1.40151	0.567819	0.405149
64	3-oxoacyl-synthase	gi|115466908	LOC_Os06g09630	4	Palmitoylation(A+2B+C)	49049.7	6.76	membrane	metabolic process	transferase activity	0.625173		0.625173
65	3-oxoacyl-synthase	gi|125596358	LOC_Os06g09630	4	Palmitoylation(A+B)	44918.9	7.12	membrane	metabolic process	transferase activity		0.505825	0.505825
66	4,5-DOPA dioxygenase extradiol	gi|218189470	LOC_Os01g65680	0	Myristoylation	34887.2	6.93	cytoplasm	metabolic process	catalytic activity		1.31826	1.31826
67	40S ribosomal protein	gi|115457852	LOC_Os04g28180	0		24928.5	10.41	plasma membrane	translation	structural molecule activity	0.946237	4.44631	2.69627	2.47493	0.917906
68	40S ribosomal protein S10	gi|115442401	LOC_Os01g73160	0	Palmitoylation(C)	19910.4	9.81	ribosome	translation	structural molecule activity	4.92039	7.58578	6.25309	1.88471	0.301405
69	40S ribosomal protein S10	gi|115446617	LOC_Os04g35090	1	Palmitoylation(C)	20262.8	9.76	ribosome	translation	structural molecule activity	5.97035		5.97035
70	40S ribosomal protein S10	gi|12246885	LOC_Os02g34460	1	Palmitoylation(C)	20253.8	9.68	ribosome	translation	structural molecule activity		4.28548	4.28548
71	40S ribosomal protein S13	gi|297607896	LOC_Os08g02400	0		17115.2	10.53	ribosome	translation	structural molecule activity	1.72187		1.72187
72	40S ribosomal protein S15	gi|222625972	LOC_Os03g58430	4	Palmitoylation(A)	47433.9	10	ribosome	translation	structural molecule activity
73	40S ribosomal protein S15	gi|109940155	LOC_Os07g08660	1		17415.4	10.19	ribosome	translation	structural molecule activity
74	40S ribosomal protein S15a	gi|115471123	LOC_Os07g10720	1		14800.3	9.94	ribosome	translation	structural molecule activity	1.01859	0.990832	1.00471	0.0196286	0.0195366
75	40S ribosomal protein S17	gi|125574772	LOC_Os10g27190	0		14917.2	9.93	ribosome	translation	structural molecule activity	4.13048	3.16228	3.64638	0.684619	0.187753
76	40S ribosomal protein S20	gi|115466228	LOC_Os06g04290	0		14046.3	9.48	ribosome	translation	structural molecule activity	6.54636	6.0256	6.28598	0.368237	0.0585807
77	40S ribosomal protein S20	gi|115481278	LOC_Os10g08930	0		14208.6	9.65	ribosome	translation	structural molecule activity	8.01678	5.91562	6.9662	1.48575	0.213279
78	40S ribosomal protein S23	gi|125572544	LOC_Os01g61814	0	Palmitoylation(2A)	34347.3	10.57	ribosome	translation	structural molecule activity	1.51356	0.990832	1.2522	0.369625	0.295182
79	40S ribosomal protein S24	gi|115445157	LOC_Os02g13530	0		15748.6	10.57	ribosome	translation	structural molecule activity	1		1
80	40S ribosomal protein S24	gi|53792560	LOC_Os06g36160	0		15708.5	10.57	plasma membrane	translation	structural molecule activity		1	1
81	40S ribosomal protein S25	gi|222641016	LOC_Os08g44480	1	Palmitoylation(3A)	33607.8	10.68	ribosome	translation	structural molecule activity	0.758578	1.33045	1.04452	0.404378	0.387144
82	40S ribosomal protein S25	gi|222615535	LOC_Os11g05562	1	Palmitoylation(2A+2C)	17261.1	10.02	ribosome	translation	structural molecule activity	1.77011		1.77011
83	40S ribosomal protein S26	gi|46575999	LOC_Os05g39960	0	Palmitoylation(B)	20606.5	10.88	ribosome	translation	structural molecule activity	0.685488	0.758578	0.722033	0.051682	0.0715784
84	40S ribosomal protein S27	gi|125539452	LOC_Os04g27860	0	Palmitoylation(C)	9552.1	9.06	ribosome	translation	structural molecule activity	0.428549		0.428549
85	40S ribosomal protein S27a	gi|297603882	LOC_Os05g06770	0		17682.5	9.83	ribosome	protein metabolic process	structural molecule activity		1.05682	1.05682
86	40S ribosomal protein S28	gi|218184502	LOC_Os10g27174	0	Palmitoylation(2A)	45410.3	5.4	ribosome	translation	structural molecule activity	0.564937	0.972747	0.768842	0.288365	0.375064
87	40S ribosomal protein S3-1	gi|115453877	LOC_Os03g38000	0	Palmitoylation(C)	25434.7	9.55	ribosome	translation	structural molecule activity	2.60615	2.70396	2.65506	0.0691586	0.0260479
88	40S ribosomal protein S3a	gi|222622621	LOC_Os02g18550	0	Palmitoylation(2A+B+C)	44902.9	9.48	ribosome	translation	structural molecule activity	0.972747		0.972747
89	40S ribosomal protein S3a	gi|115445597	LOC_Os02g18550	0	Palmitoylation(A+B+C)	29759.5	9.85	ribosome	translation	structural molecule activity		0.824138	0.824138
90	40S ribosomal protein S3a	gi|115488288	LOC_Os12g21798	0	Palmitoylation(A+B+C)	29710.5	9.81	ribosome	translation	structural molecule activity	1.97697	1.01859	1.49778	0.677676	0.452454
91	40S ribosomal protein S5	gi|115485513	LOC_Os11g29190	0	Palmitoylation(A+C)	22206.6	9.72	ribosome	translation	structural molecule activity	1.02802	1.01859	1.0233	0.00666443	0.00651266
92	40S ribosomal protein S6	gi|125544160	LOC_Os03g27260	0	Palmitoylation(C)	28501.2	10.66	ribosome	translation	structural molecule activity	1		1
93	40S ribosomal protein S6	gi|115473429	LOC_Os07g42950	0	Palmitoylation(C)	28472.2	10.66	ribosome	translation	structural molecule activity		1.07647	1.07647
94	40S ribosomal protein S7	gi|108707656	LOC_Os03g18580	0	Palmitoylation(A)	22228.8	9.74	ribosome	translation	structural molecule activity	2.58226		2.58226
95	40S ribosomal protein S7	gi|115463323	LOC_Os05g27940	0		22306.9	9.77	plasma membrane	translation	structural molecule activity	0.963829	0.57544	0.769634	0.274633	0.356835
96	40S ribosomal protein S8	gi|115446173	LOC_Os02g28810	0		24829.4	10.41	ribosome	translation	structural molecule activity	1		1
97	40S ribosomal protein S9	gi|77551805	LOC_Os03g05980	0		22360.8	10.22	membrane	translation	structural molecule activity		1.27057	1.27057
98	40S ribosomal protein S9	gi|218192116	LOC_Os03g05980	1	Palmitoylation(A)	32515	9.58	ribosome	translation	structural molecule activity	1.8197		1.8197
99	4-alpha-glucanotransferase	gi|332313389	LOC_Os07g43390	1	Palmitoylation(A+C)	66284.7	5.57	plastid	carbohydrate metabolic process	transferase activity	1.6293		1.6293
100	4-alpha-glucanotransferase	gi|218200202	LOC_Os07g46790	0	Palmitoylation(A+B)	108264	6	chloroplast	carbohydrate metabolic process	transferase activity	5.7544	4.52898	5.14169	0.866505	0.168525
101	4-coumarate--CoA ligase-like 7	gi|218192107	LOC_Os03g05780	4	Palmitoylation(C)	63042.1	8.93	peroxisome	lipid metabolic process	catalytic activity
102	4-coumarate--CoA ligase-like 7	gi|222624204	LOC_Os03g05780	4	Palmitoylation(C)	64268.6	8.97	peroxisome	lipid metabolic process	catalytic activity
103	50S ribosomal protein L19	gi|222623356	LOC_Os02g43600	2	Palmitoylation(2A)	60699.1	8.33	ribosome	translation	structural molecule activity		0.990832	0.990832
104	5-methyltetrahydropteroyltriglutamate--homocysteine methyltransferase	gi|115489652	LOC_Os12g42876	0		84584.6	5.93	cytosol	methionine biosynthetic process	copper ion binding	0.92045		0.92045
105	5-nucleotidase domain-containing protein	gi|222625883	LOC_Os03g56310	0	Palmitoylation(A+3C)	93047.9	7.01	plastid	metabolic process	hydrolase activity	0.963829	0.887156	0.925492	0.054216	0.0585807
106	5-nucleotidase surE	gi|125527446	LOC_Os01g51280	0	Palmitoylation(A+C)	46437.5	5.21	cytoplasm	metabolic process	hydrolase activity
107	5-nucleotidase surE	gi|115439507	LOC_Os01g51280	0	Palmitoylation(A+C)	43326.8	5.03	cytoplasm	metabolic process	acid phosphatase activity	4.52898	11.8032	8.16609	5.14366	0.62988
108	60 kDa chaperonin	gi|115466004	LOC_Os06g02380	0	Palmitoylation(A+B+C)	64085.3	5.6	cytosol	protein metabolic process	protein binding	1.03753	1.01859	1.02806	0.0133905	0.013025
109	60S acidic ribosomal protein	gi|222631764	LOC_Os05g37330	3	Palmitoylation(C)	32666	4.62	ribosome	translation	structural molecule activity	3.46737	3.19154	3.32945	0.195042	0.0585808
110	60S acidic ribosomal protein P0	gi|115474653	LOC_Os08g03640	1	Palmitoylation(C)	34377.6	5.36	ribosome	translation	structural molecule activity	2.70396	1.10662	1.90529	1.12949	0.592815
111	60S ribosomal protein	gi|115473311	LOC_Os07g42170	0		16016.8	10.87	ribosome	translation	structural molecule activity	0.291072	0.613762	0.452417	0.228177	0.50435
112	60S ribosomal protein L13	gi|115453873	LOC_Os03g37970	0	Palmitoylation(A)	24014	10.91	ribosome	translation	structural molecule activity
113	60S ribosomal protein L13	gi|115466028	LOC_Os06g02510	0	Palmitoylation(A)	24054.1	10.99	ribosome	translation	structural molecule activity		5.54626	5.54626
114	60S ribosomal protein L13a-4	gi|115455427	LOC_Os03g54890	0	Palmitoylation(A+C)	23616.1	10.31	ribosome	translation	structural molecule activity	1.00925	1.13763	1.07344	0.0907741	0.0845637
115	60S ribosomal protein L18	gi|115452937	LOC_Os03g22180	0		21073.8	11.43	ribosome	translation	structural molecule activity	0.990832	0.928966	0.959899	0.0437456	0.0455731
116	60S ribosomal protein L18-3	gi|115462177	LOC_Os05g06310	0		21311	11.41	ribosome	translation	structural molecule activity	1.08643	1.03753	1.06198	0.0345761	0.0325582
117	60S ribosomal protein L18-3	gi|115474037	LOC_Os07g47780	0		21948.8	11.41	ribosome	translation	structural molecule activity
118	60S ribosomal protein L18a-1	gi|115439969	LOC_Os01g54870	0	Palmitoylation(A)	21400.1	10.45	ribosome	translation	structural molecule activity	1.55597	2.26987	1.91292	0.504803	0.263892
119	60S ribosomal protein L19	gi|115452901	LOC_Os03g21940	0	Palmitoylation(A)	24141.5	11.39	ribosome	translation	structural molecule activity	1.99526		1.99526
120	60S ribosomal protein L21-2	gi|297721793	LOC_Os03g04750	0		18698.7	10.41	ribosome	translation	structural molecule activity	0.559758	0.529663	0.54471	0.0212798	0.0390663
121	60S ribosomal protein L22-2	gi|115452955	LOC_Os03g22340	0	Palmitoylation(A)	14471.5	9.57	ribosome	translation	structural molecule activity	1		1
122	60S ribosomal protein L22-2	gi|115474029	LOC_Os07g47710	0	Palmitoylation(A)	14416.5	9.57	ribosome	translation	structural molecule activity	1.03753	0.990832	1.01418	0.0330191	0.0325574
123	60S ribosomal protein L23A	gi|70663909	LOC_Os04g42270	0		20898.5	10.26	ribosome	translation	structural molecule activity		1.0666	1.0666
124	60S ribosomal protein L23A	gi|218195150	LOC_Os04g42270	0		18521.8	10.28	ribosome	translation	structural molecule activity	1.03753		1.03753
125	60S ribosomal protein L27	gi|115483480	LOC_Os10g41470	0	Palmitoylation(A)	15471.5	10.56	ribosome	translation	structural molecule activity	1.00925		1.00925
126	60S ribosomal protein L31	gi|313103596	LOC_Os02g48660	0		14061.2	9.9	plasma membrane	translation	structural molecule activity	0.636796		0.636796
127	60S ribosomal protein L31	gi|125555116	LOC_Os06g21480	0		14202.4	9.95	plasma membrane	translation	structural molecule activity	0.515229		0.515229
128	60S ribosomal protein L32	gi|222641863	LOC_Os09g32500	0	Palmitoylation(2A)	23489.4	10.9	ribosome	translation	structural molecule activity		0.405508	0.405508
129	60S ribosomal protein L32	gi|313103597	LOC_Os09g32532	0	Palmitoylation(A)	15702.5	10.59	ribosome	translation	structural molecule activity	0.613762		0.613762
130	60S ribosomal protein L36-2	gi|115464307	LOC_Os05g38520	0		12735.1	11.43	ribosome	translation	structural molecule activity	1.72187		1.72187
131	60S ribosomal protein L36-2	gi|149390687	LOC_Os05g38520	0		12532.8	11.43	ribosome	translation	structural molecule activity		1.02802	1.02802
132	60S ribosomal protein L37a	gi|49328013	LOC_Os05g48320	0		10617.5	10.3	ribosome	translation	structural molecule activity	0.831764	0.972747	0.902255	0.0996904	0.11049
133	60S ribosomal protein L6	gi|115447017	LOC_Os02g37862	2		24258.2	10.11	ribosome	translation	structural molecule activity	1.99526	1	1.49763	0.703757	0.469913
134	60S ribosomal protein L7	gi|115460394	LOC_Os04g51630	1		28361.3	10.04	ribosome	translation	structural molecule activity	3.22107	1.04713	2.1341	1.53721	0.720308
135	60S ribosomal protein L7, putative, expressed	gi|125602641	LOC_Os08g13690	1	Palmitoylation(C)	31339.6	9.98	ribosome	translation	structural molecule activity		1.13763	1.13763
136	60S ribosomal protein L7a	gi|115475908	LOC_Os08g23710	0	Palmitoylation(A)	29303.9	10.35	ribosome	translation	structural molecule activity	1.8197	1.05682	1.43826	0.53944	0.375064
137	60S ribosomal protein L8	gi|115489150	LOC_Os12g38000	0		28249.4	10.99	plasma membrane	translation	structural molecule activity	1.64437	2.39883	2.0216	0.533485	0.263892
138	60S ribosomal protein L9	gi|41052913	LOC_Os02g01332	0		20667.9	9.65	plasma membrane	translation	structural molecule activity
139	6kD subunit of mitochondrion MF0-ATP synthase complex	gi|125544802	LOC_Os03g40920	1		13134.2	11.75	mitochondrion			1.67494		1.67494
140	6-phosphofructokinase	gi|55296628	LOC_Os06g05860	1		58850.6	7.63	cytosol	carbohydrate metabolic process	kinase activity	0.981748	0.251189	0.616468	0.516583	0.837972
141	6-phosphofructokinase 1	gi|115476012	LOC_Os08g25720	0	Palmitoylation(2A+C)	67154.3	6.73	cytosol	photosynthesis	kinase activity	0.436516	0.185353	0.310935	0.177599	0.571177
142	6-phosphogluconolactonase	gi|115477661	LOC_Os08g43370	0	Palmitoylation(C)	34587.4	7.76	chloroplast	carbohydrate metabolic process	catalytic activity	1.65959		1.65959
143	6-phosphogluconolactonase	gi|115480295	LOC_Os09g35970	2		29022.2	5.46	peroxisome	carbohydrate metabolic process	hydrolase activity	1.02802		1.02802
144	90 kDa heat shock protein	gi|115469806	LOC_Os06g49030	0	Palmitoylation(C)	22002.9	5.51	cytoplasm	catabolic process	protein binding	1.28233		1.28233
145	AAA-type ATPase family protein	gi|218187789	LOC_Os01g12660	1	Palmitoylation(C)	93564.6	8.4	plasma membrane	membrane fusion	ATPase activity	0.619441		0.619441
146	AAA-type ATPase family protein	gi|115435412	LOC_Os01g12660	1	Palmitoylation(C)	93420.3	8.23	plasma membrane	membrane fusion	ATPase activity		0.487529	0.487529
147	AAA-type ATPase family protein	gi|218197837	LOC_Os06g12160	0	Palmitoylation(3A+B)	105537	5.58	mitochondrion		ATPase activity		0.903649	0.903649
148	AAA-type ATPase family protein	gi|115469952	LOC_Os06g50050	1	Palmitoylation(C)	43695	7.65	chloroplast	proteolysis	hydrolase activity	0.608135		0.608135
149	ABC transporter	gi|222623958	LOC_Os02g58020	0	Palmitoylation(B)	80499.1	6.02	integral to membrane	transport	ATPase activity, coupled to transmembrane movement of substances
150	ABC transporter	gi|115453721	LOC_Os03g32630	0		77816.3	6.18	plasma membrane	transport	transporter activity	0.990832		0.990832
151	ABC transporter	gi|125544468	LOC_Os03g32630	0		77834.3	6.18	plasma membrane	transport	transporter activity		0.928966	0.928966
152	ABC transporter	gi|116310403	LOC_Os04g46700	6	Palmitoylation(2A)	36001	11.43	plasma membrane			0.928966		0.928966
153	ABC transporter	gi|218198463	LOC_Os06g38950	7	Palmitoylation(A+B+C)	106223	8.71	plasma membrane	transport	transporter activity	0.369828		0.369828
154	ABC transporter	gi|115468722	LOC_Os06g38950	7	Palmitoylation(A+B+C)	106249	8.71	plasma membrane	transport	transporter activity		1.00925	1.00925
155	ABC transporter	gi|115434240	LOC_Os01g03144	6	Palmitoylation(2A+C)	73368.6	8.91	extracellular	transport	transporter activity	0.824138	0.239883	0.532011	0.413131	0.776546
156	ABC transporter	gi|115434288	LOC_Os01g03650	1	Palmitoylation(A+2C)	51614.2	6.36	membrane	transport	transporter activity		0.903649	0.903649
157	ABC transporter	gi|125568868	LOC_Os01g03650	1	Palmitoylation(A+2C)	51687.3	6.36	membrane	transport	transporter activity	0.946237		0.946237
158	ABC transporter	gi|125524620	LOC_Os01g07870	11	Palmitoylation(2A+B+4C)	159410	5.77	plasma membrane	transport	glutathione S-conjugate-exporting ATPase activity	0.787046	0.870964	0.829005	0.0593388	0.0715784
159	ABC transporter	gi|218188091	LOC_Os01g21610	1	Palmitoylation(3A)	67578.4	8.56	membrane	transport	transporter activity	2.70396	2.80543	2.7547	0.071754	0.0260479
160	ABC transporter	gi|125525864	LOC_Os01g25386	8	Palmitoylation(2A+C)	88971.5	5.88	plasma membrane	response to stress	transporter activity
161	ABC transporter	gi|115440827	LOC_Os01g61400	0	Palmitoylation(3A+2B+C)	59844.4	6.02	membrane	transport	transporter activity	1.11686		1.11686
162	ABC transporter	gi|57900168	LOC_Os01g73530	5	Palmitoylation(4A+B)	149308	8.82	membrane	transport	transporter activity		0.972747	0.972747
163	ABC transporter	gi|115442541	LOC_Os01g74280	1		40219.5	7.59	membrane	transport	transporter activity	1.01859		1.01859
164	ABC transporter	gi|125529305	LOC_Os01g74280	1	Palmitoylation(A)	40259.5	7.59	membrane	transport	transporter activity		0.744732	0.744732
165	ABC transporter	gi|108710317	LOC_Os03g46740	0	Palmitoylation(A)	36586.9	8.33	plastid	transport	transporter activity
166	ABC transporter	gi|125587960	LOC_Os03g54790	5	Palmitoylation(A)	65875.6	8.17	plasma membrane	transport	transporter activity	0.946237		0.946237
167	ABC transporter	gi|38344335	LOC_Os04g52900	15	Palmitoylation(2A+2B+C)	183147	6.37	membrane	transport	transporter activity	0.432514		0.432514
168	ABC transporter	gi|116309947	LOC_Os04g52900	15	Palmitoylation(2A+2B+C)	183216	6.45	membrane	transport	transporter activity		0.990832	0.990832
169	ABC transporter	gi|27368893	LOC_Os05g01700	5	Palmitoylation(2A+2B)	139404	9.17	membrane	transport	transporter activity		0.452898	0.452898
170	ABC transporter	gi|28195114	LOC_Os05g01700	3	Palmitoylation(3A+4B+C)	160602	9.38	membrane	transport	transporter activity	0.580764		0.580764
171	ABC transporter	gi|125550624	LOC_Os05g02870	6		74361.4	9.21	membrane	transport	transporter activity	1		1
172	ABC transporter	gi|8099135	LOC_Os05g02870	5		71137.4	9.03	membrane	transport	transporter activity		0.990832	0.990832
173	ABC transporter	gi|218198932	LOC_Os06g51460	7	Palmitoylation(4B+2C)	106935	8.79	plasma membrane	transport	transporter activity	0.37325	0.416869	0.39506	0.0308434	0.0780729
174	ABC transporter	gi|115476292	LOC_Os08g30740	7	Palmitoylation(2A+C)	107500	6.91	plasma membrane	transport	transporter activity	1		1
175	ABC transporter	gi|218201104	LOC_Os08g30740	7	Palmitoylation(2A+C)	107475	6.91	plasma membrane	transport	transporter activity		1.02802	1.02802
176	ABC transporter	gi|218185933	LOC_Os11g22350	7	Palmitoylation(A+2B+C)	101540	9.08	plasma membrane	transport	transporter activity	0.963829		0.963829
177	ABC transporter	gi|62701757	LOC_Os11g22350	7	Palmitoylation(A+2B+C)	117581	8.99	plasma membrane	transport	transporter activity		0.758578	0.758578
178	ABC transporter	gi|115485837	LOC_Os11g34350	0	Palmitoylation(3A+2B)	68118.7	8.01	plasma membrane	transport	transporter activity	0.220801	0.195884	0.208343	0.0176183	0.084564
179	ABC1 family domain containing protein	gi|32488318	LOC_Os04g56510	2	Palmitoylation(A+C)	77594.7	9.5	mitochondrion
180	aberrant pollen transmission 1	gi|218192840	LOC_Os03g23030	3	Palmitoylation(7A+2B+3C)	283075	8.89	plasma membrane	multidimensional cell growth	required for tip growth		0.313329	0.313329
181	aberrant pollen transmission 1	gi|222624933	LOC_Os03g23030	3	Palmitoylation(7A+2B+3C)	282642	8.87	plasma membrane	multidimensional cell growth	required for tip growth	0.554626		0.554626
182	abscisic acid-responsive HVA22-type protein of unknown function	gi|125558850	LOC_Os07g38100	3	Palmitoylation(C)	21732.9	8.63	chloroplast			0.963829		0.963829
183	acetyl-CoA acetyltransferase	gi|115478180	LOC_Os09g07830	0	Palmitoylation(2A)	44129.6	7.53	cytosol	metabolic process	transferase activity	3.25087	7.11213	5.1815	2.73032	0.526937
184	acetyl-CoA carboxylase	gi|222630995	LOC_Os05g22940	0	Palmitoylation(3A+B+C)	256352	5.98	chloroplast	lipid metabolic process	catalytic activity	0.92045		0.92045
185	acetyl-CoA carboxylase	gi|125551692	LOC_Os05g22940	0	Palmitoylation(3A+B+C)	257716	5.99	chloroplast	lipid metabolic process	catalytic activity		1.58489	1.58489
186	aconitate hydratase protein	gi|222624156	LOC_Os03g04410	1	Palmitoylation(B)	98826.7	5.8	cytosol	response to stress	ATP binding	1.03753		1.03753
187	aconitate hydratase protein	gi|218192045	LOC_Os03g04410	1	Palmitoylation(B)	106300	6.45	cytosol	response to stress	ATP binding		7.58578	7.58578
188	aconitate hydratase protein	gi|222640045	LOC_Os08g09200	1	Palmitoylation(A+B)	103830	6.37	membrane	response to abiotic stimulus	catalytic activity	1.24738		1.24738
189	actin	gi|15289940	LOC_Os01g73310	0	Palmitoylation(2C)	41727.6	5.23	plasma membrane	cellular component organization	structural molecule activity
190	actin	gi|115454971	LOC_Os03g50885	0	Palmitoylation(C)	41812.8	5.3	plasma membrane	cellular component organization	structural molecule activity	5.15229	5.05825	5.10527	0.0664963	0.013025
191	actin	gi|20322	LOC_Os03g50885	0	Palmitoylation(C)	41952.8	5.22	plasma membrane	cellular component organization	structural molecule activity		1.09648	1.09648
192	actin	gi|115482882	LOC_Os10g36650	0	Palmitoylation(2C)	41679.7	5.31	plasma membrane	cell growth	structural molecule activity	4.44631	4.28549	4.3659	0.113722	0.0260479
193	actin	gi|77556832	LOC_Os12g44350	2	Palmitoylation(A)	41654.7	5.46	plasma membrane	cellular component organization	structural molecule activity	4.69894	4.7863	4.74262	0.0617728	0.013025
194	actin depolymerizing factor	gi|222629337	LOC_Os04g46920	0	Palmitoylation(2A+B+2C)	44998.9	9.15	actin filament		nucleic acid binding	3.46737	1.30617	2.38677	1.5282	0.640279
195	actin-binding protein	gi|115447541	LOC_Os02g42820	1	Palmitoylation(2A+2C)	22591.4	8.16	cytoskeleton	cellular component organization	protein binding	0.16293	0.159956	0.161443	0.0021028	0.0130251
196	actin-binding protein	gi|115459610	LOC_Os04g45010	1	Palmitoylation(4C)	22291.4	7.47	cytoskeleton	cellular component organization	protein binding	0.30479	0.328095	0.316442	0.0164797	0.0520779
197	actin-depolymerizing factor	gi|115447755	LOC_Os02g44470	0	Palmitoylation(2A)	15936.2	5.56	actin filament		actin binding	2.85759		2.85759
198	actin-depolymerizing factor	gi|125540584	LOC_Os02g44470	0	Palmitoylation(2A)	15301.5	5.56	actin filament		actin binding		3.43558	3.43558
199	actin-depolymerizing factor	gi|218199609	LOC_Os07g30090	0	Palmitoylation(2A)	16032.1	5.52	cytoskeleton	remodeling of actin cytoskeleton	actin binding	3.76704	3.98107	3.87405	0.151345	0.0390662
200	actin-related protein 2/3 complex subunit 3	gi|50251225	LOC_Os02g14000	2		19580.9	9.21	cytoskeleton		structural molecule activity	1.01859		1.01859
201	activator of 90 kDa heat shock protein ATPase	gi|125561814	LOC_Os08g36150	1	Palmitoylation(C)	47920.2	5.73	cytoplasm	chaperone binding	enzyme regulator activity	1.02802	1.04713	1.03757	0.013515	0.0130256
202	acyl-CoA dehydrogenase family member 10	gi|222637675	LOC_Os07g47820	0	Palmitoylation(A)	92134.6	8.5	mitochondrion	cell growth	catalytic activity	1.23595		1.23595
203	acyl-CoA synthetase protein	gi|222631095	LOC_Os05g25310	2	Palmitoylation(3A)	82119.5	7.55	cytoplasm	lipid metabolic process	catalytic activity	0.981748	0.60256	0.792154	0.268127	0.338478
204	acyl-CoA synthetase protein	gi|222615589	LOC_Os12g07110	0	Palmitoylation(4A+C)	66860.8	6.66	chloroplast envelope	lipid metabolic process	long-chain-fatty-acid-CoA ligase activity		0.809096	0.809096
205	acyl-CoA synthetase protein	gi|115487538	LOC_Os12g07110	0	Palmitoylation(3A+C)	76746.7	7.14	chloroplast envelope	lipid metabolic process	long-chain-fatty-acid-CoA ligase activity	0.862979	0.432514	0.647746	0.304385	0.469913
206	acyl-coenzyme A thioesterase 10	gi|125606342	LOC_Os09g34190	1	Palmitoylation(A)	58236.2	6.31	peroxisome	metabolic process	hydrolase activity	0.990832		0.990832
207	acylphosphatase	gi|297605549	LOC_Os06g15390	0		13557.6	11.57	chloroplast thylakoid membrane	metabolic process	hydrolase activity	0.717794	0.586138	0.651966	0.0930949	0.142791
208	acyltransferase	gi|222616293	LOC_Os11g41900	5	Palmitoylation(C)	46208.6	9.84	endoplasmic reticulum	metabolic process	transferase activity	0.608135		0.608135
209	acyltransferase	gi|115472509	LOC_Os07g34730	3	Palmitoylation(A+C)	42627.6	8.68	plasma membrane	lipid metabolic process	transferase activity	1.09648	0.954993	1.02574	0.100045	0.0975352
210	Adapitin	gi|115441825	LOC_Os01g68750	2	Palmitoylation(A+B)	103789	5.43	membrane coat	vesicle-mediated transport	clathrin binding	1.87068		1.87068
211	Adapitin	gi|125528843	LOC_Os01g68750	2	Palmitoylation(A+B)	103774	5.51	membrane coat	vesicle-mediated transport	clathrin binding		2.22844	2.22844
212	Adapitin	gi|108705816	LOC_Os03g02150	0	Palmitoylation(3A+4B)	99724.9	5.47	plasma membrane	vesicle-mediated transport	transporter activity	0.990832		0.990832
213	Adapitin	gi|222624064	LOC_Os03g02150	0	GPI-modification (989);Palmitoylation(2A+3B)	112518	5.38	plasma membrane	vesicle-mediated transport	transporter activity		0.912011	0.912011
214	Adapitin	gi|218192845	LOC_Os03g23950	0	Palmitoylation(2A+2C)	99066.9	4.95	plasma membrane	transport	transporter activity
215	adenylate kinase	gi|222628242	LOC_Os04g01530	0	Palmitoylation(C)	30853.3	8.97	cytoplasm	metabolic process	kinase activity	0.608135		0.608135
216	adenylate kinase	gi|125559227	LOC_Os07g43170	0	Palmitoylation(A+C)	29043.4	5.74	cytosol	nucleobase, nucleoside, nucleotide and nucleic acid metabolic process	kinase activity	5.97035	0.990832	3.48059	3.52105	1.01162
217	adenylate kinase	gi|115487950	LOC_Os12g13380	0	Palmitoylation(A)	26405.8	8.49	cytoplasm	nucleic acid metabolic	kinase activity	1.5417		1.5417
218	adenylate kinase	gi|218200847	LOC_Os08g19140	1	Palmitoylation(3A)	74937.6	8.85	chloroplast thylakoid membrane	metabolic process	kinase activity	1.02802		1.02802
219	adenylate kinase	gi|222640270	LOC_Os08g19140	1	Palmitoylation(3A)	74854.5	8.85	chloroplast thylakoid membrane	metabolic process	kinase activity		1.49969	1.49969
220	Adenylate kinase B	gi|115485231	LOC_Os11g20790	0	Palmitoylation(A)	26674.9	7.65	mitochondrion membrane	anaerobic respiration	kinase activity	0.772681	0.744732	0.758706	0.0197626	0.0260478
221	adenylyl-sulfate kinase	gi|115472931	LOC_Os07g38560	0	Palmitoylation(A)	37748.9	8.75	cytosol	metabolic process	kinase activity	1.04713		1.04713
222	ADP glucose pyrophosphorylase large subunit	gi|5091608	LOC_Os05g50380	1	Palmitoylation(C)	58961.2	6.52	membrane	carbohydrate metabolic process	transferase activity		1.33045	1.33045
223	ADP glucose pyrophosphorylase large subunit	gi|2627058	LOC_Os05g50380	1	Palmitoylation(C)	57547.6	6.48	membrane	carbohydrate metabolic process	transferase activity
224	ADP, ATP carrier-like protein	gi|115463079	LOC_Os05g23720	6		40977.3	9.75	mitochondrion	transport	transporter activity	2.22844	2.48886	2.35865	0.184146	0.0780728
225	ADP,ATP carrier protein	gi|115448323	LOC_Os02g48720	6		41510.5	9.79	mitochondrial inner membrane	transport	ATP:ADP antiporter activity		1.85353	1.85353
226	ADP,ATP carrier protein	gi|218191472	LOC_Os02g48720	6		41519.6	9.79	mitochondrial inner membrane	transport	ATP:ADP antiporter activity	1.02802		1.02802
227	ADP-ribosylation factor	gi|115451383	LOC_Os03g10370	0	Palmitoylation(A+C)	20709.1	9.15	membrane	small GTPase mediated signal transduction	GTP binding	0.47863	0.20893	0.34378	0.190707	0.554736
228	ADP-ribosylation factor	gi|115464585	LOC_Os05g41060	1	Myristoylation	20707.7	6.43	plasma membrane	protein modification process	protein binding	0.201372	0.218776	0.210074	0.0123063	0.0585807
229	ADP-ribosylation factor	gi|222640197	LOC_Os08g15040	1	Myristoylation	18908.5	5.43	plasma membrane	protein modification process	protein binding	1.02802		1.02802
230	ADP-ribosylation factor	gi|115475543	LOC_Os08g15040	1	Myristoylation	20397.3	5.45	plasma membrane	protein modification process	protein binding		1.11686	1.11686
231	ADP-ribosylation factor-like protein	gi|115448495	LOC_Os02g49980	0	Palmitoylation(2A+B)	20620	8.65	plasma membrane	small GTPase mediated signal transduction	nucleotide binding	0.248886	0.248886	0.248886	0	0
232	ADP-ribosylation factor-like protein	gi|115486053	LOC_Os11g37640	0	Palmitoylation(C)	20334.3	6.05	plasma membrane	small GTPase mediated signal transduction	nucleotide binding	2.18776	1.02802	1.60789	0.820064	0.510025
233	AFG1-type ATPase, associated with unknown cellular activity	gi|218200801	LOC_Os08g16480	1	Palmitoylation(3A+B)	82377.8	6.42	mitochondrion	catabolic process	hydrolase activity	1.49969		1.49969
234	AGC kinases	gi|8467992	LOC_Os01g13270	0	Palmitoylation(A+C)	56149.5	9.08	plasma membrane	pollen tube growth	kinase activity	0.586138		0.586138
235	AGC kinases	gi|297610656	LOC_Os10g33640	1	Palmitoylation(2A+C)	64419	6.44	plasma membrane	protein modification process	kinase activity	2.31206	2.99226	2.65216	0.480974	0.181351
236	AGC kinases(D6PK)	gi|125562953	LOC_Os09g08420	1	Palmitoylation(2A+5C)	61908.4	8.2	basal plasma membrane	polar auxin transport	kinase activity		1.10662	1.10662
237	alanyl-tRNA synthetase	gi|218184221	LOC_Os10g10244	1	Palmitoylation(A)	104775	5.87	cytosol	translation	nucleotide binding	6.98232		6.98232
238	alanyl-tRNA synthetase	gi|115481322	LOC_Os10g10244	1	Palmitoylation(A)	109406	6.13	cytosol	translation	nucleotide binding		1.07647	1.07647
239	Alcohol dehydrogenase	gi|115474425	LOC_Os08g01760	2	Palmitoylation(2A+B+C)	44900.6	8.65	mitochondrion	metabolic process	binding	0.981748	0.928966	0.955357	0.0373222	0.0390662
240	alcohol dehydrogenase 1	gi|34787343	LOC_Os11g10480	0	Palmitoylation(2A+C)	41112.4	6.08	cytoplasm	generation of precursor metabolites and energy	catalytic activity		2.0893	2.0893
241	alcohol dehydrogenase 1	gi|20165	LOC_Os11g10480	2	Palmitoylation(3A+C)	40852.1	6.33	cytosol	generation of precursor metabolites and energy	catalytic activity	0.895365		0.895365
242	aldehyde dehydrogenase	gi|284022081	LOC_Os02g07760	1	Palmitoylation(2A+3C)	56093.7	8.31	mitochondrion	response to stress	NAD or NADH binding	2.208	1.0666	1.6373	0.807098	0.492944
243	aldose 1-epimerase	gi|125544112	LOC_Os03g26430	1		40745.6	8.37	cytoplasm	carbohydrate metabolic process	catalytic activity	1.03753	0.928966	0.983247	0.0767647	0.0780726
244	alliin lyase precursor,defense	gi|115462323	LOC_Os05g07720	2		47348.8	7.64	endomembrane system	indoleacetic acid biosynthetic process	carbon-sulfur lyase activity	0.185353	0.159956	0.172655	0.0179587	0.104015
245	alpha integrin-like protein	gi|115443607	LOC_Os02g01070	2		77475.7	7.02	plasma membrane			0.990832		0.990832
246	alpha integrin-like protein	gi|115456315	LOC_Os03g61050	1	Palmitoylation(2C)	94842.6	4.84	membrane	pollen wall assembly	calcium ion binding	0.505825	0.253513	0.379669	0.178411	0.469913
247	alpha/beta-fold-type hydrolase	gi|125539751	LOC_Os02g32970	3	Palmitoylation(B)	41423.3	6.43	endoplasmic reticulum	metabolic process	hydrolase activity	0.524808	0.465586	0.495197	0.0418759	0.0845641
248	alpha-1,4-glucan-protein synthase	gi|3646373	LOC_Os03g40270	0	Palmitoylation(A)	39477.5	8.21	membrane	carbohydrate metabolic process	catalytic activity	1.59956		1.59956
249	alpha-amylase precursor	gi|222619163	LOC_Os01g51754	0		97943	5.68	plastid	carbohydrate metabolic process	hydrolase activity	10.4713	10.2802	10.3757	0.135149	0.0130255
250	alpha-expansin OsEXPA26	gi|16517062	LOC_Os12g36040	1	Palmitoylation(A+B)	29396.1	8.69	plant-type cell wall	plant-type cell wall modification during multidimensional cell growth		4.2462	4.36516	4.30568	0.0841194	0.0195369
251	alpha-glucan phosphorylast isozyme	gi|115441087	LOC_Os01g63270	0	Palmitoylation(A)	94470.7	6.81	cytosol	response to stress	transferase activity	6.91831	5.01187	5.96509	1.34806	0.225991
252	alpha-glucan phosphorylast isozyme	gi|13195430	LOC_Os03g55090	0	Palmitoylation(B)	104644	5.38	plastid	response to temperature stimulus	transferase activity	5.01187		5.01187
253	alpha-glucan phosphorylast isozyme	gi|190689248	LOC_Os03g55090	1	Palmitoylation(A+B)	109161	5.58	plastid	response to temperature stimulus	transferase activity		3.10456	3.10456
254	alpha-glucan water dikinase	gi|115468200	LOC_Os06g30310	0	Palmitoylation(A+B)	157997	5.37	mitochondrion	response to stress	kinase activity	4.01791	4.09261	4.05526	0.0528201	0.0130251
255	alpha-mannosidase 2	gi|218197886	LOC_Os06g13650	1		130933	6.38	Golgi apparatus	carbohydrate metabolic process	hydrolase activity	0.903649		0.903649
256	alpha-mannosidase 2	gi|52076866	LOC_Os06g13650	1		133089	6.83	Golgi apparatus	carbohydrate metabolic process	hydrolase activity		0.630957	0.630957
257	Alpha-NAC-like protein 3	gi|115442127	LOC_Os01g71230	0		22092.3	4.39	ribosome	response to salt stress		1.7378	1.80302	1.77041	0.0461154	0.0260479
258	Alpha-SNAP	gi|115475700	LOC_Os08g18110	0	Palmitoylation(2A)	32485.3	5.04	plasma membrane	intracellular protein transport	soluble NSF attachment protein activity	1.01859	1.25893	1.13876	0.169942	0.149234
259	amidophosphoribosyl transferase	gi|222631682	LOC_Os05g35580	0	Palmitoylation(A+C)	58553.6	7.31	cytosol	metabolic process	transferase activity	0.704693		0.704693
260	amidophosphoribosyltransferase	gi|125552442	LOC_Os05g35580	0	Palmitoylation(A+C)	58123.2	6.82	cytosol	metabolic process	transferase activity		1.01859	1.01859
261	amino acid kinase	gi|14140161	LOC_Os02g44000	0	Palmitoylation(3A)	35798.5	8.3	plastid	metabolic process	kinase activity	1.02802		1.02802
262	amino acid selective channel protein	gi|115461693	LOC_Os05g02060	3		15615.9	8.79	membrane	transport	transporter activity	1.03753	1.0666	1.05206	0.020554	0.0195369
263	amino acid transporter	gi|115458492	LOC_Os04g35540	12	Palmitoylation(A)	57764.3	8.26	membrane	transport	transporter activity	1.01859		1.01859
264	amino acid transporter	gi|115458906	LOC_Os04g39489	10	Palmitoylation(A+2B+C)	50747	8.38	membrane	transport	transporter activity	0.937562		0.937562
265	amino acid transporter	gi|115468508	LOC_Os06g36180	13	Palmitoylation(B)	52783.9	7.99	plasma membrane	transport	transporter activity		0.831764	0.831764
266	aminophospholipid ATPase-interacting factor	gi|45642720	LOC_Os05g45370	2	Palmitoylation(B+C)	38251.8	8.81	plasma membrane			1.11686	1.07647	1.09666	0.0285659	0.026048
267	aminotransferase	gi|21397263	LOC_Os03g06200	0	Palmitoylation(3C)	44931.4	8.53	plastid	metabolic process	transferase activity	1.10662		1.10662
268	aminotransferase	gi|125542475	LOC_Os03g06200	0	Palmitoylation(3C)	44789.2	8.53	plastid	metabolic process	transferase activity		17.378	17.378
269	aminotransferase	RRRRRgi|37703720	LOC_Os03g18810	1		49872.6	8.3	plastid	response to biotic stimulus	transferase activity
270	aminotransferase	gi|53792951	LOC_Os06g35540	1	Palmitoylation(A)	47567.5	7.2	mitochondrion	metabolic process	transferase activity	14.9969		14.9969
271	aminotransferase	gi|218198356	LOC_Os06g35540	1	Palmitoylation(A)	47585.5	7.2	mitochondrion	metabolic process	transferase activity		8.09096	8.09096
272	aminotransferase	gi|218200750	LOC_Os08g14770	1	Palmitoylation(4A+C)	90074.5	6.31	chloroplast	biosynthetic process	transferase activity		1.45881	1.45881
273	aminotransferase	gi|14018051	LOC_Os10g25130	0	Palmitoylation(2A+B)	52692.3	6.22	plastid	response to stress	transferase activity	0.862979		0.862979
274	aminotransferase domain containing protein	gi|222624954	LOC_Os03g24460	0		62994.3	5.96	cytoplasmic	metabolic process	catalytic activity	1.23595		1.23595
275	aminotransferase, classes I and II	gi|115440075	LOC_Os01g55540	0	Palmitoylation(2A)	49934	8.61	peroxisome	metabolic process	transferase activity	4.09261	4.69894	4.39577	0.428743	0.0975353
276	aminotransferase, classes I and II, domain containing protein	gi|218190372	LOC_Os02g14110	1	Palmitoylation(A)	48099.8	8.09	mitochondrion	metabolic process	transferase activity
277	Ammonium transporter Amt1;2	gi|115459360	LOC_Os04g43070	11	Palmitoylation(A+C)	52649.5	6.82	plasma membrane	transport	transporter activity	1.04713	1.48594	1.26653	0.310283	0.244987
278	AMP-binding enzyme	gi|56202298	LOC_Os01g48910	0	Palmitoylation(A)	73114	6.05	cytoplasm	lipid metabolic process	catalytic activity	1	0.92045	0.960225	0.0562506	0.0585807
279	ankyrin-kinase	gi|222637521	LOC_Os07g43900	1		44541.1	6.86	plasma membrane	signal transduction	kinase activity		1.01859	1.01859
280	ankyrin-kinase	gi|33146898	LOC_Os07g43900	1		51977.1	7.12	plasma membrane	signal transduction	kinase activity	2.99226		2.99226
281	annexin	gi|115467154	LOC_Os06g11800	0	Palmitoylation(A+B)	35720.6	6.21	plasma membrane	response to stress	lipid binding	1.65959		1.65959
282	annexin	gi|125554588	LOC_Os06g11800	0	Palmitoylation(A+B)	35694.6	6.28	plasma membrane	response to stress	lipid binding		1.07647	1.07647
283	annexin	gi|218202106	LOC_Os09g23160	0	Palmitoylation(2A+C)	39100.7	9.04	cell surface	ABA signal transduction	calcium-dependent phospholipid binding	2.72898	2.1677	2.44834	0.39688	0.162102
284	anthocyanidin 5,3-O-glucosyltransferase	gi|125583084	LOC_Os05g45110	2	Palmitoylation(2A+2C)	52056.3	5.79	cytosol	metabolic process	transferase activity	1.01859		1.01859
285	anthocyanin 3-O-beta-glucosyltransferase	gi|115456097	LOC_Os03g59350	4	Palmitoylation(3A)	52476.7	6.23	endomembrane system	response to other organism	transferase activity	2.35505	6.72977	4.54241	3.09339	0.681003
286	anthranilate phosphoribosyltransferase	gi|20330741	LOC_Os03g03450	1	Palmitoylation(2A+3C)	43089.9	8.43	chloroplast	metabolic process	transferase activity	0.972747		0.972747
287	anthranilate phosphoribosyltransferase	gi|108705959	LOC_Os03g03450	1	Palmitoylation(A+3C)	40510.8	8.69	chloroplast	metabolic process	transferase activity		0.809096	0.809096
288	apoptosis inhibitor 5	gi|46391031	LOC_Os02g20930	1		59985.9	9.27	cytosol	cell death	binding	0.928966		0.928966
289	Apyrase-like protein	gi|115474129	LOC_Os07g48430	1		50437.7	8.97	chloroplast	pollen germination	calmodulin binding	0.963829	0.539511	0.75167	0.300038	0.399163
290	aquaporin	gi|125573502	LOC_Os01g74450	6	Palmitoylation(2A)	25332.5	5.58	membrane	transport	transporter activity	0.331131	0.334195	0.332663	0.00216652	0.00651264
291	arabinose kinase	gi|218190031	LOC_Os02g04840	0	Palmitoylation(A+B+C)	109370	5.93	cytosol	arabinose metabolic process	galactokinase activity	0.963829	0.912011	0.93792	0.036641	0.0390662
292	Arf GTPase activating protein	gi|115477541	LOC_Os08g42530	0	Palmitoylation(A)	93536.3	6.6	trans-Golgi network transport vesicle	response to auxin stimulus	ARF GTPase activator activity	2.39883	2.67917	2.539	0.198227	0.0780728
293	Arf GTPase activating protein	gi|115447447	LOC_Os02g42134	0	Palmitoylation(2A)	85642	5.91	endocytic vesicle	signal transduction	ARF GTPase activator activity	0.570164		0.570164
294	Arf guanyl-nucleotide exchange factor	gi|297597694	LOC_Os01g56590	1	Palmitoylation(3A+2C)	139536	6.28	membrane	cellular membrane fusion	enzyme regulator activity	1		1
295	Arf-like small GTPase	gi|222636687	LOC_Os07g12170	1	Palmitoylation(2A)	30576.8	8.83	Golgi-associated vesicle	small GTPase mediated signal transduction	phospholipase activator activity	0.42462	0.420727	0.422673	0.00275272	0.00651264
296	Arf-type small GTPase	gi|78709066	LOC_Os10g42940	1	Palmitoylation(C)	15447.9	9.13	Golgi-associated vesicle	small GTPase mediated signal transduction	GTP binding	0.534564	0.343558	0.439061	0.135062	0.307615
297	Arf-type small GTPase	gi|7248402	LOC_Os06g02390	1	Palmitoylation(A+C)	21330.6	8.42	Golgi-associated vesicle	small GTPase mediated signal transduction	GTP binding		0.136773	0.136773
298	arginase	gi|116310891	LOC_Os04g01590	0	Palmitoylation(A+C)	36974.1	5.9	plastid	response to stress	binding	0.452898	0.340408	0.396653	0.079542	0.200533
299	argininosuccinate synthase	gi|125536197	LOC_Os12g13320	1	Palmitoylation(3A)	52219.7	6.59	chloroplast	arginine biosynthetic process	ATP binding	1.19124		1.19124
300	arginyl-tRNA synthetase	gi|125550952	LOC_Os05g07030	0	Palmitoylation(A)	68232	6.05	mitochondrion	translation	arginine-tRNA ligase activity	1.03753	5.15229	3.09491	2.90957	0.940117
301	Arm repeat-containing protein ,kinase activity	gi|115476934	LOC_Os08g37570	0	Palmitoylation(5A+B+C)	71188.3	6.76	cytoplasm	protein ubiquitination	ubiquitin-protein ligase activity	0.954993	0.862979	0.908986	0.0650638	0.0715784
302	armadillo/beta-catenin	gi|115477681	LOC_Os08g43500	0	Palmitoylation(5A+2C)	69784.8	5.94	plasma membrane	pollen tube growth ,actin cytoskeleton organization	binding	0.398107	0.325087	0.361597	0.0516328	0.142791
303	armadillo-like helical domain containing protein	gi|115453103	LOC_Os03g24520	0	Palmitoylation(A+B)	38965	5.97	plasma membrane		binding	0.37325	0.263027	0.318138	0.0779397	0.244987
304	arogenate dehydrogenase 1	gi|115469880	LOC_Os06g49520	1	Palmitoylation(2A)	42398.8	5.38	mitochondrion	metabolic process	catalytic activity	2.24905		2.24905
305	arsenical pump-driving ATPase	gi|46390107	LOC_Os02g51100	0	Palmitoylation(2B+C)	43963.7	6.99	membrane	transport	transporter activity	0.801678		0.801678
306	arsenical pump-driving ATPase	gi|218191573	LOC_Os02g51100	0	Palmitoylation(B+C)	43465.1	7.72	membrane	anion transport	transporter activity		0.990832	0.990832
307	arsenical pump-driving ATPase	gi|110430665	LOC_Os09g34970	0	Palmitoylation(C)	40838	4.93	membrane	transport	nucleotide binding
308	arsenical pump-driving ATPase	gi|115480227	LOC_Os09g34970	0	Palmitoylation(C)	40410.4	4.92	membrane	transport	nucleotide binding	1.85353		1.85353
309	Ascorbate peroxidase	gi|115452337	LOC_Os03g17690	0		27155.7	5.42	cytosol	response to stress	protein binding	2.60615	1.02802	1.81708	1.11591	0.614122
310	Asorbate peroxidase	gi|115474285	LOC_Os07g49400	0		27117.5	5.18	cytosol	response to stress	catalytic activity	8.01678	6.79204	7.40441	0.866025	0.116961
311	Asparaginyl-tRNA synthetase	gi|115436616	LOC_Os01g27520	1	Palmitoylation(C)	62588.3	5.68	cytosol	translation	nucleic acid binding	4.16869	1.36773	2.76821	1.98058	0.715473
312	aspartate kinase, homoserine dehydrogenase	gi|38423990	LOC_Os08g25390	1	Palmitoylation(2A+B+C)	99973.2	6.38	plastid	metabolic process	kinase activity	1.07647	1.47231	1.27439	0.279906	0.21964
313	aspartic protease	gi|1030715	LOC_Os05g49200	1	Palmitoylation(2C)	54145.7	5.14	cytosol	response to stress	hydrolase activity	1.03753		1.03753
314	aspartic proteinase nepenthesin	gi|115451209	LOC_Os03g08790	1	Palmitoylation(2A+3B+2C)	45077	6.64	cell wall	protein metabolic process	hydrolase activity	0.405508	1.13763	0.771568	0.517686	0.670953
315	aspartyl protease	gi|115465837	LOC_Os05g51750	1	Palmitoylation(2A+C)	57889.8	6.29	extracellular	protein metabolic process	hydrolase activity	1.07647		1.07647
316	aspartyl protease	gi|125553570	LOC_Os05g51750	1	Palmitoylation(2A+C)	57758.6	6.29	extracellular	protein metabolic process	hydrolase activity		1.00925	1.00925
317	aspartyl protease	gi|218199944	LOC_Os07g40260	2	Palmitoylation(A+3B)	70101.8	6.12	plasma membrane	protein metabolic process	hydrolase activity		0.544503	0.544503
318	aspartyl protease	gi|115484503	LOC_Os11g08100	1	Palmitoylation(A)	44761.2	9.13	extracellular	protein metabolic process	pepsin A activity		0.990832	0.990832
319	ATCAP1; actin	gi|115476676	LOC_Os08g34780	1	Palmitoylation(3A+C)	49179.8	6.65	plasma membrane	cellular component organization	protein binding	14.3219	10.4713	12.3966	2.72278	0.21964
320	ATCHX15	gi|297724201	LOC_Os05g39600	11	Palmitoylation(2A)	89676.5	8.78	integral to membrane	transport	transporter activity	7.58578		7.58578
321	ATKINESIN-13A/KINESIN-13A	gi|218196122	LOC_Os05g06280	0	Palmitoylation(2A)	89743.1	5.7	plasma membrane	cell differentiation	motor activity	0.369828	0.260615	0.315222	0.0772252	0.244987
322	ATP synthase	gi|115439241	LOC_Os01g49190	1	Palmitoylation(A)	59462.8	6.1	plasma membrane	transport	transporter activity	2.12814		2.12814
323	ATP synthase	gi|115465323	LOC_Os05g47980	1		58934.1	5.95	plasma membrane	transport	transporter activity		1.97697	1.97697
324	ATP synthase	gi|125597623	LOC_Os06g37180	0	Palmitoylation(C)	58543.3	4.96	membrane	transport		0.366438	0.322107	0.344272	0.0313466	0.0910517
325	ATP synthase	gi|115469362	LOC_Os06g45120	0	Palmitoylation(A)	68469	5.2	plasma membrane	transport	transporter activity	0.383707	0.416869	0.400288	0.0234492	0.0585807
326	ATP synthase	gi|194033257	LOC_Os09g08910	0		55373.4	5.85	membrane	response to stress	binding	2.72898	3.13329	2.93113	0.285889	0.0975354
327	ATP synthase 24 kDa subunit	gi|115444021	LOC_Os02g03860	0		27339.8	6.55	membrane	transport	transporter activity	3.34195	2.91072	3.12633	0.304928	0.0975353
328	ATP synthase CF1 alpha chain	gi|42795485	LOC_Os04g16740	1	Palmitoylation(A)	58977.8	6.66	membrane	transport	transporter activity	1		1
329	ATP synthase delta chain	gi|115472191	LOC_Os07g31300	0		21213.2	5.72	membrane	transport	transporter activity		0.990832	0.990832
330	ATP synthase F1, delta subunit family protein	gi|297606267	LOC_Os06g43850	0		29639.3	9.57	plasma membrane	transport	transporter activity	2.72898	2.29087	2.50992	0.30979	0.123426
331	ATP synthase gamma chain	gi|218184289	LOC_Os10g17280	0	Palmitoylation(C)	35274.5	9.11	membrane	transport	transporter activity	2.42103	2.55859	2.48981	0.0972673	0.0390662
332	ATP synthase protein	gi|194033213	LOC_Os12g14930	1	Palmitoylation(A+2B+2C)	22279.1	9.19	membrane	transport	transporter activity	2.96483	3.01995	2.99239	0.0389761	0.0130251
333	ATP synthase protein YMF19	gi|194033219	LOC_Os12g34018	1	Palmitoylation(C)	18065.1	9.97	membrane	transport	binding	3.10456	2.96483	3.0347	0.0988028	0.0325577
334	ATP10 protein	gi|218196184	LOC_Os05g08410	1	Palmitoylation(A)	32294.2	9.25	membrane			0.496592		0.496592
335	ATPase family associated with various cellular activities (AAA)	gi|38347158	LOC_Os04g32560	0		98496.9	5.79	membrane	transport	hydrolase activity	1.00925		1.00925
336	ATPase family associated with various cellular activities (AAA)	gi|125590233	LOC_Os04g32560	3		113631	6.65	membrane	transport	hydrolase activity		2.77971	2.77971
337	ATPase, AFG1 family domain containing protein	gi|27573346	LOC_Os03g63500	2	Palmitoylation(A+2B)	84245.4	6.31	plasma membrane	catabolic process	hydrolase activity		0.0870964	0.0870964
338	ATP-dependent Clp protease	gi|115485055	LOC_Os11g16590	0	Palmitoylation(A)	100884	8.31	chloroplast thylakoid membrane	protein import into chloroplast stroma	ATP binding	0.862979		0.862979
339	ATP-dependent Clp protease	gi|62734225	LOC_Os11g16590	0	Palmitoylation(A)	104169	8.47	chloroplast thylakoid membrane	protein import into chloroplast stroma	ATP binding		0.457088	0.457088
340	ATP-dependent Clp protease ATP-binding subunit	gi|115446435	LOC_Os02g32520	1	Palmitoylation(6A+B)	101884	6.78	chloroplast	metabolic process	protein binding	0.698232		0.698232
341	ATP-dependent Clp protease ATP-binding subunit clpA homolog,chloroplast precursor	gi|115487910	LOC_Os12g12850	0		102017	6.62	membrane	catabolic process	hydrolase activity
342	ATP-dependent Clp protease ATP-binding subunit clpX	gi|218189491	LOC_Os01g66330	0	Palmitoylation(A+C)	67784.9	6.24	chloroplast	protein transport	ATPase activity	0.92045	0.862979	0.891714	0.0406382	0.0455731
343	ATP-sulfurylase	gi|125587884	LOC_Os03g53230	0		50393.8	8.93	plasma membrane	sulfate assimilation	transferase activity
344	auxin signaling F-box 2	gi|115452097	LOC_Os03g15880	1		66265.4	5.91	membrane	signal transduction	auxin binding	9.12011	9.46237	9.29124	0.242017	0.0260478
345	Auxin transport protein BIG	gi|338817657	LOC_Os09g07300	0	Palmitoylation(23A+7B+13C)	552028	5.71	membrane	auxin polar transport	zinc ion binding	3.28095	2.33346	2.80721	0.66998	0.238664
346	B12D-like protein of unknown function	gi|215713585	LOC_Os07g17310	1	Palmitoylation(A)	10353.9	10.2	peroxisome	leaf senescence			1.65959	1.65959
347	BAHD-type acyltransferase	gi|115481390	LOC_Os10g11980	1		52218.3	9.07	cytoplasm	metabolic process	transferase activity	2.208		2.208
348	Band_7	gi|125540035	LOC_Os02g37000	1		30237.3	5.9	plasma membrane	response to stress		0.801678	0.879023	0.84035	0.0546908	0.065081
349	Band_7	gi|50428673	LOC_Os03g62490	1		31413	9.52	plasma membrane	response to stress		1.03753	0.963829	1.00068	0.0521133	0.052078
350	Band_7	gi|90265194	LOC_Os04g38900	1		30643	6.55	plasma membrane	response to stress		1.0666	1.02802	1.04731	0.0272801	0.0260478
351	Band_7	gi|115466248	LOC_Os06g04460	0	Palmitoylation(3A+C)	32140.8	5.44	plasma membrane	protein modification process		1.34276		1.34276
352	Band_7	gi|115471453	LOC_Os07g15880	1		31954.8	9.77	plasma membrane	response to stress		0.928966	0.903649	0.916308	0.0179018	0.0195369
353	Band_7	gi|125560214	LOC_Os08g06200	0	Palmitoylation(A)	41899.7	7.04	plasma membrane	N-terminal protein myristoylation		0.608135		0.608135
354	Band_7	gi|14150732	LOC_Os08g30790	0	Palmitoylation(A)	31349.7	5.22	plasma membrane			0.954993	0.937562	0.946277	0.0123253	0.013025
355	Band_7	gi|48716660	LOC_Os09g19710	0	Palmitoylation(A+2C)	31606	5.21	plasma membrane			0.937562	0.937562	0.937562	0	0
356	Bap31-like membrane protein	gi|125539215	LOC_Os02g21650	3		25127.2	8.98	plasma membrane	intracellular protein transport
357	Bap31-like membrane protein	gi|115445819	LOC_Os02g21650	3		25058.1	8.98	plasma membrane	intracellular protein transport
358	B-cell receptor-associated protein	gi|115462935	LOC_Os05g19040	3		25221.2	9.55	plasma membrane	intracellular protein transport		1.11686	1.0666	1.09173	0.0355443	0.0325578
359	beige/BEACH domain containing protein	gi|125591240	LOC_Os04g46894	3	Palmitoylation(6A+4B+C)	304024	5.68	plasma membrane		nucleotide binding	3.83707	1.51356	2.67532	1.64297	0.614122
360	Beta 2 subunit of 20S proteasome	gi|115462469	LOC_Os05g09490	0	Palmitoylation(2A)	28997	6.45	cytoplasm	protein metabolic process	hydrolase activity	1.1695	0.990832	1.08017	0.126337	0.11696
361	beta adaptin-like	gi|54290350	LOC_Os01g43630	1	Palmitoylation(2A+C)	98405.3	5.2	membrane coat	vesicle-mediated transport	protein transporter activity	1.45881		1.45881
362	beta-amylase	gi|115450651	LOC_Os03g04770	1	Palmitoylation(A)	60757.4	5.53	cytosol	response to stress	hydrolase activity	5.15229		5.15229
363	beta-amylase	gi|125542346	LOC_Os03g04770	1	Palmitoylation(A)	60626.2	5.53	cytosol	response to stress	hydrolase activity		3.40408	3.40408
364	beta-amylase	gi|125559527	LOC_Os07g47120	0	Palmitoylation(2A+2C)	56853.5	5.88	chloroplast	carbohydrate metabolic	hydrolase activity		1.05682	1.05682
365	beta-amylase	gi|115473949	LOC_Os07g47120	0	Palmitoylation(2A+C)	56761.4	5.78	chloroplast	carbohydrate metabolic	hydrolase activity	1.92309		1.92309
366	beta-amylase	gi|222642133	LOC_Os09g39570	1		73215.6	5.47	plastid	carbohydrate metabolic process	hydrolase activity	1.1272		1.1272
367	beta-D-xylosidase	gi|62734691	LOC_Os11g19160	1	Palmitoylation(2A+C)	91661.8	9.1	cell wall	carbohydrate metabolic process	hydrolase activity	0.380189	0.376704	0.378447	0.00246468	0.00651263
368	beta-D-xylosidase	gi|125535311	LOC_Os11g47350	1	Palmitoylation(2A)	88674.3	6.36	cell wall	carbohydrate metabolic process	hydrolase activity	2.65461	2.70396	2.67928	0.0348976	0.013025
369	Beta-expansin	gi|115450175	LOC_Os03g01640	1	Palmitoylation(2A+2C)	28937.1	6.88	cell wall	plant-type cell wall modification during multidimensional cell growth		6.91831	6.30957	6.61394	0.430441	0.0650809
370	Beta-expansin precursor	gi|115450177	LOC_Os03g01610	1	Palmitoylation(2A+C)	28626.7	6.34	extracellular region	cell growth		6.19441	5.97035	6.08238	0.158433	0.0260479
371	beta-galactosidase precursor	gi|115437264	LOC_Os01g34920	1	Palmitoylation(A+C)	91711	5.76	plasma membrane	carbohydrate metabolic process	hydrolase activity		0.990832	0.990832
372	beta-galactosidase precursor	gi|218188392	LOC_Os01g34920	1	Palmitoylation(2C)	93315.8	6.89	extracellular	carbohydrate metabolic process	hydrolase activity	1.99526		1.99526
373	beta-galactosidase precursor	gi|115477689	LOC_Os08g43570	1	Palmitoylation(2A)	94739.1	9.1	endoplasmic reticulum	carbohydrate metabolic process	hydrolase activity	4.2462	4.16869	4.20744	0.054802	0.013025
374	beta-galactosidase precursor	gi|222642000	LOC_Os09g36810	1	Palmitoylation(4A)	94145.2	6.6	Golgi apparatus	carbohydrate metabolic process	hydrolase activity	0.2208	0.21677	0.218785	0.0028497	0.0130251
375	beta-galactosidase precursor	gi|218184317	LOC_Os10g18400	1	Palmitoylation(3A+B+C)	91549.2	6.01	extracellular	carbohydrate metabolic process	hydrolase activity	1.59956		1.59956
376	beta-glucan-binding protein 4	gi|222641478	LOC_Os09g21210	1	Palmitoylation(A+2B)	75768.5	5.95	plasma membrane	cell wall macromolecule catabolic process	endo-1,3(4)-beta-glucanase activity	3.76704	6.42688	5.09696	1.88079	0.369003
377	beta-glucosidase	gi|222624443	LOC_Os03g11420	1	Palmitoylation(A+B)	58553.1	6.9	extracellular region	carbohydrate metabolic process	catalytic activity	1.03753		1.03753
378	beta-glucosidase	gi|125545728	LOC_Os03g53790	2	Palmitoylation(B+C)	69333.5	7.99	cell wall	carbohydrate metabolic process	hydrolase activity		3.76704	3.76704
379	beta-glucosidase	gi|115455347	LOC_Os03g53790	2	Palmitoylation(B+C)	70062.3	8.23	cell wall	carbohydrate metabolic process	hydrolase activity	5.49541		5.49541
380	beta-glycosyl hydrolase	gi|125535245	LOC_Os11g45710	2	Palmitoylation(2A)	73184.1	6.28	membrane	response to stress	hydrolase activity	0.597035		0.597035
381	Beta-tubulin	gi|115454449	LOC_Os03g45920	0	Palmitoylation(3A+3C)	49633.8	4.77	plasma membrane	response to salt stress	structural molecule activity	2.58226	2.70396	2.64311	0.0860536	0.0325577
382	beta-tubulin	gi|310317	LOC_Os01g59150	0	Palmitoylation(3A+3C)	50332.6	4.78	plasma membrane	response to stress	structural molecule activity
383	bifunctional aminoacyl-tRNA synthetase	gi|169244471	LOC_Os12g25710	0	Palmitoylation(C)	57892.2	7.01	cytosol	translation	nucleotide binding	1.25892		1.25892
384	bifunctional aminoacyl-tRNA synthetase	gi|297613111	LOC_Os12g25710	0	Palmitoylation(C)	57950.2	6.66	cytosol	translation	nucleotide binding		1.05682	1.05682
385	bifunctional protein folD	gi|297603846	LOC_Os05g05830	0		34761.4	9.38	cytosol	folic acid and derivative biosynthetic process	catalytic activity	2.51189		2.51189
386	bifunctional protein folD	gi|222630223	LOC_Os05g05830	0		43113.2	6.84	cytosol	folic acid and derivative biosynthetic process	catalytic activity		1.08643	1.08643
387	boron transporter	gi|89892354	LOC_Os05g08430	9		76296	8.63	plasma membrane	transport	transporter activity	1		1
388	boron transporter	gi|115462387	LOC_Os05g08430	9		83951.8	8.91	plasma membrane	transport	transporter activity		1.0666	1.0666
389	Brain protein 44-like protein	gi|115478871	LOC_Os09g20660	1	Palmitoylation(A)	12032	9.06	plasma membrane			1.10662		1.10662
390	C2 calcium/lipid-binding region	gi|47497419	LOC_Os02g27110	0	Palmitoylation(7A+2B+7C)	468863	5.98	membrane	C2 calcium-dependent membrane targeting	phosphoinositide binding	2.53513	4.09261	3.31387	1.1013	0.332332
391	C2 calcium/lipid-binding region	gi|115449573	LOC_Os02g57000	0	Palmitoylation(A)	30640.4	9.82	membrane	C2 calcium-dependent membrane targeting
392	C2 calcium/lipid-binding region	gi|115462109	LOC_Os05g05650	0	Palmitoylation(A)	28864.5	9.42	membrane	C2 calcium-dependent membrane targeting		0.963829		0.963829
393	C2 calcium/lipid-binding region	gi|125550850	LOC_Os05g05650	0	Palmitoylation(A)	28663.3	9.42	membrane	C2 calcium-dependent membrane targeting			0.831764	0.831764
394	C2 calcium/lipid-binding region	gi|222635860	LOC_Os06g40570	3	Palmitoylation(2A+4C)	115446	5.5	plasma membrane	C2 calcium-dependent membrane targeting		1.27057		1.27057
395	C3HC4-type zinc finger protein	gi|13384375	LOC_Os10g34030	2	Palmitoylation(2A+C)	41434	10.9	plasma membrane
396	cadmium/zinc-transporting ATPase	gi|315623028	LOC_Os07g12900	7	Palmitoylation(6A+4B+8C)	116002	6.3	plasma membrane	transport	transporter activity	0.946237		0.946237
397	cadmium/zinc-transporting ATPase	gi|218198834	LOC_Os07g12900	7	Palmitoylation(7A+4B+8C)	116259	6.28	plasma membrane	transport	transporter activity		0.691831	0.691831
398	Calcium ATPase, transmembrane domain M	gi|218196549	LOC_Os05g25550	10	Palmitoylation(A)	107689	6.41	plasma membrane	transport	transporter activity	0.954993	0.461318	0.708155	0.349081	0.492944
399	calcium dependent protein kinase	gi|23306121	LOC_Os03g03660	0	Palmitoylation(2A+2B+C)	64395.3	5.8	plasma membrane	signal transduction	kinase activity		1.59956	1.59956
400	calcium/calmodulin depedent protein kinases	gi|115450046	LOC_Os02g58520	1	Myristoylation;Palmitoylation(2A)	60260	5.35	plasma membrane	protein amino acid phosphorylation	kinase activity	2.72898		2.72898
401	calcium/calmodulin depedent protein kinases	gi|125584270	LOC_Os02g58520	1	Palmitoylation(A)	55399.8	5.25	plasma membrane	protein amino acid phosphorylation	kinase activity		4.13048	4.13048
402	calcium/calmodulin depedent protein kinases	gi|115456103	LOC_Os03g59390	1	Myristoylation;Palmitoylation(2A+B)	60658	6.18	plasma membrane	protein modification process	kinase activity	1.19124		1.19124
403	calcium/calmodulin depedent protein kinases	gi|50080313	LOC_Os05g41270	1	Palmitoylation(3A+2B)	58273.5	5.98	plasma membrane	cell growth	kinase activity	0.963829		0.963829
404	calcium/calmodulin depedent protein kinases	gi|115464625	LOC_Os05g41270	2	Palmitoylation(3A+2B+C)	60368.1	5.71	plasma membrane	cell growth	kinase activity		0.380189	0.380189
405	calcium/calmodulin depedent protein kinases	gi|115482890	LOC_Os10g36710	1	Palmitoylation(A+B+C)	73746.4	9.21	plasma membrane	protein modification process	kinase activity	0.809096	0.855067	0.832081	0.0325063	0.0390662
406	calcium/calmodulin depedent protein kinases	gi|222616704	LOC_Os12g07230	1		55476	5.17	plasma membrane	signal transduction	kinase activity	3.31131	4.16869	3.74	0.606261	0.162102
407	calcium/calmodulin depedent protein kinases	gi|33340153	LOC_Os12g12860	1	Myristoylation;Palmitoylation(3A+B)	62885.9	6.96	plasma membrane	protein modification process	kinase activity	1.6293		1.6293
408	calcium/calmodulin depedent protein kinases	gi|125579361	LOC_Os12g30150	1	Myristoylation;Palmitoylation(A)	67627.8	5.95	membrane	protein modification process	kinase activity	2.33346		2.33346
409	calcium/calmodulin depedent protein kinases(CIPK9)	gi|20330747	LOC_Os03g03510	2	Palmitoylation(2A+C)	61152.1	7.54	plasma membrane	potassium ion homeostasis	kinase activity	1.0666		1.0666
410	calcium/calmodulin-dependent protein kinase	gi|53792933	LOC_Os06g50030	1	Myristoylation;Palmitoylation(A)	69141.9	9.15	plasma membrane	N-terminal protein myristoylation	kinase activity	0.92045		0.92045
411	Calcium-activated chloride channel	gi|115439477	LOC_Os01g51040	6	Palmitoylation(2A)	76151.7	8.45	plasma membrane			0.963829	0.990832	0.97733	0.019094	0.0195369
412	calcium-binding EF hand family protein	gi|222623230	LOC_Os02g39950	1	Palmitoylation(3A)	51685.7	6.15	plasma membrane		calcium ion binding	2.37684	2.63027	2.50355	0.1792	0.0715784
413	calcium-binding mitochondrial protein anon-60Da	gi|125548882	LOC_Os04g41950	2	Palmitoylation(C)	85443.2	5.75	mitochondrion		calcium ion binding		0.879022	0.879022
414	calcium-binding mitochondrial protein anon-60Da	gi|115459204	LOC_Os04g41950	2	Palmitoylation(C)	85280.2	6	mitochondrion		calcium ion binding	0.963829		0.963829
415	calcium-dependent membrane-associated annexin	gi|125541169	LOC_Os02g51750	0	Palmitoylation(2A)	35482.5	7.13	cell surface	response to abscisic acid stimulus	calcium-dependent phospholipid binding	1.78649	1.90546	1.84597	0.0841267	0.0455731
416	Calcium-dependent phosphotriesterase	gi|115452591	LOC_Os03g19452	1	Palmitoylation(A+2B+C)	35558.5	7.63	endomembrane system			0.390841	1.20226	0.796552	0.573763	0.720308
417	Calcium-dependent phosphotriesterase	gi|222612901	LOC_Os03g19452	0	Palmitoylation(3B)	31646.9	8.37	endomembrane system
418	calcium-dependent protein kinase	gi|125604180	LOC_Os08g42750	2	Myristoylation;Palmitoylation(A)	54937	6.41	plasma membrane	protein modification process	kinase activity
419	calcium-dependent protein kinase	gi|115477575	LOC_Os08g42750	2	Myristoylation;Palmitoylation(A)	61917	5.82	plasma membrane	protein modification process	kinase activity	0.937562		0.937562
420	calcium-dependent protein kinase, isoform 2	gi|297728827	LOC_Os12g03970	1	Palmitoylation(4A+B+C)	62923.5	5.8	plasma membrane	protein modification process	kinase activity		0.580764	0.580764
421	calcium-dependent protein kinase, isoform 2	gi|77552937	LOC_Os12g03970	1	Myristoylation ;Palmitoylation(4A+B+C)	59433.6	5.9	plasma membrane	protein modification process	kinase activity	0.597035		0.597035
422	calcium-independent phospholipase A2	gi|50508404	LOC_Os07g33670	3	Palmitoylation(2A+3C)	154621	5.75	plasma membrane	jasmonic acid biosynthetic process	phospholipase activity	0.903649	0.990832	0.947241	0.0616474	0.065081
423	calcium-transporting ATPase	gi|115442131	LOC_Os01g71240	10	Palmitoylation(3A+2B+C)	112842	8.09	plasma membrane	transport	transporter activity	3.59749	0.937562	2.26753	1.88086	0.829474
424	calcium-transporting ATPase	gi|115451413	LOC_Os03g10640	10	Palmitoylation(4A+2B+2C)	110497	5.84	plasma membrane	transport	transporter activity	0.972747		0.972747
425	calcium-transporting ATPase	gi|125542810	LOC_Os03g10640	10	Palmitoylation(4A+2B+2C)	105842	5.4	plasma membrane	transport	transporter activity		1.00925	1.00925
426	calcium-transporting ATPase	gi|125543367	LOC_Os03g17310	10	Palmitoylation(5A+2C)	115047	5.17	plasma membrane	transport	transporter activity	0.990832		0.990832
427	calcium-transporting ATPase	gi|24796816	LOC_Os03g17310	10	Palmitoylation(5A+2C)	115366	5.17	plasma membrane	transport	transporter activity		0.654636	0.654636
428	calcium-transporting ATPase	gi|218201456	LOC_Os04g51610	8	Palmitoylation(5A+B+2C)	117111	6.77	plasma membrane	transport	transporter activity	1		1
429	calcium-transporting ATPase	gi|50252047	LOC_Os04g51610	7	Palmitoylation(2A+B)	115440	6.39	plasma membrane	transport	transporter activity
430	calcium-transporting ATPase	gi|222640863	LOC_Os04g51610	10	Palmitoylation(5A+B+2C)	118807	6.47	plasma membrane	transport	transporter activity		0.724436	0.724436
431	caleosin related protein	gi|46390679	LOC_Os02g50140	1	Palmitoylation(2A)	23456.3	9	extracellular region	response to stress	binding	1.94089		1.94089
432	caleosin related protein	gi|222623627	LOC_Os02g50140	2	Palmitoylation(A)	22844.5	8.58	extracellular region	response to abscisic acid stimulus	calcium ion binding		1.00925	1.00925
433	caleosin-type peroxygenase ,response to salt stress	gi|115448521	LOC_Os02g50174	4		40191	8.58	extracellular region	response to abscisic acid stimulus	calcium ion binding	1.02802	1	1.01401	0.0198103	0.0195366
434	calmodulin-binding protein	gi|222624256	LOC_Os03g07110	1	Myristoylation;Palmitoylation(C)	68594	9.28	membrane	salicylic acid mediated signaling pathway	calmodulin binding	0.544503	0.519996	0.532249	0.0173288	0.0325578
435	calmodulin-binding protein	gi|218184501	LOC_Os10g27170	1	Myristoylation;Palmitoylation(A+2B+C)	73026.5	8.09	membrane	N-terminal protein myristoylation	calmodulin binding	1.05682	0.972747	1.01478	0.0594467	0.0585807
436	calmodulin-binding protein MPCBP	gi|125538585	LOC_Os11g46230	0	Palmitoylation(2A+B+C)	76760.7	5.48	plasma membrane	pollen germination	calmodulin binding	5.34564	5.29663	5.32114	0.0346548	0.00651267
437	calmodulin-bindung protein	gi|115489120	LOC_Os12g37780	0	Palmitoylation(2A+B+C)	79434	5.97	plasma membrane	pollen germination	calmodulin binding
438	calreticulin	gi|115458184	LOC_Os04g32950	1	Palmitoylation(A)	60729.4	4.72	plasma membrane	protein folding	calcium ion binding	2.14783	3.0761	2.61196	0.656383	0.251299
439	calreticulin	gi|34393219	LOC_Os07g14270	1	Palmitoylation(B)	48771.5	4.49	membrane	response to abiotic stimulus	binding	5.29664	5.19996	5.2483	0.0683598	0.0130251
440	calreticulin	gi|125546316	LOC_Os03g61670	2	Palmitoylation(A)	52697.2	4.7	membrane	response to stress	calcium ion binding	3.34195		3.34195
441	calreticulin	gi|115456397	LOC_Os03g61670	2	Palmitoylation(A)	50109.2	4.67	membrane	response to stress	calcium ion binding		2.75423	2.75423
442	CAM-type potential calcium sensor	gi|125562565	LOC_Os08g44660	0	Palmitoylation(3A)	23174.5	4.47	plasma membrane	calcium-mediated signaling	binding	0.83946	0.717794	0.778627	0.0860307	0.11049
443	carbonic anhydrase	gi|115438793	LOC_Os01g45274	1	Palmitoylation(C)	30037.5	8.78	chloroplast thylakoid membrane	response to stress	catalytic activity		1.94089	1.94089
444	carbonic anhydrase	gi|5917783	LOC_Os01g45274	1	Palmitoylation(C)	29204.5	8.41	chloroplast thylakoid membrane	response to stress	catalytic activity	2.03236		2.03236
445	carboxylesterase	gi|115465613	LOC_Os05g50170	3		45334.1	8.71	vacuolar membrane	metabolic process	hydrolase activity	1	1.05682	1.02841	0.0401764	0.0390666
446	carrier family protein	gi|222629244	LOC_Os04g44560	1		37547.2	6.89	membrane				0.963829	0.963829
447	carrier family protein	gi|115459540	LOC_Os04g44560	1		37508.2	6.89	membrane			0.591562		0.591562
448	Catalase isozyme B	gi|115470072	LOC_Os06g51150	0	Palmitoylation(2A+B)	56587	6.47	peroxisome	response to oxidative stress	catalytic activity	8.55067		8.55067
449	cation/H+ exchanger	gi|115462953	LOC_Os05g19500	13	Palmitoylation(2A)	84937.3	7.02	integral to membrane	cation transport	sodium:hydrogen antiporter activity	0.420727	0.413047	0.416887	0.00542997	0.013025
450	Cationic peroxidase	gi|115450781	LOC_Os03g05770	1	Palmitoylation(C)	50758.4	4.85	endomembrane system	response to oxidative stress	catalytic activity	2.29087	1.83654	2.0637	0.32126	0.155672
451	cation-transporting ATPase	gi|218196773	LOC_Os05g33390	12	Palmitoylation(3A+B+4C)	142022	8.04	plasma membrane	transport	transporter activity	1.35519		1.35519
452	CBS domain-containing protein	gi|125528887	LOC_Os01g69090	2	Palmitoylation(A+B+C)	42908.2	7.65	vacuole				0.704693	0.704693
453	CDPK isoform 2	gi|115455813	LOC_Os03g57510	1	Palmitoylation(A+C)	63170.7	5.24	endoplasmic reticulum membrane	protein modification process	kinase activity	3.10456	3.59749	3.35103	0.348557	0.104015
454	cell division control protein 48 homolog E	gi|115450773	LOC_Os03g05730	0	Palmitoylation(2A+2B+C)	89744.1	5.12	cytosol	catabolic process	protein binding
455	cell division control protein 48 homolog E	gi|110289141	LOC_Os10g30580	0	Palmitoylation(2A+B+C)	89811.1	5.09	cytosol	catabolic process	hydrolase activity	3.25087		3.25087
456	cell wall adhesin	gi|218185473	LOC_Os11g11710	0	Palmitoylation(A+3B)	29542.2	4.65	extracellular
457	cell wall adhesin	gi|222615742	LOC_Os11g11710	0	Palmitoylation(A+3B)	29561.2	4.65	extracellular			3.49945	3.04789	3.27367	0.319299	0.0975353
458	cell wall adhesin	gi|125576646	LOC_Os11g11730	0	Palmitoylation(2B+C)	48031.5	4.41	plasma membrane			3.46737	3.13329	3.30033	0.236232	0.0715784
459	cell wall adhesin	gi|125559515	LOC_Os11g11730	0	Palmitoylation(2B+C)	47978.5	4.45	plasma membrane
460	cell wall invertase	gi|115458294	LOC_Os04g33720	1		66207.9	7.02	cell wall	carbohydrate metabolic process	hydrolase activity		0.140605	0.140605
461	cell wall invertase	gi|38346325	LOC_Os04g33720	1		65881.6	7.29	extracellular	carbohydrate metabolic process	hydrolase activity	0.343558		0.343558
462	cellulose synthase-like protein D5	gi|171769908	LOC_Os06g22980	7	Palmitoylation(A)	112363	8.07	plasma membrane	cell wall biogenesis	cellulose synthase activity	0.37325	0.194089	0.283669	0.126686	0.446599
463	CGMC includes CDA, MAPK, GSK3, and CLKC kinases	gi|115469862	LOC_Os06g49430	1	Palmitoylation(A)	65944.5	7.01	plasma membrane	signal transduction	kinase activity
464	CGMC includes CDA, MAPK, GSK3, and CLKC kinases	gi|218198862	LOC_Os06g49430	1	Palmitoylation(A)	65954.5	7.01	plasma membrane	signal transduction	kinase activity
465	CGMC_MAPKCMGC_2_ERK.12 - CGMC includes CDA, MAPK, GSK3, and CLKC kinases	gi|189097347	LOC_Os06g06090	0		42315.2	5.52	cytoplasm	signal transduction	signal transducer activity	4.44631		4.44631
466	chaperone protein dnaJ	gi|218188920	LOC_Os01g50700	1	Palmitoylation(A)	69355.9	6.72	Golgi apparatus	protein folding	unfolded protein binding
467	chaperone protein dnaJ	gi|222623377	LOC_Os02g43930	0	FT - CaaX;Palmitoylation(A+2B)	50652.4	7.22	plasma membrane	protein metabolic process	protein binding
468	chaperone protein dnaJ	gi|115455793	LOC_Os03g57340	0	FT - CaaX;Palmitoylation(A+B)	46690.6	5.84	plasma membrane	protein metabolic process	protein binding	1.11686		1.11686
469	chaperone protein dnaJ	gi|125545968	LOC_Os03g57340	0	FT - CaaX;Palmitoylation(A+B)	46612.6	5.84	plasma membrane	protein metabolic process	protein binding		1.90546	1.90546
470	chaperone protein dnaJ	gi|218196574	LOC_Os05g26926	0	Palmitoylation(A)	48299.8	9.7	chloroplast	protein metabolic process	protein binding	3.31131	1.1272	2.21925	1.5444	0.69591
471	Chaperonin	gi|52076692	LOC_Os06g47320	0	Palmitoylation(2A+B)	60264.8	6.16	cytosol	protein folding	protein binding	1.02802	3.37287	2.20044	1.65806	0.753513
472	Chaperonin 60	gi|115450675	LOC_Os03g04970	0		61045.2	5.58	mitochondrion	response to stress	binding		0.981748	0.981748
473	Chaperonin 60	gi|115482382	LOC_Os10g32550	0		60850.1	5.71	mitochondrion	response to stress	binding	0.990832		0.990832
474	chaperonin 60	gi|115443643	LOC_Os02g01280	0	Palmitoylation(A+B+2C)	63798.1	5.77	cytosol	protein metabolic process	protein binding	0.946237	0.963829	0.955033	0.0124393	0.013025
475	Chaperonin 60A	gi|31193919	LOC_Os03g64210	0	Palmitoylation(C)	61400.2	5.36	cytosol	protein folding	unfolded protein binding	1.03753		1.03753
476	chaperonin complex component	gi|125597586	LOC_Os06g36700	0	Palmitoylation(3A+C)	59191.3	5.71	chloroplast	protein metabolic process	protein binding	5.39511	2.70396	4.04953	1.90293	0.469913
477	chaperonin CPN60-2	gi|218197187	LOC_Os05g46290	0	Palmitoylation(C)	61618.9	6.61	mitochondrion	protein metabolic process	protein binding	1.03753		1.03753
478	chaperonin CPN60-2	gi|115465163	LOC_Os05g46290	0	Palmitoylation(C)	61588.9	6.61	mitochondrion	protein metabolic process	protein binding		1.6293	1.6293
479	chaperonin60	gi|115468394	LOC_Os06g34690	0	Palmitoylation(3A)	60898.3	6.23	cytoplasm	protein folding	protein binding	3.28095	3.76704	3.524	0.343714	0.0975353
480	CHCH domain containing protein	gi|297600777	LOC_Os03g18420	0	Palmitoylation(2A)	12401.2	7.51	mitochondrion	generation of precursor metabolites and energy	catalytic activity	0.954993	0.731139	0.843066	0.158288	0.187753
481	chloride channel protein	gi|222619623	LOC_Os01g65500	12	Palmitoylation(4A+2C)	92089.7	8.47	membrane	transport	transporter activity
482	chloride channel protein	gi|21321022	LOC_Os02g35190	12	Palmitoylation(A+C)	86924.4	8.24	plasma membrane	chloride transport	voltage-gated chloride channel activity
483	chloroplast channel forming outer membrane protein	gi|115450050	LOC_Os02g58550	1		20948.2	10.14	chloroplast envelope			0.483059		0.483059
484	chloroplast channel forming outer membrane protein	gi|218191880	LOC_Os02g58550	1		20978.2	10.14	chloroplast				0.544503	0.544503
485	chloroplast import-associated channel protein	gi|29893615	LOC_Os03g16440	1	Palmitoylation(2A+2C)	136879	8.8	chloroplast outer membrane	transport	transporter activity		0.895365	0.895365
486	chloroplast import-associated channel protein	gi|218192519	LOC_Os03g16440	1	Palmitoylation(A)	87668.7	8.51	chloroplast outer membrane	transport	transporter activity	0.954993		0.954993
487	choline/ethanolamine kinase	gi|51091337	LOC_Os09g26700	1		42976.5	5.6	cytoplasm	reproduction	kinase activity	3.56451	3.13329	3.3489	0.304922	0.0910515
488	chorismate mutase	gi|125527818	LOC_Os01g55870	0		35432.4	5.51	chloroplast	metabolic process	catalytic activity	0.990832		0.990832
489	citrate synthase	gi|222622360	LOC_Os02g10070	0		53826	6.91	mitochondrion	tricarboxylic acid cycle	ATP binding	2.55859		2.55859
490	citrate synthase	gi|125534653	LOC_Os11g33240	1	Palmitoylation(A)	56756.7	8.63	mitochondrion	generation of precursor metabolites and energy	binding		3.83707	3.83707
491	citrate transporter	gi|125564063	LOC_Os09g29430	13	Palmitoylation(A)	58916.2	9.28	membrane	transport	transporter activity	0.794328		0.794328
492	CK1_CaseinKinase_1.9	gi|222613001	LOC_Os10g33650	1	Palmitoylation(A)	53049.8	9.75	membrane	protein modification process	kinase activity	1	0.990832	0.995416	0.00648278	0.00651263
493	clan71/CYP701-type cytochrome P450 monooxygenase	gi|222635773	LOC_Os06g37364	2	Palmitoylation(A+C)	65825.8	8.84	chloroplast outer membrane	gibberellic acid mediated signaling	oxygen binding	0.529663	0.405508	0.467586	0.0877908	0.187753
494	class-III aminotransferase	gi|218195568	LOC_Os04g52450	0	Palmitoylation(C)	54187.8	6.44	plasma membrane	pollen tube growth	alanine-glyoxylate transaminase activity	7.44732		7.44732
495	class-III aminotransferase	gi|116309877	LOC_Os04g52450	0	Palmitoylation(C)	56370.3	6.33	plasma membrane	pollen tube guidance	4-aminobutyrate transaminase activity		6.85488	6.85488
496	clathrin adaptor	gi|115440871	LOC_Os01g61710	0	Palmitoylation(B+C)	57270	5.75	membrane coat	vesicle-mediated transport	clathrin binding		1.40605	1.40605
497	clathrin adaptor	gi|218197659	LOC_Os06g07090	0	Palmitoylation(5A+B)	97822.4	6.19	membrane coat	vesicle-mediated transport	clathrin binding	0.515229	0.432514	0.473871	0.0584882	0.123426
498	clathrin assembly protein	gi|52077380	LOC_Os06g45050	0	Palmitoylation(C)	64909.9	4.94	plasma membrane	vesicle-mediated transport	structural molecule activity		0.554626	0.554626
499	Clathrin assembly small subunit protein AP19	gi|115456139	LOC_Os03g59660	0	Palmitoylation(B)	18817.9	8.31	membrane	transport	transporter activity	0.648634		0.648634
500	Clathrin heavy chain	gi|75333114	LOC_Os03g50350	2	Palmitoylation(2A)	136308	6.5	plasma membrane	transport	transporter activity	1.5417	2.22844	1.88507	0.485595	0.257601
501	Clathrin heavy chain	gi|77548264	LOC_Os11g01380	0	Palmitoylation(A+4B+C)	193346	5.25	plasma membrane	transport	structural molecule activity	2.05116		2.05116
502	Clathrin heavy chain	gi|77552802	LOC_Os12g01390	0	Palmitoylation(A+4B+C)	193348	5.25	plasma membrane	vesicle-mediated transport	structural molecule activity		2.208	2.208
503	cleft lip and palate transmembrane protein 1	gi|38346578	LOC_Os04g36050	7		69530.5	5.87	membrane			1.47231		1.47231
504	coatomer alpha subunit	gi|115454911	LOC_Os03g50340	2	Palmitoylation(A)	136381	6.44	COPI vesicle coat	ER to Golgi vesicle-mediated transport	transporter activity	1.65959	2.07014	1.86486	0.290306	0.155671
505	coatomer alpha subunit	gi|125562808	LOC_Os09g04110	2	Palmitoylation(A+C)	136550	6.43	plasma membrane	transport	transporter activity	2.51189	2.91072	2.7113	0.282016	0.104015
506	coatomer subunit beta	gi|218190297	LOC_Os02g11830	1	Palmitoylation(2A)	103780	4.83	membrane	vesicle-mediated transport	structural molecule activity	1.25892		1.25892
507	coatomer subunit beta	gi|222622410	LOC_Os02g11830	0	Palmitoylation(A)	101413	4.97	membrane	vesicle-mediated transport	structural molecule activity		1.07647	1.07647
508	coatomer subunit beta	gi|125554018	LOC_Os02g11830	3	Palmitoylation(A+B)	102159	4.85	membrane	vesicle-mediated transport	protein transporter activity		2.60615	2.60615
509	coatomer subunit beta	gi|222634940	LOC_Os02g11830	3	Palmitoylation(A+B)	102369	4.84	membrane	vesicle-mediated transport	protein transporter activity	0.990832		0.990832
510	coatomer subunit beta-1	gi|125525418	LOC_Os01g17430	1	Palmitoylation(5A+2C)	105177	5.44	COPI vesicle coat	vesicle-mediated transport	protein transporter activity	1.69044	2.39883	2.04464	0.500909	0.244987
511	coatomer subunit beta-1	gi|218185340	LOC_Os11g07280	1	Palmitoylation(5A+2C)	105181	5.59	COPI vesicle coat	vesicle-mediated transport	clathrin binding	1.70608		1.70608
512	coatomer subunit beta-1	gi|297611333	LOC_Os11g07280	1	Palmitoylation(5A+2C)	105438	5.59	COPI vesicle coat	vesicle-mediated transport	clathrin binding		0.937562	0.937562
513	coatomer subunit delta	gi|218196527	LOC_Os05g24601	3	Palmitoylation(B+2C)	66431.9	5.9	membrane	vesicle-mediated transport	protein transporter activity
514	coatomer subunit delta	gi|222631062	LOC_Os05g24601	0	Palmitoylation(B+C)	86099.8	5.93	membrane	vesicle-mediated transport	protein transporter activity	2.48886		2.48886
515	coatomer subunit delta	gi|222640450	LOC_Os08g28080	1	Palmitoylation(C)	68173.7	6.66	membrane	transport		1.51356		1.51356
516	coatomer subunit epsilon	gi|115460494	LOC_Os04g52270	0	Palmitoylation(C)	31581.1	5.23	membrane	transport	structural molecule activity	0.539511		0.539511
517	coatomer subunit epsilon	gi|115460920	LOC_Os04g55200	0	Palmitoylation(C)	32075.8	5.74	membrane	transport	transporter activity	2.75423	2.46604	2.61013	0.203781	0.0780728
518	coatomer subunit gamma-1	gi|218192372	LOC_Os03g12590	1	Palmitoylation(4A+B+C)	100750	5.09	membrane	transport	structural molecule activity	1.27057	1.1272	1.19889	0.101383	0.084564
519	co-chaperone protein SBA1	gi|218201026	LOC_Os08g27070	1		28896.1	4.32	plasma membrane				2.10863	2.10863
520	component of TOB/SAM mitochondrial outer membrane complex	gi|125552677	LOC_Os05g39390	2	Palmitoylation(A)	56523.5	5.65	mitochondrion			1	0.824138	0.912069	0.124353	0.136342
521	Conserved hypothetical protein	gi|115443671	LOC_Os02g01450	2		29613.5	9.24	mitochondrion			0.990832	1.21339	1.10211	0.157372	0.142791
522	Conserved hypothetical protein	gi|115446297	LOC_Os02g30610	1	Palmitoylation(B)	23189.2	5.18	plasma membrane			0.824138	0.244343	0.534241	0.409977	0.767401
523	Conserved hypothetical protein	gi|115449173	LOC_Os02g55010	2	Palmitoylation(5A+B+C)	127152	5.64	plasma membrane	transport	binding
524	Conserved hypothetical protein	gi|115465249	LOC_Os05g47470	1		21684.9	4.64	plasmodesma			0.990832	0.465586	0.728209	0.371405	0.510025
525	conserved hypothetical protein	gi|110289144	LOC_Os10g30620	1	Palmitoylation(3B+C)	52173.6	6.54	endoplasmic reticulum			0.954993		0.954993
526	Conserved hypothetical protein	gi|115484547	LOC_Os11g08707	1	Palmitoylation(B+2C)	24577.4	6.5	extracellular			2.99226	1.83654	2.4144	0.817222	0.338478
527	Conserved hypothetical protein	gi|115485955	LOC_Os11g36230	1	Palmitoylation(3A+C)	23841.4	5.61	extracellular			1.04713	1.04713	1.04713	0	0
528	COP9 complex subunit 2	gi|56783671	LOC_Os01g17180	0	Palmitoylation(2A+C)	50838.3	6.26	membrane	protein metabolic process	protein binding	1.97697		1.97697
529	COP9 complex subunit 3	gi|115474547	LOC_Os08g02550	1	Palmitoylation(2A)	47706.5	5.71	membrane	protein modification process	protein binding	3.66438	4.28549	3.97493	0.439191	0.11049
530	COP9 complex subunit 6a	gi|42407349	LOC_Os08g39070	0	Palmitoylation(B)	36024	6.12	signalosome	ubiquitin-dependent protein catabolic process	protein binding
531	COP9 proteasome	gi|50509216	LOC_Os07g30840	0	Palmitoylation(A)	27626.3	5.04	membrane	protein modification process	kinase activity		4.13048	4.13048
532	COP9 proteasome	gi|222637064	LOC_Os07g30840	0	Palmitoylation(A)	28872.8	4.87	membrane	protein modification process	kinase activity	1.48594		1.48594
533	copine	gi|115477064	LOC_Os08g38600	0	Myristoylation;Palmitoylation(2A+C)	43726	5.59	plasma membrane	protein modification process	binding	0.452898	0.619441	0.536169	0.117764	0.21964
534	copine-1	gi|218198524	LOC_Os06g40650	0	Myristoylation;Palmitoylation(2A+2B)	49833.5	5.7	plasma membrane	positive regulation of cellular defense response	calcium-dependent phospholipid binding	0.666807	0.544503	0.605655	0.086482	0.142791
535	copper methylamine oxidase precursor	gi|125590732	LOC_Os04g40040	1	Palmitoylation(5A+B+C)	92508.6	7.34	peroxisome	metabolic process	catalytic activity
536	CorA-like magnesium transporter protein	gi|75272453	LOC_Os01g68040	2	Palmitoylation(2B+C)	48355.7	4.72	plasma membrane	transport	transporter activity	1.08643		1.08643
537	CorA-like magnesium transporter protein	gi|115454637	LOC_Os03g48000	2	Palmitoylation(3A+B+C)	51891.5	6.1	membrane	magnesium ion transport	magnesium ion transmembrane transporter activity	0.501187	0.436516	0.468852	0.0457296	0.0975353
538	CorA-like magnesium transporter protein	gi|122243007	LOC_Os03g53110	2	Palmitoylation(C)	42188.9	4.92	membrane	transport	transporter activity	1.48594	1.8197	1.65282	0.236008	0.142791
539	CorA-like magnesium transporter protein	gi|122240885	LOC_Os04g42280	2	Palmitoylation(A+2B+C)	47667.7	5.23	membrane	transport	transporter activity
540	CorA-like magnesium transporter protein	gi|222639857	LOC_Os08g03600	1		37045.2	8	Golgi apparatus	transport	transporter activity		0.270396	0.270396
541	Core histone H2A/H2B/H3/H4 domain containing protein	gi|222631886	LOC_Os10g39410	0		9740.4	11.53	nucleus	DNA metabolic process	DNA binding	1		1
542	Core histone H2A/H2B/H3/H4 domain containing protein	gi|15226944	LOC_Os10g39410	0		11409.3	11.48	nucleus	DNA metabolic process	DNA binding		1.00925	1.00925
543	COX VIIa	gi|125538190	LOC_Os02g06650	1		9211.7	10.16	mitochondrion membrane	transport	transporter activity	0.981748		0.981748
544	cpn60 chaperonin family	gi|115462083	LOC_Os05g05470	0	Palmitoylation(A)	59233.2	6.23	cytoplasm	protein metabolic process	unfolded protein binding	2.67917	1.15878	1.91897	1.07508	0.560237
545	CPuORF20 - conserved peptide uORF-containing transcript	gi|115448123	LOC_Os02g47220	1	Palmitoylation(2A+B)	51719.9	9.66	nucleus	metabolic process	kinase activity		0.758578	0.758578
546	CrRLK1L type receptor-like protein kinase	gi|56783691	LOC_Os05g20150	1	Palmitoylation(C)	96285.5	5.7	plasma membrane	signal transduction	kinase activity		0.787046	0.787046
547	CrRLK1L type receptor-like protein kinase	gi|115462979	LOC_Os05g20150	2	Palmitoylation(A+B)	94782.2	5.87	plasma membrane	signal transduction	kinase activity	1.55597	2.208	1.88199	0.461061	0.244987
548	CrRLK1L type receptor-like protein kinase	gi|25553554	LOC_Os06g03610	3	Palmitoylation(A)	90999.3	5.49	endomembrane system	protein modification process	kinase activity	1.69044	2.44343	2.06694	0.532444	0.257601
549	CSLD3 - cellulose synthase-like family D	gi|297726331	LOC_Os08g25710	7	Palmitoylation(2B)	123405	6.64	plasma membrane	plant-type cell wall biogenesis	cellulose synthase activity	0.322107		0.322107
550	CSLD3 - cellulose synthase-like family D	gi|218201003	LOC_Os08g25710	7	Palmitoylation(2B)	113831	6.81	plasma membrane	plant-type cell wall biogenesis	cellulose synthase activity		0.30761	0.30761
551	cullin component of SCF-type ubiquitin-protein ligase complex	gi|218196098	LOC_Os05g05700	0	Palmitoylation(3A)	86840.9	6.52	cytoplasm	cellular component organization	protein binding	0.895365	0.990832	0.943098	0.0675055	0.0715784
552	Cullin-associated NEDD8-dissociated protein ,providing a scaffold for ubiquitin ligases (E3)	gi|115444457	LOC_Os02g07120	0	Palmitoylation(4A+2B+6C)	134273	5.79	plasma membrane	response to auxin stimulus	protein binding	3.94457	4.92039	4.43248	0.69001	0.155671
553	cullin---ubiquitin-protein ligase activity	gi|115460894	LOC_Os04g55030	0	Palmitoylation(2B)	84804.2	8.1	ubiquitin ligase complex	ubiquitin-dependent protein catabolic process	ubiquitin-protein ligase activity	0.990832	0.990832	0.990832	0	0
554	CXXXC8 - Cysteine-rich protein	gi|115449269	LOC_Os02g55649	0	Palmitoylation(A+3B)	13737.6	5.08	extracellular region			2.60615		2.60615
555	CXXXC9 - Cysteine-rich protein with paired CXXXC motifs precursor	gi|51090570	LOC_Os02g55810	0	Palmitoylation(A+2B)	13797.7	5.08	extracellular region				5.10505	5.10505
556	cyclic nucleotide and calmodulin-regulated ion channel	gi|218186478	LOC_Os12g06570	6	Palmitoylation(B+C)	84478.2	8.95	plasma membrane	transport	transporter activity	0.794328	0.928966	0.861647	0.0952036	0.11049
557	cyclic nucleotide and calmodulin-regulated ion channel	gi|125536572	LOC_Os12g28260	7	Palmitoylation(A+2C)	83665.5	9.47	plasma membrane	transport	transporter activity
558	cyclic nucleotide-gated ion channel 9	gi|108710085	LOC_Os03g44440	6	Palmitoylation(C)	80879.4	9.57	membrane	transport	transporter activity	0.990832	0.77983	0.885331	0.149201	0.168525
559	cyclin-related protein	gi|115444175	LOC_Os02g05040	2	Palmitoylation(6A+2B+C)	115465	6.09	plasma membrane			0.912011		0.912011
560	cyclin-related protein	gi|115449049	LOC_Os02g53990	0	Palmitoylation(3A+B+2C)	110736	5.91	mitochondrion			0.928966	0.539511	0.734239	0.275387	0.375065
561	cyclin-related protein	gi|115471103	LOC_Os07g10550	2	Palmitoylation(3A+3C+2B)	118516	5.93	mitochondrion			0.666807	0.465586	0.566196	0.142285	0.251299
562	cyclin-related protein	gi|222622152	LOC_Os07g10550	2	Palmitoylation(6A+2B+C)	117838	6.06	mitochondrion				0.544503	0.544503
563	cyclophilin 2	gi|600769	LOC_Os02g02890	0	Palmitoylation(A+B)	18330.8	8.61	plasma membrane	protein folding	peptidyl-prolyl cis-trans isomerase activity	2.35505		2.35505
564	cysteine proteinase	gi|218183	LOC_Os04g57440	1	Palmitoylation(A+5B+C)	50505.5	5.27	vacuole	response to stress	protein binding		1.05682	1.05682
565	cysteine proteinase	gi|125592009	LOC_Os04g57440	2	Palmitoylation(2A+5B+C)	51684	7.78	vacuole	response to water deprivation	hydrolase activity	1.0666		1.0666
566	cysteine proteinase	gi|49387634	LOC_Os09g21370	1	Palmitoylation(2A+C)	38192.9	5.34	extracellular	protein metabolic process	hydrolase activity	0.887156		0.887156
567	cysteine proteinase	gi|218202077	LOC_Os09g21370	1	Palmitoylation(2A+C)	38667.5	5.49	extracellular	protein metabolic process	hydrolase activity		0.666807	0.666807
568	cysteine proteinase inhibitor precursor protein	gi|56783763	LOC_Os01g16430	0		23276.2	5.82	cytosol	metabolic process	enzyme regulator activity		0.870964	0.870964
569	cysteine synthase	gi|115442595	LOC_Os01g74650	1	Palmitoylation(A+C)	41788.1	6.27	mitochondrion	biosynthetic process	protein binding	3.94457	3.83707	3.89082	0.0760147	0.0195369
570	cysteine synthase	gi|115455323	LOC_Os03g53650	1	Palmitoylation(A)	34306.7	5.35	plasma membrane	biosynthetic process	catalytic activity	0.895365		0.895365
571	cysteine synthase	gi|125537478	LOC_Os12g42980	1	Palmitoylation(A+B+2C)	43544.2	8.89	membrane	biosynthetic process	protein binding
572	cytidylyltransferase	gi|115487074	LOC_Os12g02820	1	Palmitoylation(A+C)	47075.7	8.16	mitochondrion	lipid metabolic process	transferase activity		2.1677	2.1677
573	cytidylyltransferase	gi|218186328	LOC_Os12g02820	0	Palmitoylation(A+C)	46257.5	6.2	mitochondrion	lipid metabolic process	transferase activity	1		1
574	cytidylyltransferase domain containing protein	gi|222639957	LOC_Os08g06450	0	Palmitoylation(2A)	32318.5	6.11	mitochondrion	lipid metabolic process	transferase activity
575	cytochrome b5	gi|115442509	LOC_Os01g73990	1		15019	5.08	chloroplast		binding	0.586138	0.990832	0.788485	0.286162	0.362926
576	cytochrome b5	gi|115461669	LOC_Os05g01820	1		15282.2	5.1	chloroplast thylakoid membrane		binding		0.794328	0.794328
577	cytochrome b-c1 complex subunit 8	gi|297724533	LOC_Os06g07869	0		13086.5	9.46	mitochondrion	transport	transporter activity	0.597035	0.831764	0.714399	0.165978	0.232332
578	cytochrome b-c1 complex subunit 9	gi|115463761	LOC_Os05g33210	1		7076.1	8.12	mitochondrion	generation of precursor metabolites and energy	transporter activity	1.49969	1	1.24984	0.353331	0.2827
579	cytochrome b-c1 complex subunit Rieske	gi|222622965	LOC_Os02g32120	1		45468.9	9.69	mitochondrion	electron transport	binding	2.22844	1	1.61422	0.868635	0.538115
580	cytochrome b-c1 complex subunit Rieske	gi|115458144	LOC_Os04g32660	1		30095.2	8.9	mitochondrion	electron transport	metal ion binding	1.43219	1.01859	1.22539	0.292457	0.238665
581	cytochrome c	gi|115463957	LOC_Os05g34770	0	Palmitoylation(A)	12271	9.37	mitochondrion	cell proliferation	electron carrier activity	1.02802	1.02802	1.02802	0	0
582	cytochrome c	gi|125592184	LOC_Os05g34770	0	Palmitoylation(A)	12164.9	9.66	mitochondrion	cell proliferation	electron carrier activity	2.05116	4.13048	3.09082	1.4703	0.475698
583	cytochrome c oxidase	gi|115455623	LOC_Os03g56190	1		10782.1	9.46	mitochondrion	transport	transporter activity	0.862979	0.496592	0.679785	0.259074	0.381112
584	cytochrome c oxidase subunit 2	gi|89280706	LOC_Os09g26010	2	Palmitoylation(2A+C)	29252.6	4.95	mitochondrion	transport	transporter activity	1.08643		1.08643
585	cytochrome c oxidase subunit 5B	gi|115438502	LOC_Os01g42650	0		18047.1	4.99	membrane	transport	transporter activity	0.42462		0.42462
586	cytochrome c oxidase subunit 5B	gi|115466344	LOC_Os06g05080	0		17086.1	5.4	mitochondrion	transport	transporter activity		0.744732	0.744732
587	cytochrome c1-1, heme protein	gi|218196507	LOC_Os05g23620	2		34760.5	6	mitochondrion	electron transport	electron transporter	2.31206	2.12814	2.2201	0.130055	0.0585807
588	cytochrome P450	gi|218190622	LOC_Os06g02019	2	Palmitoylation(C)	56272.2	9.49	mitochondrial inner membrane	lipid metabolic process	oxygen binding	0.619441	0.912011	0.765726	0.206878	0.270172
589	cytochrome-C reductase 14 kDa subunit	gi|115456077	LOC_Os03g59220	0		15035.2	9.51	mitochondrion	generation of precursor metabolites and energy	transporter activity	1.61436	1.24738	1.43087	0.259491	0.181352
590	D-3-phosphoglycerate dehydrogenase	gi|90399366	LOC_Os04g55720	0		63964.9	6.83	plastid	multicellular organismal development	nucleotide binding	3.90841	5.7544	4.8314	1.30531	0.270172
591	D-3-phosphoglycerate dehydrogenase, chloroplast precursor	gi|42408279	LOC_Os08g34720	0		64559.1	6.5	chloroplast	metabolic process	protein binding
592	DEAD box RNA helicase	gi|56784388	LOC_Os01g68320	0	Palmitoylation(C)	61906.3	9.65	nucleus		ATP-dependent helicase activity	0.831764		0.831764
593	DEAD-box ATP-dependent RNA helicase	gi|222618647	LOC_Os01g36890	0	Palmitoylation(4A+B)	48486.6	5.45	nucleolus	response to cadmium ion	ATP-dependent helicase activity	2.53513		2.53513
594	DEAD-box ATP-dependent RNA helicase	gi|115444197	LOC_Os02g05330	0		47137.9	5.43	plasma membrane	response to cadmium ion	translation initiation factor activity	5.97035	5.49541	5.73288	0.335836	0.0585807
595	DEAD-box ATP-dependent RNA helicase	gi|143456931	LOC_Os02g42860	0	Palmitoylation(2A+B)	58166.5	8.83	mitochondrion		ATP-dependent helicase activity		1.03753	1.03753
596	DEAD-box ATP-dependent RNA helicase	gi|115456051	LOC_Os03g59050	0	Palmitoylation(A)	67665.5	7.72	peroxisome			1.94089		1.94089
597	DEAD-box ATP-dependent RNA helicase	gi|115486155	LOC_Os11g38670	0	Palmitoylation(A+C)	65987.7	8.21	chloroplast		ATP-dependent helicase activity	3.56451	3.04789	3.3062	0.365303	0.11049
598	DEAD-box ATP-dependent RNA helicase 52B	gi|218199270	LOC_Os07g10250	0	Palmitoylation(A)	67297	8.29	mitochondrion		ATP-dependent helicase activity	2.58226		2.58226
599	DEAD-box ATP-dependent RNA helicase 52B	gi|115471073	LOC_Os07g10250	0	Palmitoylation(A)	67171.8	8.29	mitochondrion		ATP-dependent helicase activity		1.04713	1.04713
600	defensin-like protein	gi|115457198	LOC_Os04g11130	0	Palmitoylation(2A+3B+C)	12651.8	9.24	plasma membrane	defense response	enzyme regulator activity	0.937562	0.92045	0.929006	0.0121003	0.013025
601	defensin-like protein	gi|77557162	LOC_Os12g43820	1	Palmitoylation(A+B+2C)	13971.7	6.07	endomembrane system
602	dehydration response related protein	gi|115482886	LOC_Os10g36690	1		72006.2	8.21	cell wall	dehydration response	methyltransferase	1.0666	1.31826	1.19243	0.177951	0.149234
603	dehydration response related protein	gi|125535969	LOC_Os12g07840	2	Palmitoylation(2A+B+C)	100660	5.42	Golgi apparatus			0.990832	0.409261	0.700046	0.411233	0.587437
604	Delta 1-pyrroline-5-carboxylate synthetase	gi|115441045	LOC_Os01g62900	0	Palmitoylation(2A)	79508.2	6.1	membrane	response to stress	catalytic activity	2.65461	1.21339	1.934	1.01909	0.526937
605	Developmentally regulated GTP-binding protein	gi|115463395	LOC_Os05g28940	1		44647.4	8.94	cytoplasm		GTP binding	1.14815	1.15878	1.15347	0.00751158	0.00651218
606	diacylglycerol kinase	gi|125591759	LOC_Os04g54200	0	Palmitoylation(4A+2C)	60331.3	6.18	plasma membrane	signal transduction	kinase activity	3.49945	3.83707	3.66826	0.238734	0.0650809
607	diacylglycerol kinase	gi|222640014	LOC_Os08g08110	1	Palmitoylation(A)	55437.6	6.39	plasma membrane	signal transduction	kinase activity		6.42688	6.42688
608	diacylglycerol kinase	gi|38636814	LOC_Os08g08110	1	Palmitoylation(A)	55407.7	6.31	plasma membrane	signal transduction	kinase activity	6.48634		6.48634
609	diacylglycerol kinase	gi|40253749	LOC_Os08g15090	1	Palmitoylation(3A)	57160.3	5.57	plasma membrane	signal transduction	kinase activity	0.946237	0.912011	0.929124	0.0242016	0.0260478
610	Diaminopimelate decarboxylase	gi|115445929	LOC_Os02g24354	1	Palmitoylation(2A+2C)	53214.7	6.39	plastid	metabolic process	catalytic activity	1.30617	0.824138	1.06515	0.340849	0.319999
611	dihydrolipoyl dehydrogenase	gi|125525752	LOC_Os01g23610	1	Palmitoylation(A)	58891.5	6.51	plastid	metabolic process	catalytic activity
612	dihydrolipoyl dehydrogenase	gi|45267881	LOC_Os05g06460	0	Palmitoylation(A+C)	62109.2	7.7	plastid	metabolic process	catalytic activity
613	dihydrolipoyl dehydrogenase	gi|218196143	LOC_Os05g06750	0	Palmitoylation(C)	52776	7.63	mitochondrion	metabolic process	ATP binding	5.39511	2.0893	3.7422	2.33756	0.624649
614	dihydrolipoyl dehydrogenase 1,response to abiotic stimulus	gi|115436320	LOC_Os01g22520	0	Palmitoylation(B+C)	52642.9	7.2	mitochondrion	response to stress	protein binding	8.55067	1.04713	4.7989	5.3058	1.10563
615	dihydroorotate dihydrogenase protein	gi|32487508	LOC_Os04g57950	2	Palmitoylation(A)	49533.8	9.49	mitochondrion	metabolic process	catalytic activity		0.990832	0.990832
616	disulfide isomerase-like protein	gi|115436382	LOC_Os01g23740	1	Palmitoylation(2B+C)	40740.5	6.43	plasma membrane	pollen tube development	catalytic activity	5.01187	1.21339	3.11263	2.68593	0.862914
617	DNA-binding protein	gi|125525098	LOC_Os01g13700	0		15167.5	9.16	plastid			7.24436		7.24436
618	DnaJ-like membrane protein of unknown function	gi|125602060	LOC_Os08g03380	3	Palmitoylation(A)	28767.4	9.61	plastid			0.990832	1	0.995416	0.00648278	0.00651263
619	DnaJ-type (II) heat shock system associated protein	gi|222632430	LOC_Os05g46630	0		73849.8	5.42	plasma membrane	protein folding	heat shock protein binding	0.946237	0.990832	0.968535	0.0315333	0.0325578
620	DnaK family protein	gi|125542121	LOC_Os03g02260	1	Palmitoylation(2C)	72549.2	5.71	membrane	protein metabolic process	nucleotide binding		1.20226	1.20226
621	DnaK family protein	gi|213959111	LOC_Os03g16920	0	Palmitoylation(2A)	71648.2	5.3	cytoplasm	protein modification process	protein binding		0.981748	0.981748
622	DnaK family protein	gi|222631026	LOC_Os05g23740	0	Palmitoylation(A)	73550	5.12	plastid	protein metabolic process	protein binding	0.258226		0.258226
623	DnaK family protein	gi|115463479	LOC_Os05g30480	2	Palmitoylation(A)	72218.2	5.28	plasma membrane	protein metabolic process	nucleotide binding		0.559758	0.559758
624	DnaK family protein	gi|218196841	LOC_Os05g35400	2	Palmitoylation(A)	46854.3	4.91	plasma membrane	protein metabolic process	binding
625	DnaK family protein	gi|52076581	LOC_Os06g46600	0	Palmitoylation(A+C)	83236.1	5.63	cytoplasm	protein metabolic process	binding	1.02802	0.809096	0.918556	0.1548	0.168525
626	DnaK family protein	gi|218202373	LOC_Os09g31486	0	Palmitoylation(A)	70975.6	5.86	mitochondrion	protein metabolic process	binding	0.461318		0.461318
627	dual specificity protein phosphatase	gi|115483819	LOC_Os11g02180	1	Palmitoylation(3A+C)	30288.5	8.99	membrane	protein modification process	hydrolase activity
628	dual specificity protein phosphatase	gi|222616506	LOC_Os12g02120	1	Palmitoylation(2A)	52954.3	6.54	membrane	protein modification process	hydrolase activity	4.09261	2.208	3.15031	1.33261	0.423011
629	dual-specificity protein phosphatase	gi|115436708	LOC_Os01g29469	1	Palmitoylation(A)	22362.6	6.1	membrane	signal transduction	protein binding	4.2462	1.95884	3.10252	1.6174	0.521319
630	DUF1336 domain containing protein	gi|218201450	LOC_Os12g38850	0	Myristoylation;Palmitoylation(2A+B)	61869.6	6.99	plasma membrane	protein modification process			0.432514	0.432514
631	DUF567 domain containing protein	gi|125599614	LOC_Os07g12730	1	Palmitoylation(C)	22330.7	8.32	chloroplast			1.13763		1.13763
632	dynamin	gi|218189626	LOC_Os01g69130	1	Palmitoylation(2C)	94535.2	6.6	plasma membrane	peroxisome fission	GTP binding	1		1
633	dynamin	gi|222619771	LOC_Os01g69130	0	Palmitoylation(3A)	90018.9	6.56	membrane	cellular component organization	protein binding		1.03753	1.03753
634	dynamin	gi|18071348	LOC_Os03g50520	0	Palmitoylation(A)	68030.7	8.39	plasma membrane	cellular component organization	binding	0.981748	0.963829	0.972788	0.0126706	0.013025
635	dynamin	gi|115461204	LOC_Os04g57350	0	Palmitoylation(C)	61049.9	7.2	cytoskeleton	cellular component organization	binding	1.01859	1.01859	1.01859	0	0
636	dynamin	gi|222619050	LOC_Os05g48240	1	Palmitoylation(A)	71584.3	8.24	plasma membrane	multicellular organismal development	protein binding
637	dynamin	gi|218188848	LOC_Os05g48240	1	Palmitoylation(A)	67384.5	8.39	plasma membrane	multicellular organismal development	protein binding
638	dynamin	gi|115465357	LOC_Os05g48240	0	Palmitoylation(A)	68683.8	7.65	plasma membrane	multicellular organismal development	protein binding	1		1
639	dynamin	gi|222632510	LOC_Os05g48240	1	Palmitoylation(A)	72964.9	9.55	plasma membrane	multicellular organismal development	protein binding		0.972747	0.972747
640	dynamin	gi|115467372	LOC_Os06g13820	0	Palmitoylation(2A)	99241.1	9.21	plasma membrane	cellular component organization	protein binding	0.990832	0.990832	0.990832	0	0
641	dynamin	gi|115469622	LOC_Os06g47330	0	Palmitoylation(C)	61075.9	6.75	cytoskeleton	cellular component organization	binding	1.00925	2.07014	1.5397	0.750161	0.487213
642	dynamin-2B	gi|218201179	LOC_Os08g32920	0	Palmitoylation(A)	95623.1	8.86	plasma membrane	Golgi to vacuole transport	GTPase activity	0.990832	0.972747	0.98179	0.0127879	0.0130251
643	E3 ubiquitin-protein ligase	gi|41052894	LOC_Os02g01170	1	Palmitoylation(6A+2C)	192998	5.45	ubiquitin ligase complex	ubiquitin-dependent protein catabolic process	ubiquitin-protein ligase activity	0.990832	0.325087	0.65796	0.470753	0.715473
644	E3 ubiquitin-protein ligase	gi|38346221	LOC_Os04g41470	0	Palmitoylation(4A+B)	66552.5	5.13	cytoplasm		ubiquitin-protein ligase activity	3.56451		3.56451
645	E3 ubiquitin-protein ligase	gi|218186751	LOC_Os12g24080	0	Palmitoylation(7A+4B+4C)	399637	5	chloroplast	ubiquitin-dependent protein catabolic process	ubiquitin-protein ligase activity	1.11686	1.1272	1.12203	0.00730793	0.00651313
646	EF hand family protein	gi|218190257	LOC_Os02g10470	0	Myristoylation;Palmitoylation(A)	26213.5	4.69	cytoplasm	protein modification process	binding	1.02802		1.02802
647	eIF5 of eukaryotic translation initiation factor complex	gi|222640139	LOC_Os11g21990	0	Palmitoylation(A)	51335.1	5.28	nucleus	translation	translation factor activity	3.37287	0.990832	2.18185	1.68436	0.771985
648	electron transfer flavoprotein subunit alpha	gi|115456435	LOC_Os03g61920	0		37352.6	6.09	mitochondrion		binding	1.04713		1.04713
649	elongation factor	gi|115446385	LOC_Os02g32030	0	Palmitoylation(3B)	94021.4	5.85	cytoplasm	translation	translation factor	4.69894	5.24808	4.97351	0.388296	0.0780729
650	elongation factor 1-gamma	gi|115445075	LOC_Os02g12800	0	Palmitoylation(A+C)	46930.1	6.31	cytoplasm	translation	translation factor activity	1.88799		1.88799
651	elongation factor 1-gamma	gi|115445077	LOC_Os02g12800	0	Palmitoylation(A+C)	47478.6	6.11	cytoplasm	translation	translation factor activity, nucleic acid binding	1.19124	4.92039	3.05582	2.63691	0.862914
652	elongation factor protein	gi|125544262	LOC_Os03g29260	1	Palmitoylation(C)	27775.2	4.45	plasma membrane	translation	translation factor activity, nucleic acid binding
653	elongation factor protein	gi|125586611	LOC_Os03g29260	1	Palmitoylation(C)	27791.2	4.45	plasma membrane	translation	translation factor activity, nucleic acid binding
654	elongation factor protein	gi|125601074	LOC_Os07g42300	3		27552.9	4.49	plasma membrane	translational elongation	translation elongation factor activity	4.28548	4.32514	4.30531	0.0280391	0.00651268
655	elongation factor protein	gi|218161	LOC_Os07g46750	1	Palmitoylation(A)	23772.7	4.86	cytoplasm	translation	nucleic acid binding	10.2802	2.77971	6.52994	5.30362	0.8122
656	elongation factor Tu	gi|47496925	LOC_Os02g25870	0		43140	8.51	cytosol	translation	translation factor activity, nucleic acid binding	0.972747		0.972747
657	elongation factor Tu	gi|6525065	LOC_Os02g38210	1	Palmitoylation(C)	50354.6	6.05	membrane	translation	nucleotide binding	0.954993	0.824138	0.889565	0.0925281	0.104015
658	elongation factor Tu	gi|2996096	LOC_Os03g08010	0	Palmitoylation(3A+B)	49378.1	9.19	cytoplasm	translation	translation factor	0.981748	0.524808	0.753278	0.323106	0.428933
659	elongation factor Tu	gi|115456623	LOC_Os03g63410	0		48423.6	6.04	mitochondrion	translation	translation factor	1.8197	1.36773	1.59371	0.319592	0.200533
660	elongation factor Tu	gi|218194478	LOC_Os04g20220	0		59890.2	5.38	cytosol	translation	translation factor activity, nucleic acid binding	0.912011		0.912011
661	elongation factor Tu	gi|222628506	LOC_Os04g20220	0		59851.2	5.33	cytosol	translation	translation factor activity, nucleic acid binding		0.954993	0.954993
662	elongation factor Tu family protein	gi|115454371	LOC_Os03g44780	0	Palmitoylation(2A+C)	113689	5.9	cytosol	translation	translation factor activity, nucleic acid binding	0.608135		0.608135
663	endoglucanase	gi|125562395	LOC_Os02g53820	1	Palmitoylation(A+2C)	54399.6	7.59	endomembrane system	carbohydrate metabolic process	hydrolase activity	2.58226	2.58226	2.58226	0	0
664	endoglucanase	gi|125556752	LOC_Os06g50140	1	Palmitoylation(A+B+3C)	56726.9	5.48	plasma membrane	carbohydrate metabolic process	hydrolase activity	1	0.972747	0.986374	0.0192706	0.0195369
665	Endomembrane protein 70	gi|62734077	LOC_Os11g07910	10	Palmitoylation(3A)	64949.8	8.39	membrane	involved in cell adhesion and phagocytosis			0.870964	0.870964
666	endonuclease/exonuclease/phosphatase family domain containing protein	gi|218202401	LOC_Os09g32440	1	Palmitoylation(2A+2C)	126281	6.61	nucleus	metabolic process	hydrolase activity	0.972747	1.01859	0.995669	0.0324165	0.0325575
667	Endoplasmic reticulum vesicle transporter protein	gi|108707873	LOC_Os03g20520	2	Palmitoylation(A+B+C)	43818.6	5.92	plasma membrane	fatty acid biosynthetic process		0.310456	0.310456	0.310456	0	0
668	Endoplasmic reticulum vesicle transporter protein	gi|218193856	LOC_Os03g57100	1	Palmitoylation(C)	40272.1	6.64	endoplasmic reticulum			0.398107	0.363078	0.380593	0.0247693	0.0650809
669	enolase	gi|218192440	LOC_Os03g14450	0	Palmitoylation(2A)	47986.5	5.32	plasma membrane	response to salt stress	phosphopyruvate hydratase activity	1.01859	1.03753	1.02806	0.0133907	0.0130252
670	enolase	gi|222641465	LOC_Os09g20820	1	Palmitoylation(A)	48910.4	5.97	plastid	metabolic process	catalytic activity
671	enolase	gi|110288667	LOC_Os10g08550	1	Palmitoylation(2A)	51582.7	5.72	mitochondrion	response to stress	catalytic activity
672	enoyl-ACP reductase NADH	gi|222641200	LOC_Os09g10600	1	Myristoylation;Palmitoylation(A+B)	39054.6	9.1	chloroplast thylakoid membrane	lipid metabolic process	binding	1.02802		1.02802
673	enoyl-ACP reductase NADH	gi|218201808	LOC_Os09g10600	1	Myristoylation;Palmitoylation(A+B)	39034.6	9.1	chloroplast thylakoid membrane	lipid metabolic process	binding		0.937562	0.937562
674	enoyl-acyl-carrier-protein reductase NADH	gi|218200957	LOC_Os08g23810	0	Palmitoylation(A)	48911.8	9.19	chloroplast	lipid metabolic process	catalytic activity	1.90546		1.90546
675	ENT domain containing protein	gi|222612877	LOC_Os10g30054	1	Palmitoylation(3A+B)	82801.8	8.92	plasma membrane	oxidoreductase activity	oxidoreductase activity
676	Epoxide hydrolase family protein	gi|115473437	LOC_Os07g42994	5	Palmitoylation(2C)	36084	8.51	cytoplasm	metabolic process	hydrolase activity	0.92045	0.990832	0.955641	0.0497678	0.052078
677	ERD4-like membrane protein	gi|125557247	LOC_Os07g05570	10	Palmitoylation(3A)	82060.2	9.32	plasma membrane			0.963829		0.963829
678	ERD4-like membrane protein	gi|125599128	LOC_Os07g05570	13	Palmitoylation(5A+2C)	143624	8.9	plasma membrane				0.963829	0.963829
679	erythronate-4-phosphate dehydrogenase	gi|297611781	LOC_Os11g26850	1	Palmitoylation(2A+B+C)	56597.1	6.62	chloroplast	metabolic process	hydrolase activity	1.00925		1.00925
680	erythronate-4-phosphate dehydrogenase	gi|115471463	LOC_Os07g16040	2		40515.7	6.67	mitochondrion	metabolic process	catalytic activity		2.35505	2.35505
681	Ethylene-responsive elongation factor EF-Ts precursor	gi|115476306	LOC_Os08g30884	0	Palmitoylation(A)	40013.7	8.54	mitochondrion			4.52898	2.53513	3.53205	1.40986	0.399162
682	eukaryote B22-like component of NADH:ubiquinone oxidoreductase complex	gi|115469944	LOC_Os06g50000	0		13185.8	8	membrane	carbohydrate metabolic process	catalytic activity	1.03753	1.04713	1.04233	0.00678893	0.00651323
683	eukaryotic initiation factor 4A	gi|303844	LOC_Os06g48750	0		46931.7	5.29	plasma membrane	response to cadmium ion	translation initiation factor activity	3.04789	1.23595	2.14192	1.28124	0.598174
684	eukaryotic initiation factor iso-4F subunit p82-34	gi|70663897	LOC_Os04g42140	1	Palmitoylation(A+4C)	102231	8.71	cytoplasm	translation	translation factor activity	1.0666	0.954993	1.01079	0.0789155	0.0780728
685	eukaryotic peptide chain release factor subunit 1-1	gi|115442139	LOC_Os01g71270	0		49069.3	5.3	cytoplasm	translational termination	translation release factor activity	0.963829	0.963829	0.963829	0	0
686	eukaryotic peptide chain release factor subunit 1-1	gi|115473077	LOC_Os07g39870	0		49090.5	5.45	cytoplasmic	translation	translation factor activity, nucleic acid binding	0.990832		0.990832
687	eukaryotic translation initiation factor	gi|115482434	LOC_Os10g32970	0	Palmitoylation(C)	23199.2	5.88	nucleus	translation	translation factor activity, nucleic acid binding	1.09648		1.09648
688	eukaryotic translation initiation factor 1A	gi|115467944	LOC_Os06g23440	0		16339.3	5.15	cytosol	translation	translation factor activity, nucleic acid binding	0.937562	2.208	1.57278	0.898339	0.571178
689	eukaryotic translation initiation factor 2 subunit gamma	gi|222616726	LOC_Os12g07740	0		53296.2	8.86	cytosol	translation	translation factor activity	1.38038	1.92309	1.65174	0.383753	0.232333
690	eukaryotic translation initiation factor 3 subunit C	gi|222622080	LOC_Os07g03230	2	Palmitoylation(3A+B+C)	105800	5.21	nucleus	translation	translation factor activity	1.05682		1.05682
691	eukaryotic translation initiation factor 3 subunit C	gi|115470411	LOC_Os07g03230	0	Palmitoylation(3A+B+C)	106159	5.21	nucleus	translation	translation factor activity
692	eukaryotic translation initiation factor 3 subunit C	gi|41053020	LOC_Os07g03230	2	Palmitoylation(3A+B+C)	105203	5.16	nucleus	translation	translation factor activity		3.34195	3.34195
693	eukaryotic translation initiation factor 3 subunit D	gi|222640362	LOC_Os05g49150	2	Palmitoylation(A+B)	98832.5	8.42	plastid	translation	translation factor activity, nucleic acid binding	4.48745	0.990832	2.73914	2.47249	0.902649
694	eukaryotic translation initiation factor 3 subunit F	gi|115461611	LOC_Os05g01450	0	Palmitoylation(A)	31238.4	5.25	nucleus	translation	translation factor activity	4.01791	1.64437	2.83114	1.67834	0.592815
695	eukaryotic translation initiation factor 3 subunit H	gi|115457964	LOC_Os04g30780	1	Palmitoylation(2A)	39156.4	4.76	cytoplasm	translation	translation factor activity, nucleic acid binding	1.11686		1.11686
696	eukaryotic translation initiation factor 4G	gi|115472719	LOC_Os07g36940	2	Palmitoylation(A)	90832.6	7.96	nucleus	translation	translation factor activity, nucleic acid binding	0.544503	0.586138	0.56532	0.0294408	0.052078
697	eukaryotic translation initiation factor 5A	gi|222637393	LOC_Os07g40580	0	Palmitoylation(C)	18947.4	5.79	cytoplasm	translation	translation factor activity, nucleic acid binding	1.48594		1.48594
698	eukaryotic translation initiation factor 5A	gi|115488712	LOC_Os12g32240	0	Palmitoylation(C)	17556.7	5.6	cytoplasm	translation	RNA binding	5.15229	4.96592	5.0591	0.131779	0.026048
699	Exo70 exocyst complex subunit	gi|115461440	LOC_Os04g58880	1	Palmitoylation(5A)	71549.4	7.21	membrane	transport
700	Exo70 exocyst complex subunit	gi|115484279	LOC_Os11g05880	1	Palmitoylation(2A)	72868.2	7.67	exocyst	vesicle docking during exocytosis	protein binding		1.25892	1.25892
701	Exo70 exocyst complex subunit	gi|115484357	LOC_Os11g06700	1	Palmitoylation(A)	75084.4	5	exocyst	vesicle docking during exocytosis	protein binding	1.04713	1.04713	1.04713	0	0
702	Exo70 exocyst complex subunit	gi|77553727	LOC_Os12g06270	2	Palmitoylation(2A+B)	142465	8.89	exocyst	vesicle docking during exocytosis	protein binding		0.946237	0.946237
703	Exo70 exocyst complex subunit	gi|125535853	LOC_Os12g06270	2	Palmitoylation(2A+B)	82013.7	7.62	exocyst	vesicle docking during exocytosis	protein binding	0.972747		0.972747
704	Exo70 exocyst complex subunit	gi|77553092	LOC_Os12g06840	1		75694.8	5.77	exocyst	vesicle docking during exocytosis	protein binding	0.448745	0.288403	0.368574	0.113379	0.307615
705	Exocyst complex component Sec10 family protein	gi|115487964	LOC_Os12g13590	0	Palmitoylation(5A)	88229.1	5.11	membrane	vesicle docking during exocytosis		0.928966	1.02802	0.978491	0.0700389	0.0715784
706	Exocyst complex component Sec3 isoform	gi|218185576	LOC_Os03g42750	0	Palmitoylation(A+2C)	101898	5.85	exocyst			1.02802	0.981748	1.00488	0.0327167	0.0325578
707	Exocyst complex component sec5	gi|116309891	LOC_Os04g34450	2	Palmitoylation(2A+B+C)	122631	5.75	plasma membrane	cell growth		0.972747		0.972747
708	Exocyst complex component sec5	gi|222628863	LOC_Os04g34450	2	Palmitoylation(3A+B+C)	123283	6.68	plasma membrane	cell growth			0.515229	0.515229
709	Exocyst complex subunit Sec15-like	gi|125542521	LOC_Os03g06760	1	Palmitoylation(A+2C)	89331.2	5.8	exocyst	pollen tube growth		1.8197	2.51189	2.16579	0.489449	0.225991
710	expansin	gi|125562574	LOC_Os08g44790	1	Palmitoylation(A)	28748.7	9.04	cell wall	cell wall modification during multidimensional cell growth			1.07647	1.07647
711	expansin	gi|125604342	LOC_Os08g44790	1	Palmitoylation(A+2B)	28822.8	8.99	cell wall	cell wall modification during multidimensional cell growth		2.88403		2.88403
712	expansin	gi|115483270	LOC_Os10g40090	1		28985.4	8.66	extracellular region	plant-type cell wall modification during multidimensional cell growth		5.44503	5.97035	5.70769	0.371462	0.065081
713	exportin-7-A	gi|218187976	LOC_Os03g42050	0	Palmitoylation(5A+B)	110224	6.67	membrane	transport	transporter activity	1.97697		1.97697
714	expressed protein	gi|297596033	LOC_Os01g04090	1		41227.7	4.64	nuclear			0.870964	1	0.935482	0.0912425	0.0975353
715	expressed protein	gi|218189024	LOC_Os01g53720	0	Palmitoylation(A+2C)	65007.4	5.25	plasma membrane		catalytic activity	1.35519		1.35519
716	expressed protein	gi|57899484	LOC_Os01g53720	0	Palmitoylation(A+2C)	65082.5	5.42	plasma membrane		hydrolase activity		0.912011	0.912011
717	expressed protein	gi|215768588	LOC_Os01g71100	0	Palmitoylation(C)	14140.5	10.11	extracellular
718	expressed protein	gi|218189763	LOC_Os01g72710	4	Palmitoylation(A)	42222.5	7.1	chloroplast inner membrane			0.928966	0.717794	0.82338	0.149321	0.181351
719	expressed protein	gi|125537693	LOC_Os02g01290	0	Palmitoylation(A)	17230.3	9.24	chloroplast			0.937562		0.937562
720	expressed protein	gi|115444211	LOC_Os02g05430	0	Palmitoylation(C)	40481.8	6.37	chloroplast			0.928966	0.448745	0.688856	0.339568	0.492944
721	expressed protein	gi|297598693	LOC_Os02g08350	0	Palmitoylation(3A)	84656	5.22	plasma membrane	catabolic process		1.15878		1.15878
722	expressed protein	gi|115446037	LOC_Os02g26390	0		47281.4	6.05	nuclear			3.25087		3.25087
723	expressed protein	gi|115450123	LOC_Os03g01250	0	Palmitoylation(2A+B)	55439.9	6.22	nucleus			1.25892	1.05682	1.15787	0.142911	0.123426
724	expressed protein	gi|115450153	LOC_Os03g01490	0	Palmitoylation(A+B)	46409.7	7.25	nuclear			0.990832		0.990832
725	expressed protein	gi|24421681	LOC_Os03g12570	4	Palmitoylation(6A+B+2C)	194078	5.61	nucleus	regulation of gene expression, epigenetic	transferase activity		0.990832	0.990832
726	expressed protein	gi|115455013	LOC_Os03g51210	0	Palmitoylation(A)	36057.4	7.02	chloroplast			1.08643		1.08643
727	expressed protein	gi|115465851	LOC_Os05g51900	1		8169.4	9.3	extracellular			0.16293		0.16293
728	expressed protein	gi|115474097	LOC_Os07g48280	0	Palmitoylation(4A+4B+3C)	69208.7	8.62	plasma membrane		protein binding
729	expressed protein	gi|37573026	LOC_Os08g15505	1	Palmitoylation(A+3C+2B)	8948.9	9.09	extracellular			1.11686		1.11686
730	expressed protein	gi|222640207	LOC_Os08g15505	0	Palmitoylation(2B+C)	11301.3	9.32	extracellular				0.912011	0.912011
731	expressed protein	gi|125562229	LOC_Os08g41080	1	Palmitoylation(A+C)	9152.4	6.33	extracellular			0.554626	0.870964	0.712795	0.223685	0.313814
732	expressed protein	gi|115478943	LOC_Os09g21470	1	Palmitoylation(A)	9898.5	10.21	membrane			2.31206		2.31206
733	expressed protein	gi|297727099	LOC_Os09g31458	0		38830.5	10.15	chloroplast			0.0751623	0.135519	0.105341	0.0426786	0.405148
734	expressed protein	gi|125564200	LOC_Os09g31458	0		38828.5	10.15	chloroplast
735	expressed protein	gi|222641865	LOC_Os09g32540	0	Palmitoylation(3A+2C)	96752.9	4.47	nuclear			0.47863		0.47863
736	expressed protein	gi|18266636	LOC_Os10g42540	0		12492.1	6.2	mitochondrion	biosynthetic process		1.15878		1.15878
737	expressed protein	gi|62733980	LOC_Os11g16320	1	Palmitoylation(A+B)	32072.4	7.78	plasma membrane			0.847227		0.847227
738	expressed protein	gi|115485669	LOC_Os11g31770	0	Palmitoylation(4A+4B+C)	113583	5.21	nuclear envelope	transport	transporter activity	1.33045		1.33045
739	expressed protein	gi|125577323	LOC_Os11g32160	1		30554.4	6.95	membrane	cellular component organization		0.564937		0.564937
740	expressed protein	gi|77555800	LOC_Os12g31410	3		26091.4	9.1	membrane				1.20226	1.20226
741	expressed protein	gi|297729429	LOC_Os12g43990	0	Palmitoylation(2A)	21646.5	5.3	plasmodesma				0.772681	0.772681
742	Extensin-like protein	gi|115488946	LOC_Os12g35710	2	Palmitoylation(3A+C)	78569	5.71	endomembrane system	structural constituent of cell wall	structural molecule activity	3.28095	2.72898	3.00497	0.390305	0.129887
743	external NADH-ubiquinone oxidoreductase 1	gi|115469590	LOC_Os06g47000	1	Palmitoylation(A)	65712.3	6.56	mitochondrion	metabolic process	catalytic activity	1.01859	1.01859	1.01859	0	0
744	F1F0-ATPase inhibitor protein	gi|115480761	LOC_Os09g39550	1		12902.5	9.56	membrane	biosynthetic process	binding	0.990832		0.990832
745	FAD dependent oxidoreductase domain containing protein	gi|38344131	LOC_Os04g14790	1		68352	8.78	mitochondrion	generation of precursor metabolites and energy	catalytic activity
746	fasciclin-like arabinogalactan precursor protein	gi|115446025	LOC_Os02g26320	2	GPI-modification (277,278);Palmitoylation(A)	30770.6	5.18	anchored to membrane	N-terminal protein myristoylation		0.524808		0.524808
747	fasciclin-like arabinogalactan precursor protein	gi|125556332	LOC_Os06g44660	1	GPI-modification (264,263);Palmitoylation(A)	29856.8	9.71	anchored to membrane			1.04713	1.04713	1.04713	0	0
748	Fasciclin-like arabinogalactan protein ,Cell adhesion protein	gi|32488002	LOC_Os04g39590	3	GPI-modification (251,253);Palmitoylation(A)	28761.9	6.08	plasma membrane			1.72187	1.55597	1.63892	0.117311	0.0715784
749	fasciclin-like arabinogalactan protein 8	gi|125582015	LOC_Os02g26290	1		21859.7	9.64	plasma membrane			3.49945		3.49945
750	fasciclin-like arabinogalactan protein 8	gi|115446017	LOC_Os02g26290	1		22364.3	9.69	plasma membrane				2.55859	2.55859
751	ferritin-1	gi|21686526	LOC_Os12g01530	0		27816.5	5.47	chloroplast	photosynthesis;transport	binding	4.92039	5.91562	5.41801	0.703728	0.129887
752	ferrochelatase-2	gi|218196638	LOC_Os05g29760	1	Palmitoylation(A+B+C)	64450.9	6.17	plastid	metabolic process	catalytic activity	0.981748		0.981748
753	ferrochelatase-2	gi|222641259	LOC_Os09g12560	1	Palmitoylation(A)	51042.5	8.35	chloroplast	response to stress	catalytic activity	0.990832		0.990832
754	ferrochelatase-2	gi|115478416	LOC_Os09g12560	1	Palmitoylation(A)	53252.1	6.13	chloroplast	response to stress	catalytic activity		0.831764	0.831764
755	fiber protein Fb15	gi|50251207	LOC_Os02g07910	1		10944.6	9	mitochondrion			2.37684		2.37684
756	fimbrin-like protein 2	gi|115446989	LOC_Os02g37580	0	Palmitoylation(A)	75690.4	5.23	cytoskeleton	cell growth	actin binding	4.92039		4.92039
757	fimbrin-like protein 2	gi|218191071	LOC_Os02g37580	0	Palmitoylation(A)	75631.3	5.19	cytoskeleton	cell growth	actin binding		5.86138	5.86138
758	fimbrin-like protein 2	gi|115448327	LOC_Os02g48740	0	Palmitoylation(A)	78221	6.37	cytoskeleton	cell growth	protein binding		0.625173	0.625173
759	fimbrin-like protein 2	gi|125540917	LOC_Os02g48740	0	Palmitoylation(A)	78211	6.37	cytoskeleton	cell growth	protein binding	0.963829		0.963829
760	FKBP-type peptidyl-prolyl cis-trans isomerase	gi|297727129	LOC_Os09g32526	1	Palmitoylation(B)	16290.5	5.19	membrane	protein modification process	binding	2.96483	1.25893	2.11188	1.20626	0.571178
761	flavo protein wrbA(plasma membrane)	gi|218184591	LOC_Os03g53730	0	Palmitoylation(A)	25949.5	8.92	plasma membrane	biosynthetic process	catalytic activity	0.432514	0.428549	0.430531	0.00280388	0.00651261
762	flavocytochrome-like electron transferase	gi|218196942	LOC_Os05g38980	5	Palmitoylation(4A)	92409.6	9.19	integral to plasma membrane	defense response	NAD(P)H oxidase activity	0.405508		0.405508
763	flavocytochrome-like electron transferase	gi|222640769	LOC_Os05g38980	5	Palmitoylation(4A)	95287.1	9.27	integral to plasma membrane	defense response	NAD(P)H oxidase activity		0.387258	0.387258
764	Flotillin-like protein 2	gi|75157269	LOC_Os10g34150	1		54724.5	6.15	plasma membrane			1.0666	0.862979	0.964787	0.143979	0.149234
765	folic acid synthesis protein	gi|222637463	LOC_Os07g42632	1	Palmitoylation(4A+C)	78995.2	9.36	mitochondrion	biosynthetic process	transferase activity	0.990832		0.990832
766	formate--tetrahydrofolate ligase	gi|115479433	LOC_Os09g27420	0	Palmitoylation(A)	75519.1	8.31	chloroplast	folic acid and derivative biosynthetic process	ATP binding	8.31764	1.72187	5.01975	4.66391	0.929112
767	fructose-1,6-bisphosphatase	gi|222619589	LOC_Os01g64660	0	Palmitoylation(A+B+C)	51231.1	5.93	cytoplasm	carbohydrate metabolic process	protein binding
768	fructose-bisphospate aldolase isozyme	gi|115434198	LOC_Os01g02880	1	Palmitoylation(A+B)	41994	8.81	mitochondrion	carbohydrate metabolic process	catalytic activity	1.05682		1.05682
769	fructose-bisphospate aldolase isozyme	gi|297598143	LOC_Os01g67860	0	Palmitoylation(B)	38823.3	8.35	cytoplasm	carbohydrate metabolic process	binding	1.04713	1.38038	1.21376	0.235647	0.194147
770	fructose-bisphospate aldolase isozyme	gi|115463789	LOC_Os05g33380	0	Palmitoylation(2A+B)	36231.6	6.55	cytosol	carbohydrate metabolic process	binding		1.69044	1.69044
771	fructose-bisphospate aldolase isozyme	gi|125548604	LOC_Os10g08022	0	Palmitoylation(B)	38724.3	6.96	mitochondrion	carbohydrate metabolic process	binding	1.92309	2.37684	2.14997	0.320848	0.149234
772	fumarate hydratase	gi|222624889	LOC_Os03g21950	1	Palmitoylation(2A+2C)	51917.5	6.92	mitochondrion	pollen tube development	catalytic activity		8.55067	8.55067
773	fumarate hydratase	gi|108708038	LOC_Os03g21950	1	Palmitoylation(2A+C)	53682.4	6.93	mitochondrion	pollen tube development	catalytic activity	10.1859		10.1859
774	fumarylacetoacetase	gi|125586702	LOC_Os03g61330	0		24374.2	6.43	mitochondrion	metabolic process	catalytic activity	0.293765		0.293765
775	fumarylacetoacetase	gi|125546281	LOC_Os03g61330	0		24212.9	5.62	mitochondrion	metabolic process	catalytic activity		0.197697	0.197697
776	Galactose oxidase	gi|115439143	LOC_Os01g48540	0		67233.8	9.44	endomembrane system			0.255859	0.416869	0.336364	0.113852	0.338478
777	gamma carbonic anhydrase	gi|115487556	LOC_Os12g07220	0		29631.9	6.42	mitochondrial membrane	response to stress	catalytic activity	1.02802	1.04713	1.03757	0.013515	0.0130256
778	GDP-D-mannose-3',5'-epimerase	gi|152032496	LOC_Os10g28200	0	Palmitoylation(A+B)	42808.4	5.74	cytosol	nucleotide-sugar metabolic process	NAD or NADH binding	2.55859	2.31206	2.43533	0.174317	0.0715784
779	GDP-fucose synthetase	gi|125556307	LOC_Os06g44270	0	Palmitoylation(A+B)	35783.2	6.87	plasma membrane	carbohydrate metabolic process	catalytic activity	1.94089		1.94089
780	GDSL-like lipase/acylhydrolase	gi|218195710	LOC_Os04g55660	1	Palmitoylation(A)	39894.7	8.69	extracellular	lipid metabolic process	hydrolase activity	1.08643		1.08643
781	GDSL-like lipase/acylhydrolase	gi|115460976	LOC_Os04g55660	1	Palmitoylation(A)	39679.7	8.73	extracellular	lipid metabolic process	hydrolase activity		1.14815	1.14815
782	GDSL-type lipase	gi|115481096	LOC_Os10g05088	3	Palmitoylation(B+3C)	37473.5	8.93	endomembrane system	lipid metabolic process	lipase activity		0.343558	0.343558
783	GDSL-type lipase	gi|218184129	LOC_Os10g05088	3	Palmitoylation(B+3C)	37503.5	8.93	endomembrane system	lipid metabolic process	lipase activity	0.946237		0.946237
784	gibberellin 20 oxidase	gi|115470777	LOC_Os07g07420	0	Palmitoylation(A)	40494.7	5.75	plasma membrane	unidimensional cell growth	oxidoreductase activity	4.69894	4.61318	4.65606	0.0606453	0.013025
785	gibberellin 3-beta-dioxygenase	gi|115462397	LOC_Os05g08540	2		41555.1	5.96	membrane	signal transduction	catalytic activity		2.0893	2.0893
786	gibberellin 3-beta-dioxygenase	gi|14780049	LOC_Os05g08540	2		41036.5	6.14	membrane	signal transduction	catalytic activity	1.00925		1.00925
787	glucan endo-1,3-beta-glucosidase precursor	gi|28269434	LOC_Os03g57880	1	GPI-modification (467,465)	52782.7	4.7	plasma membrane	carbohydrate metabolic process	hydrolase activity	0.654636	0.340408	0.497522	0.222193	0.446599
788	glucan endo-1,3-beta-glucosidase precursor	gi|125597725	LOC_Os06g39060	2	GPI-modification (460,459);Palmitoylation(B+C)	52061.7	5.68	membrane	carbohydrate metabolic process	hydrolase activity	1.01859	0.724436	0.871514	0.207999	0.238664
789	glucan endo-1,3-beta-glucosidase precursor	gi|297612468	LOC_Os11g47820	1	Palmitoylation(A)	50837.6	5.99	plasma membrane	carbohydrate metabolic process	hydrolase activity	1.36773		1.36773
790	glucose-1-phosphate adenylyltransferase large subunit	gi|125987830	LOC_Os08g25734	1	Palmitoylation(A)	56104	6.58	cytoplasm	carbohydrate metabolic process	transferase activity	1.01859		1.01859
791	glucose-1-phosphate adenylyltransferase large subunit 2	gi|22831238	LOC_Os07g13980	1	Palmitoylation(4A)	57472.8	7.89	membrane	carbohydrate metabolic process	transferase activity		1.25892	1.25892
792	glucose-6-phosphate 1-dehydrogenase	gi|125558036	LOC_Os07g22350	1	Palmitoylation(4A)	66238.6	8.4	plastid	carbohydrate metabolic process	catalytic activity		1.95885	1.95885
793	glucose-6-phosphate 1-dehydrogenase	gi|33304517	LOC_Os07g22350	1	Palmitoylation(4A)	66022.3	8.4	plastid	carbohydrate metabolic process	catalytic activity	1.59956		1.59956
794	glucose-6-phosphate isomerase	gi|115467434	LOC_Os06g14510	3	Palmitoylation(A)	62368.2	6.45	plasma membrane	carbohydrate metabolic process	catalytic activity	3.63078		3.63078
795	glucose-6-phosphate isomerase	gi|218197916	LOC_Os06g14510	4	Palmitoylation(A)	75042.5	7.03	plasma membrane	carbohydrate metabolic process	catalytic activity		3.0761	3.0761
796	glutamate 5 kinase (GK)	gi|222631822	LOC_Os05g38150	2	Palmitoylation(C)	80749.8	6.28	membrane	response to stress	catalytic activity	5.24808		5.24808
797	glutamate 5 kinase (GK)	gi|46360428	LOC_Os05g38150	0	Palmitoylation(C)	77686.1	6.2	membrane	response to stress	catalytic activity		5.80764	5.80764
798	glutamate decarboxylase	gi|115458630	LOC_Os04g37460	0	Palmitoylation(C)	54425.3	5.74	cytosol	metabolic process	catalytic activity	8.55067	5.39511	6.97289	2.23132	0.319999
799	glutamate dehydrogenase protein	gi|81686712	LOC_Os04g45970	0	Palmitoylation(A)	44550.9	6.21	membrane	response to stress	catalytic activity	0.322107	0.398107	0.360107	0.0537403	0.149234
800	glutamate synthase	gi|115439209	LOC_Os01g48960	1	Palmitoylation(2A+B+C)	236895	6.69	chloroplast	biosynthetic process	catalytic activity	6.19441	6.91831	6.55636	0.511874	0.0780729
801	glutamate synthase	gi|218197243	LOC_Os05g48200	1	Palmitoylation(5A+B+C)	239940	6.54	chloroplast	biosynthetic process	catalytic activity
802	glutamine synthetase	gi|115448531	LOC_Os02g50240	0		39201	5.51	cytosol	nitrate assimilation	glutamate-ammonia ligase activity	4.20727		4.20727
803	Glutamyl-tRNA synthetase	gi|115481716	LOC_Os10g22380	1	Palmitoylation(A+B+C)	80887.6	7.52	cytosol	translation	catalytic activity	3.22107	2.14783	2.68445	0.758895	0.2827
804	glutaredoxin	gi|485953	LOC_Os04g42930	0		11702.4	6.55	plasma membrane	cellular homeostasis	catalytic activity		0.636796	0.636796
805	glutaredoxin subgroup II	gi|222618596	LOC_Os01g34620	1		24318.5	6.06	mitochondrion	cellular homeostasis	binding	1.10662		1.10662
806	Glutathione peroxidase	gi|115453089	LOC_Os03g24380	0	Myristoylation;Palmitoylation(A)	19234	8.8	cytosol	response to stress	catalytic activity	1.01859	0.744732	0.881662	0.193648	0.219639
807	glutathione S-transferase	gi|115440119	LOC_Os01g55830	0		23976.8	5.77	cytoplasm	secondary metabolic process	transferase activity	19.4089	15.1356	17.2722	3.02164	0.174942
808	glutathione S-transferase	gi|317452860	LOC_Os04g35560	0	Palmitoylation(B)	31182.1	9.06	cytoplasm	toxin catabolic process	transferase activity		0.990832	0.990832
809	glutathione S-transferase	gi|115458496	LOC_Os04g35560	0	Palmitoylation(B)	31154	9.06	cytoplasm	toxin catabolic process	transferase activity	1.00925		1.00925
810	glutathione S-transferase	gi|125574542	LOC_Os10g22070	0		24295.8	6.44	cytoplasm	secondary metabolic process	transferase activity
811	Glutathione S-transferase	gi|125597641	LOC_Os06g37440	0	Palmitoylation(2A+C)	49611.1	6.31	plasma membrane	toxin catabolic process	translation elongation factor activity	4.28549	4.2462	4.26584	0.0277819	0.00651263
812	Glyceraldehyde-3-phosphate dehydrogenase	gi|115444503	LOC_Os02g07490	1	Palmitoylation(2A)	43317.3	8.99	chloroplast	5carbohydrate metabolic process	catalytic activity	1.94089	0.981748	1.46132	0.678213	0.464111
813	glyceraldehyde-3-phosphate dehydrogenase	gi|218191114	LOC_Os02g38920	0	Palmitoylation(A)	38554.1	6.68	cytoplasm	carbohydrate metabolic process	catalytic activity	2.14783	1.88799	2.01791	0.183734	0.0910516
814	glyceraldehyde-3-phosphate dehydrogenase	gi|115459078	LOC_Os04g40950	0	Palmitoylation(A)	36772.9	6.34	cytosol	carbohydrate metabolic process	dehydrogenase activity	2.10863	1.99526	2.05195	0.0801619	0.0390663
815	glyceraldehyde-3-phosphate dehydrogenase	gi|115469420	LOC_Os06g45590	1	Palmitoylation(3A)	43494.3	8.78	plastid	carbohydrate metabolic process	catalytic activity
816	glyceraldehyde-3-phosphate dehydrogenase	gi|256032543	LOC_Os08g03290	0	Palmitoylation(A)	36281.4	6.67	mitochondrion	carbohydrate metabolic process	catalytic activity	1.88799	1.02802	1.458	0.608094	0.417073
817	glycerol-3-phosphate dehydrogenase	gi|125528053	LOC_Os01g58740	1	Palmitoylation(A)	51583.4	6.3	cytoplasm	carbohydrate metabolic process	catalytic activity
818	glycerol-3-phosphate dehydrogenase	gi|125529284	LOC_Os01g74000	0	Palmitoylation(C)	36471.9	6.13	cytoplasm	carbohydrate metabolic process	catalytic activity	0.672977	0.855067	0.764022	0.128757	0.168525
819	glycerophosphoryl diester phosphodiesterase family protein	gi|46390048	LOC_Os02g09450	2	GPI-modification (740,741);Palmitoylation(C)	82211.8	5.33	membrane	lipid metabolic process	hydrolase activity	0.954993		0.954993
820	glycerophosphoryl diester phosphodiesterase family protein	gi|218190213	LOC_Os02g09450	5	Palmitoylation(3A+2B)	108609	6.07	membrane	lipid metabolic process	hydrolase activity		0.972747	0.972747
821	glycerophosphoryl diester phosphodiesterase family protein	gi|34394918	LOC_Os07g41150	0	Palmitoylation(A+B)	42750.6	6.1	chloroplast	lipid metabolic process	hydrolase activity		0.452898	0.452898
822	glycerophosphoryl diester phosphodiesterase family protein	gi|218185499	LOC_Os11g12800	1		38788	9.82	plasma membrane	lipid metabolic process	hydrolase activity	0.143219	0.231207	0.187213	0.0622167	0.332332
823	glycine dehydrogenase	gi|115439533	LOC_Os01g51410	1	Palmitoylation(2A+2C)	111428	6.51	cytoplasm	metabolic process	catalytic activity	1.67494		1.67494
824	glycine dehydrogenase	gi|125571778	LOC_Os01g51410	1	Palmitoylation(2A+2C)	111728	6.5	plastid	catabolic process	catalytic activity		1.2942	1.2942
825	glycine-rich protein	gi|53749290	LOC_Os05g09360	9	Palmitoylation(2A+B+2C)	145310	6.79	vacuole			1.01859		1.01859
826	glycine-rich RNA-binding protein	gi|108710322	LOC_Os03g46770	0		15183.1	5.5	nucleus	nucleobase, nucleoside, nucleotide and nucleic acid metabolic process	RNA binding		1.15878	1.15878
827	glycine-rich RNA-binding protein	gi|50881454	LOC_Os03g46770	0		15901.8	6.3	nucleus	nucleobase, nucleoside, nucleotide and nucleic acid metabolic process	RNA binding	5.05825		5.05825
828	glycogen operon protein	gi|222641750	LOC_Os09g29404	1	Palmitoylation(3A+C)	87533.2	5.87	plastid	carbohydrate metabolic process	hydrolase activity	0.963829	0.928966	0.946398	0.0246516	0.0260478
829	glycosyl hydrolase family 3 protein	gi|222615852	LOC_Os11g18690	0	Palmitoylation(A+C)	80786.2	6.16	cell wall	carbohydrate metabolic process	hydrolase activity
830	glycosyl hydrolases	gi|115443693	LOC_Os02g01590	1		72548.3	5.32	cell wall	carbohydrate metabolic process	hydrolase activity	0.239883	0.235505	0.237694	0.00309598	0.0130251
831	glycosyl hydrolases	gi|115459644	LOC_Os04g45290	1	Palmitoylation(A)	71757	5.01	cell wall	sucrose catabolic process	hydrolyzing O-glycosyl compounds	0.239883		0.239883
832	glycosyl hydrolases	gi|116310092	LOC_Os04g45290	1	Palmitoylation(A)	71047.1	5.01	cell wall	sucrose catabolic process	hydrolyzing O-glycosyl compounds		0.170608	0.170608
833	glycosyl transferase family 8	gi|115480327	LOC_Os09g36190	2	Palmitoylation(A+C)	78853.6	8.97	Golgi apparatus	carbohydrate metabolic process	transferase activity	0.809096		0.809096
834	glycosyltransferase	gi|222618557	LOC_Os01g33230	1	Palmitoylation(4C)	46554	9.28	plasma membrane	carbohydrate metabolic process	transferase activity		0.794328	0.794328
835	glycosyltransferase family protein	gi|125555973	LOC_Os06g40060	3	Palmitoylation(C)	49268.2	7.77	membrane	carbohydrate metabolic process	transferase activity	0.376704		0.376704
836	glyoxal oxidase-related protein	gi|115465397	LOC_Os05g48520	1		67528.7	6.58	extracellular			0.954993		0.954993
837	glyoxal oxidase-related protein	gi|125553282	LOC_Os05g48520	1		67389.5	6.58	extracellular				1.10662	1.10662
838	GPI-anchored COBRA-type protein	gi|125556529	LOC_Os06g47110	1	GPI-modification (650,658);Palmitoylation(5A+2B+2C)	75177	8.8	plasma membrane	involvement in cellulose microfibril orientation,		0.474242	0.954993	0.714617	0.339942	0.475698
839	G-protein alpha subunit	gi|600771	LOC_Os05g26890	1	Myristoylation;Palmitoylation(C)	40720.5	6.97	plasma membrane	G-protein signaling, coupled to S1P second messenger	signal transducer activity
840	G-protein-coupled-receptor candidate protein	gi|125528300	LOC_Os01g61970	9	Palmitoylation(2A+C)	50450.5	5.71	integral to membrane				0.928966	0.928966
841	group 3 pollen allergen	gi|52075909	LOC_Os06g45150	1		12462.4	9.44	extracellular region			3.76704	3.49945	3.63324	0.189212	0.052078
842	group-I formin	gi|75271666	LOC_Os04g01070	1	Palmitoylation(3A+2B+C)	95753.4	8.4	plasma membrane	actin filament polymerization	actin binding	0.461318	1.55597	1.00864	0.774033	0.767402
843	GTP binding protein	gi|115483274	LOC_Os10g40110	0	Palmitoylation(3A)	109103	4.88	membrane	protein targeting to chloroplast;signal transduction	transmembrane receptor activity	0.928966	0.946237	0.937602	0.0122122	0.013025
844	GTPase activating protein	gi|125558444	LOC_Os07g31830	0	Palmitoylation(A+B+C)	20157.1	5.96	nucleus			1.34276	1.95885	1.6508	0.435634	0.263892
845	GTP-binding protein	gi|218200070	LOC_Os07g43470	0	Palmitoylation(B+C)	42381.2	8.74	cytosol	catabolic process	hydrolase activity	0.972747		0.972747
846	GTP-binding protein	gi|115473497	LOC_Os07g43470	1	Palmitoylation(B+C)	41218.8	8.67	cytosol	catabolic process	hydrolase activity		0.990832	0.990832
847	GTP-binding protein	gi|297608116	LOC_Os08g09940	1	Palmitoylation(A)	44332.8	6.29	cytosol		binding	2.44343		2.44343
848	H+-pyrophosphatase	gi|115466734	LOC_Os06g08080	16		80045	5.54	plasma membrane	transport	transporter activity	0.972747	0.765597	0.869172	0.146478	0.168525
849	Haem peroxidase	gi|125555316	LOC_Os06g27850	2	Palmitoylation(B+2C)	40622.3	5.94	extracellular	response to stress	catalytic activity	0.465586	0.946237	0.705912	0.339872	0.481465
850	haloacid dehalogenase-like hydrolase family protein	gi|125563677	LOC_Os09g24230	0		27512.4	4.94	plasma membrane	metabolic process	hydrolase activity		3.46737	3.46737
851	Harpin-induced 1 domain containing protein	gi|115478252	LOC_Os09g09460	1	Palmitoylation(3B+2C)	22636.9	7.53	plasma membrane	salicylic acid mediated signaling pathway		0.912011	1.01859	0.965301	0.0753636	0.0780726
852	harpin-induced protein	gi|2801538	LOC_Os04g58850	1	Palmitoylation(A+4B+C)	22232.9	9.14	plastid	response to stress	molecular_function	1.00925	0.895365	0.952309	0.0805311	0.0845641
853	harpin-induced protein 1 domain containing protein	gi|297600697	LOC_Os03g15630	3	Palmitoylation(4C)	30067.6	9.34	plasma membrane				0.963829	0.963829
854	harpin-induced protein 1 domain containing protein	gi|125600484	LOC_Os07g34050	2	Palmitoylation(A+C)	23473.2	9.79	plasma membrane			0.990832		0.990832
855	harpin-induced protein 1 domain containing protein	gi|222615548	LOC_Os11g05870	1	Palmitoylation(C)	31966.9	10.82	plasma membrane	cell morphogenesis involved in differentiation		0.92045		0.92045
856	HD domain containing protein 2	gi|222618934	LOC_Os01g45390	0	Palmitoylation(4C)	40742.5	9.38	chloroplast	metabolic process	catalytic activity	2.65461		2.65461
857	HD domain containing protein 2	gi|20805123	LOC_Os01g45390	0	Palmitoylation(4C)	49722.1	9.71	chloroplast	metabolic process	catalytic activity		0.990832	0.990832
858	HEAT repeat family protein	gi|115437006	LOC_Os01g33060	2	Palmitoylation(A+2C)	130897	5.24	endomembrane system		binding	0.990832		0.990832
859	HEAT repeat family protein	gi|218192362	LOC_Os03g12300	0	Palmitoylation(2A)	80004.6	5.59	plasma membrane		binding	1.03753	0.42462	0.731074	0.433392	0.592815
860	HEAT repeat family protein	gi|50540701	LOC_Os03g51140	0	Palmitoylation(3A+2B+5C)	282140	6.83	membrane	response to stress	binding	1		1
861	HEAT repeat family protein	gi|222625694	LOC_Os03g51140	0	Palmitoylation(4A+2B+4C)	268133	6.66	membrane	response to stress	binding		0.954993	0.954993
862	HEAT repeat family protein	gi|218198028	LOC_Os06g19730	0	Palmitoylation(6A+B+C)	203062	6.72	plasma membrane		binding	1.77011		1.77011
863	HEAT repeat family protein	gi|53792862	LOC_Os06g19730	0	Palmitoylation(6A+B+C)	203769	7.18	plasma membrane		binding	1.90546		1.90546
864	HEAT repeat family protein	gi|115484069	LOC_Os11g04220	1	Palmitoylation(2A+C)	122200	5.91	membrane		binding	0.990832		0.990832
865	Heat shock 70 kDa	gi|115448989	LOC_Os02g53420	1	Palmitoylation(C)	72897.5	5.49	membrane	protein metabolic process	binding	1.04713		1.04713
866	heat shock factor-binding protein 1	gi|290767984	LOC_Os09g20830	0		10538.6	4.17	extracellular			0.751623	1.01859	0.885107	0.188775	0.213279
867	heat shock protein	gi|222640766	LOC_Os08g38086	1	Palmitoylation(A+B+C)	88446.9	5.01	membrane	response to stress	nucleotide binding	3.40408	3.31131	3.3577	0.0655987	0.0195368
868	heat shock protein	gi|222617173	LOC_Os12g32986	0	Palmitoylation(2A+2C)	107093	5.42	mitochondrion	protein metabolic process	nucleotide binding
869	Heat shock protein 101	gi|222625166	LOC_Os03g31300	0		103389	5.57	plastid	response to stress	binding	2.51189		2.51189
870	Heat shock protein 101	gi|115453619	LOC_Os03g31300	0		108985	6.25	plastid	response to stress	binding		1.09648	1.09648
871	Heat shock protein 81-1	gi|158513648	LOC_Os08g39140	1	Palmitoylation(3C)	80194	4.99	plasma membrane	protein folding	protein binding	6.48634	6.54636	6.51635	0.0424388	0.00651267
872	heat shock protein DnaJ	gi|110289638	LOC_Os10g42439	1	Palmitoylation(4A+4C)	287691	5.96	plasma membrane	protein folding	unfolded protein binding	0.496592	0.334195	0.415394	0.114832	0.276442
873	heavy chain component of kinesin complex	gi|222623662	LOC_Os02g50910	1	Palmitoylation(3A+6B)	143049	7.86	microtubule associated complex	microtubule-based movement	microtubule motor activity
874	hemolysin-III-type membrane protein	gi|125538331	LOC_Os02g08320	7	Myristoylation;Palmitoylation(3A+C)	38944.9	8.87	membrane	signal transduction	receptor activity	1.59956		1.59956
875	hemolysin-III-type membrane protein	gi|125581034	LOC_Os06g44250	6	Palmitoylation(3A+C)	39982.2	10.85	membrane	signal transduction	receptor activity		0.928966	0.928966
876	heparanase-like protein precursor	gi|125559055	LOC_Os07g40740	0	Palmitoylation(2A+C)	56262.7	8.83	chloroplast		beta-glucuronidase activity	1.08643	0.981748	1.03409	0.0740186	0.0715787
877	hexokinase	gi|115439869	LOC_Os01g53930	1	Palmitoylation(A)	55120.9	5.92	membrane	signal transduction	kinase activity	1.01859	0.990832	1.00471	0.0196289	0.0195368
878	hexokinase	gi|125553030	LOC_Os05g44760	1		55121	5.75	membrane	carbohydrate metabolic process	kinase activity
879	hexokinase	gi|115464965	LOC_Os05g44760	1		54658.6	5.75	membrane	carbohydrate metabolic process	kinase activity	1.00925	0.981748	0.9955	0.019449	0.0195369
880	hexokinase	gi|110808552	LOC_Os05g45590	1	Palmitoylation(A)	53625.5	5.77	membrane	carbohydrate metabolic process	kinase activity	1	0.928966	0.964483	0.0502283	0.052078
881	Hexose transporter	gi|115434360	LOC_Os01g04190	12	Palmitoylation(2A+2C)	56501.9	9.57	membrane	transport	transporter activity	0.420727	0.416869	0.418798	0.00272749	0.00651267
882	Hexose transporter	gi|115483178	LOC_Os10g39440	11	Palmitoylation(C)	78899.1	4.93	membrane	transport	sugar:hydrogen symporter activity	0.210863	0.519996	0.365429	0.21859	0.598173
883	Hexose transporter	gi|222636644	LOC_Os07g10590	11	Palmitoylation(2A+C)	53796.8	9.64	membrane	transport	transporter activity	2.60615	2.67917	2.64266	0.0516292	0.0195368
884	Hexose transporter	gi|115478530	LOC_Os09g15330	12	Palmitoylation(A)	57491.4	8.98	plasma membrane	transport	transporter activity	2.37684	2.58226	2.47955	0.145254	0.0585807
885	histidine acid phosphatase	gi|115454689	LOC_Os03g48300	1	Palmitoylation(2A+B)	118751	6.23	cytoplasm	metabolic process	hydrolase activity		1	1
886	histidine acid phosphatase	gi|115456209	LOC_Os03g60370	1	Palmitoylation(A)	57988.2	7.56	plasma membrane	metabolic process	hydrolase activity	0.432514	0.383707	0.408111	0.0345115	0.084564
887	Histone H2A	gi|115450897	LOC_Os03g06670	0		14555.9	10.32	nucleus	response to stress	protein binding	0.946237		0.946237
888	histone H3	gi|125553915	LOC_Os06g04030	0	Palmitoylation(A)	41505	10.49	nucleus	DNA metabolic process	DNA binding	1.02802		1.02802
889	Homoserine kinase	gi|125541741	LOC_Os02g58510	0	Palmitoylation(2A)	36646.1	6.75	chloroplast stroma	methionine biosynthetic process	kinase activity	0.990832		0.990832
890	Homoserine kinase	gi|115450044	LOC_Os02g58510	0	Palmitoylation(3A)	37812.4	6.75	chloroplast stroma	methionine biosynthetic process	kinase activity		2.01372	2.01372
891	Hsp70	gi|115434904	LOC_Os01g08560	1	Palmitoylation(9A+3C)	93107.6	5.17	plasma membrane	protein folding	ATP binding	4.48745	4.57088	4.52917	0.0589924	0.013025
892	HSP70	gi|115443791	LOC_Os02g02410	2	Palmitoylation(2C)	73390.1	5.09	plasma membrane	response to stress	binding	5.86138	5.97035	5.91587	0.0770542	0.013025
893	HSP70	gi|218190245	LOC_Os02g10180	1		52976.1	6.66	plasma membrane	protein metabolic process	protein binding		0.359749	0.359749
894	HSP70	gi|222623539	LOC_Os02g48110	3	Palmitoylation(C)	98159.3	5.45	plasma membrane	protein metabolic process	protein binding	3.19154	4.61318	3.90236	1.00525	0.257601
895	HSP70	gi|115452223	LOC_Os03g16860	0	Palmitoylation(2A)	71100.3	5.09	cytoplasm	response to stress	protein binding	2.14783	1.13763	1.64273	0.714321	0.434838
896	HSP70	gi|115456247	LOC_Os03g60620	0	Palmitoylation(2A)	71311.7	5.09	cytoplasm	protein metabolic process	protein binding	1.04713	1.03753	1.04233	0.00678893	0.00651323
897	HSP70	gi|115462425	LOC_Os05g08840	0	Palmitoylation(3A+2C)	94124.3	4.86	cytoplasm	protein metabolic process	protein binding	4.05509		4.05509
898	HSP70	gi|125551067	LOC_Os05g08840	0	Palmitoylation(4A+2C)	94083.2	4.84	cytoplasm	protein metabolic process	protein binding		3.25087	3.25087
899	HSP70	gi|21664287	LOC_Os11g47760	0	Palmitoylation(2A)	70997.5	5.16	cytoplasm	protein metabolic process	protein binding	1.04713		1.04713
900	HSP70	gi|115486793	LOC_Os11g47760	0	Palmitoylation(2A)	71184.7	5.1	cytoplasm	protein metabolic process	protein binding		1.20226	1.20226
901	HSP70	gi|218186646	LOC_Os12g14070	2	Palmitoylation(3A)	76215.2	5.11	plasma membrane	protein metabolic process	protein binding		6.66807	6.66807
902	HSP90	gi|18855040	LOC_Os06g50300	0	Palmitoylation(C)	93044.7	4.89	plasma membrane	protein metabolic process	protein binding	6.08135		6.08135
903	HSP90	gi|125598513	LOC_Os06g50300	1	Palmitoylation(2A+C)	95424.5	4.89	plasma membrane	protein metabolic process	protein binding		6.25173	6.25173
904	HSP90	gi|39104468	LOC_Os09g30412	1	Palmitoylation(3C)	80214	4.97	cell wall	response to stress	protein binding	7.65597		7.65597
905	HSP90	gi|115479819	LOC_Os09g30412	1	Palmitoylation(3C)	80183.9	4.97	cell wall	response to stress	protein binding		1.1272	1.1272
906	huntingtin-interacting protein HYPK	gi|115456399	LOC_Os03g61680	0		13326.9	5.07	cytosol			1.24738		1.24738
907	hyaluronan/mRNA binding family domain containing protein	gi|125553529	LOC_Os05g51180	0		41000.7	5.89	nucleus		RNA binding	1.05682		1.05682
908	hydroxymethylglutaryl-CoA synthase	gi|218191973	LOC_Os03g02710	0	Palmitoylation(2A+C)	59110.9	5.8	cytosol	biosynthetic process	transferase activity	2.88403		2.88403
909	hypersensitive-induced response protein	gi|115482396	LOC_Os10g32700	0	Palmitoylation(4A+C)	32125.9	5.81	plasma membrane	protein modification process	protein binding	0.990832		0.990832
910	Hypothetical protein	gi|115452761	LOC_Os03g20860	1	Palmitoylation(C)	23889.2	9.1	plasma membrane			1.87068		1.87068
911	IAA-amino acid hydrolase ILR1-like 1	gi|75243490	LOC_Os01g37960	1	Palmitoylation(A)	47194.8	5.66	plasma membrane	response to stress	hydrolase activity	1.28233		1.28233
912	ICE-like protease p20 domain containing protein	gi|125528038	LOC_Os01g58580	0	Palmitoylation(A)	45794	5.36	nucleus	protein metabolic process	hydrolase activity		1.18032	1.18032
913	IKI3 family protein	gi|125558813	LOC_Os07g37640	0	Palmitoylation(6A+2B)	148552	5.43	cytosol	nucleobase, nucleoside, nucleotide and nucleic acid metabolic process			0.912011	0.912011
914	imidazole glycerol phosphate synthase hisHF	gi|218192465	LOC_Os03g15120	1	Palmitoylation(3A+C)	61056	6.3	chloroplast	biosynthetic process	transferase activity	0.879022		0.879022
915	impaired sucrose induction 1	gi|115466162	LOC_Os06g03850	0	Palmitoylation(A+2B+C)	32968.9	5.86	cytoplasm	carbohydrate metabolic process	binding	0.787046		0.787046
916	importin	gi|7339699	LOC_Os01g13430	1	Palmitoylation(2A+3C)	108359	5.11	membrane	transport	transporter activity	1.01859		1.01859
917	importin subunit alpha	gi|33337497	LOC_Os01g14950	1	Palmitoylation(5C)	57605.6	5.06	nucleolus	transport	transporter activity	4.2462		4.2462
918	importin subunit beta	gi|108707630	LOC_Os03g18350	0	Palmitoylation(4A+2B+5C)	96624.2	4.68	cytosol	transport	transporter activity	2.18776		2.18776
919	importin subunit beta	gi|23954312	LOC_Os05g28510	0	Palmitoylation(2A+3C+B)	95186.6	4.67	cytoplasm	transport	transporter activity	1.24738	2.48886	1.86812	0.877855	0.469913
920	importin subunit beta	gi|29837185	LOC_Os07g49260	0	Palmitoylation(A+3B+2C)	110504	5.42	membrane	transport	transporter activity		2.67917	2.67917
921	importin subunit beta	gi|115489162	LOC_Os12g38110	0	Palmitoylation(3A+B+2C)	96136.8	4.6	membrane	transport	transporter activity
922	importin-beta-type nucleocytoplasmic transport receptor	gi|218194151	LOC_Os03g64080	0	Palmitoylation(2A+B+3C)	80056.5	5.41	nuclear pore	pollen tube growth	protein transporter activity 0	4.16869		4.16869
923	inactive receptor kinase	gi|115464509	LOC_Os05g40200	1	Palmitoylation(4A)	69908.7	8.81	plasma membrane	signal transduction	kinase activity	1.02802	1.01859	1.0233	0.00666443	0.00651266
924	inner envelope ubiE-like methyltransferase	gi|115489574	LOC_Os12g42090	2	Palmitoylation(A)	38940.1	9.56	membrane	metabolic process	transferase activity	0.879022	0.731139	0.805081	0.104569	0.129887
925	inorganic H+ pyrophosphatase	gi|3834302	LOC_Os02g33490	17	GPI-modification (751);Palmitoylation(A+C)	82161.3	5.77	plasma membrane	auxin polar transport	transporter activity	0.963829	1.22462	1.09422	0.184404	0.168525
926	inorganic H+ pyrophosphatase	gi|218190921	LOC_Os02g33490	17	GPI-modification (777);Palmitoylation(2A+2C)	84666.9	5.42	plasma membrane	auxin polar transport	transporter activity
927	inosine-5-monophosphate dehydrogenase	gi|218193844	LOC_Os03g56800	3	Palmitoylation(A)	57316.4	7.65	membrane	metabolic process	catalytic activity	3.87258	1.47231	2.67244	1.69724	0.63509
928	inositol polyphosphate 5-phosphatase	gi|218191592	LOC_Os02g51600	0	Palmitoylation(2A+B)	98015	8.93	plasma membrane	cell tip growth		0.954993		0.954993
929	inositol-3-phosphate synthase,lipid metabolic process,response to stress	gi|115481722	LOC_Os10g22450	0	Palmitoylation(B)	56015.1	6	cytoplasm	lipid metabolic process	catalytic activity	8.70964	10.0925	9.40108	0.977854	0.104015
930	insulin-degrading enzyme	gi|218199868	LOC_Os07g38270	0	Palmitoylation(A+B)	113192	5.72	cytoplasm	protein metabolic process	binding	1.07647		1.07647
931	integral membrane Yip1 family	gi|115438460	LOC_Os01g42480	5		31739.4	5.91	membrane	vesicle-mediated transport		0.691831		0.691831
932	interferon-related developmental regulator	gi|222625205	LOC_Os03g33590	2	Palmitoylation(A+C)	57374.1	5.69	cytoplasm	response to stress	binding	0.679204		0.679204
933	invertase/pectin methylesterase inhibitor	gi|125525600	LOC_Os01g20970	1	Palmitoylation(2A)	20665.4	4.98	endomembrane system	polar nucleus fusion	pectinesterase inhibitor activity	1.00925	0.903649	0.956451	0.074673	0.078073
934	invertase/pectin methylesterase inhibitor	gi|125527408	LOC_Os01g50810	1	Palmitoylation(C)	21371.5	7.69	cell wall	polar nucleus fusion	pectinesterase inhibitor activity	1.00925		1.00925
935	invertase/pectin methylesterase inhibitor	gi|115462985	LOC_Os05g20570	1	Palmitoylation(2C)	19483.5	8.88	endomembrane system	polar nucleus fusion	pectinesterase inhibitor activity	2.60615	2.75423	2.68019	0.104705	0.0390662
936	invertase/pectin methylesterase inhibitor	gi|77556145	LOC_Os12g37480	1	Palmitoylation(A+2C)	23133.9	8.12	extracellular	metabolic process	hydrolase activity	0.928966		0.928966
937	Invertase/pectin methylesterase inhibitor	gi|297596455	LOC_Os01g14940	1	Palmitoylation(3A+B)	18445.3	5.94	extracellular	metabolic process	enzyme regulator activity	0.758578		0.758578
938	invertase/pectin methylesterase inhibitor	gi|115474755	LOC_Os08g04650	1	Palmitoylation(3A)	19811.6	4.61	endomembrane system	polar nucleus fusion	pectinesterase inhibitor activity	1.83654	1.59956	1.71805	0.16757	0.0975353
939	invertase/pectin methylesterase inhibitor	gi|125574220	LOC_Os10g10700	2	Palmitoylation(3A)	21660.8	9.27	plasma membrane	metabolic process	enzyme regulator activity	0.505825		0.505825
940	invertase/pectin methylesterase inhibitor	gi|125531333	LOC_Os10g10700	2	Palmitoylation(3A)	21637.8	9	plasma membrane	metabolic process	enzyme regulator activity		0.981748	0.981748
941	IQ calmodulin-binding motif domain containing protein	gi|297724189	LOC_Os05g38790	0	Palmitoylation(C)	57831.3	9.57	plasma membrane		protein binding	1.00925		1.00925
942	Iron inhibited ABC transporter 2	gi|115477865	LOC_Os08g45010	1	Palmitoylation(2A+C)	66172.7	6.14	plasma membrane	transport	transporter activity	0.343558	0.49204	0.417799	0.104992	0.251299
943	iron-phytosiderophore transporter protein YS1-like (YSL)	gi|90265683	LOC_Os02g02460	16	Palmitoylation(A)	75618.5	9.14	plasma membrane			0.946237	0.963829	0.955033	0.0124393	0.013025
944	Isocitrate dehydrogenase	gi|115465563	LOC_Os05g49760	0	Palmitoylation(A)	46143.6	6.29	mitochondrion	metabolic process	isocitrate dehydrogenase (NADP+) activity	2.60615	1.65959	2.13287	0.669323	0.313813
945	Isocitrate/Isopropylmalate dehydrogenase-like	gi|115435934	LOC_Os01g16900	0	Palmitoylation(A+2C)	39442.3	7.1	mitochondrion	generation of precursor metabolites and energy	catalytic activity	1.95885	1.83654	1.89769	0.0864842	0.0455733
946	IWS1 homolog A	gi|297728701	LOC_Os11g45220	1	Palmitoylation(A)	48096.1	5.14	chloroplast	metabolic process	enzyme regulator activity	1.88799		1.88799
947	KED	gi|218201107	LOC_Os08g30800	0		18004.7	9.37	chloroplast			4.09261	7.7983	5.94545	2.62032	0.440727
948	kinase interacting family protein	gi|115464371	LOC_Os05g39000	0	Palmitoylation(3A+C)	98290.1	5.31	plasma membrane	Kinase interacting		1.03753	1.0666	1.05206	0.020554	0.0195369
949	Kinase interacting protein-KIP1	gi|125528295	LOC_Os01g61910	0	Palmitoylation(4A+C)	95639.4	5.35	plasma membrane	reproduction		1	1.02802	1.01401	0.0198105	0.0195369
950	Kinase interacting protein-KIP1	gi|125573507	LOC_Os01g74510	0	Palmitoylation(2A+C)	114375	5.3	plasma membrane			2.72898		2.72898
951	Kinase interacting protein-KIP1	gi|218189844	LOC_Os01g74510	0	Palmitoylation(A+B+3C)	138255	5.34	plasma membrane				1.1695	1.1695
952	kinase, pfkB family	gi|297598102	LOC_Os01g66940	0	Palmitoylation(2A)	34719.9	5.07	cytoplasm	metabolic process	kinase activity	3.66438	1.25892	2.46165	1.70091	0.690964
953	kinase, pfkB family	gi|297599626	LOC_Os02g41590	0	Palmitoylation(2A)	40846.6	5.57	chloroplast	metabolic process	kinase activity	13.1826	12.8233	13.0029	0.254036	0.0195368
954	kinase, pfkB family	gi|125559927	LOC_Os08g02120	1	Palmitoylation(2A)	35445.4	5.02	chloroplast	sucrose biosynthetic process	kinase activity	1.8197	0.972747	1.39622	0.598887	0.428933
955	Kinesin light chain	gi|115448207	LOC_Os02g47880	1	Palmitoylation(3A)	76952.2	5.14	plasma membrane	cell growth	binding	3.19154	2.72898	2.96026	0.327079	0.11049
956	kinesin motor domain containing protein	gi|222622472	LOC_Os02g13580	0	Palmitoylation(4A+B+C)	164467	5.42	plasma membrane	microtubule-based movement	motor activity	0.963829	0.912011	0.93792	0.036641	0.0390662
957	kinesin motor domain containing protein	gi|222641957	LOC_Os09g35890	0	Palmitoylation(3A+2C)	98723	6.23	plasma membrane	microtubule-based movement	motor activity	0.731139	0.870964	0.801051	0.0988709	0.123426
958	kinesin motor protein-related	gi|222635203	LOC_Os06g11380	0	Palmitoylation(2A+B+C)	144512	6.12	plasma membrane	metabolic process	motor activity	1.03753	0.946237	0.991883	0.0645524	0.0650807
959	kinesin-4	gi|222616374	LOC_Os11g44880	0	Palmitoylation(4A+C)	97278.4	6.35	microtubule associated complex	microtubule-based movement	microtubule motor activity	0.981748	0.963829	0.972788	0.0126706	0.013025
960	L11 domain containing ribosomal protein	gi|125549576	LOC_Os04g50990	0	Palmitoylation(A)	19303.4	9.37	ribosome	response to stress	structural molecule activity	3.63078	2.96483	3.29781	0.470897	0.142791
961	lactate/malate dehydrogenase	gi|115438875	LOC_Os01g46070	1	Palmitoylation(2C)	35460.8	8.74	mitochondrion	response to stress	catalytic activity	0.855067		0.855067
962	lactate/malate dehydrogenase	gi|115465579	LOC_Os05g49880	1	Palmitoylation(2C)	35435.8	8.22	cell wall	response to stress	catalytic activity		1.20226	1.20226
963	lactate/malate dehydrogenase	gi|218184744	LOC_Os10g33800	1	Palmitoylation(C)	34546.1	6.24	cytosol	carbohydrate metabolic process	catalytic activity	1.05682	0.580764	0.818791	0.336621	0.411119
964	lactate/malate dehydrogenase	gi|3183079	LOC_Os12g43630	1	Palmitoylation(A+B+2C)	37385.3	8.09	cytoplasm	metabolic process	catalytic activity	0.963829	1.15878	1.0613	0.137849	0.129887
965	late embryogenesis abundant protein,response to stress	gi|222636812	LOC_Os07g17120	0	Palmitoylation(A)	46084.3	5.43	plasma membrane	embryonic development ending in seed dormancy		3.01995	2.70396	2.86196	0.223442	0.078073
966	lecithine cholesterol acyltransferase	gi|222641680	LOC_Os09g27210	1	Palmitoylation(A+3C)	78320.2	6.32	endoplasmic reticulum	lipid metabolic process	transferase activity
967	leucine aminopeptidase	gi|75261364	LOC_Os02g55140	1	Palmitoylation(A)	61818.6	8.29	cytosol	protein metabolic process	hydrolase activity		0.990832	0.990832
968	leucyl-tRNA synthetase	gi|125563519	LOC_Os09g21110	0	Palmitoylation(A)	123504	6.22	cytosol	translation	nucleotide binding	1.28233		1.28233
969	leucyl-tRNA synthetase	gi|125606241	LOC_Os09g32650	0	Palmitoylation(A+C)	116415	6.82	cytosol	translation	nucleotide binding	3.40408		3.40408
970	leucyl-tRNA synthetase	gi|297609759	LOC_Os09g32650	0	Palmitoylation(A+C)	123624	6.16	cytosol	translation	nucleotide binding		4.44631	4.44631
971	Light induced protein like	gi|115476002	LOC_Os08g25590	1		12238.1	9.52	mitochondrion			1.08643	2.80543	1.94593	1.21552	0.624648
972	LIM-type transcription factor	gi|125532553	LOC_Os10g35930	1	Palmitoylation(A+B+4C)	24672.6	5.6	cytoplasm	cellular component organization	protein binding	0.60256		0.60256
973	lipid transfer protein-like arabinogalactan protein	gi|125559236	LOC_Os07g43290	1	Palmitoylation(3A+2C)	11755.5	8.42	plasma membrane	lipid transport	lipid binding		0.591562	0.591562
974	lipid transfer protein-like arabinogalactan protein	gi|218200056	LOC_Os07g43290	4	GPI-modification (152,151);Palmitoylation(3A+2C)	16749.2	8.77	plasma membrane	lipid transport	lipid binding	0.428549		0.428549
975	LRR-type receptor protein kinase	gi|218187624	LOC_Os01g08470	2		55451.8	6.88	cell wall	unidimensional cell growth	structural constituent of cell wall		3.34195	3.34195
976	LRR-type receptor protein kinase	gi|115434892	LOC_Os01g08470	2		55432.8	6.69	cell wall	unidimensional cell growth	structural constituent of cell wall	2.39883		2.39883
977	LRR-type receptor protein kinase	gi|115447043	LOC_Os02g38040	0	Palmitoylation(C)	55207.5	5.51	plasma membrane	signal transduction	protein binding	1.95885		1.95885
978	LRR-type receptor protein kinase	gi|125540110	LOC_Os02g38040	0	Palmitoylation(A+C)	55154.5	5.44	plasma membrane	signal transduction	protein binding		3.13329	3.13329
979	LRR-type receptor protein kinase	gi|222624439	LOC_Os03g11360	0	Myristoylation;Palmitoylation(3A+C)	28825.1	7.56	plasma membrane	protein modification process		1.23595		1.23595
980	LRR-type receptor protein kinase	gi|42408795	LOC_Os08g40090	0	Palmitoylation(3A+C)	62343	6.46	plasma membrane		protein binding	0.862979	0.92045	0.891714	0.0406382	0.0455731
981	LRR-type receptor protein kinase	gi|115477354	LOC_Os08g40990	4	Palmitoylation(3A+C)	75836.4	6.25	plasma membrane	signal transduction	kinase activity	0.416869		0.416869
982	LRR-type receptor protein kinase	gi|222640883	LOC_Os08g40990	4	Palmitoylation(3A+C)	68833.1	9.62	plasma membrane	signal transduction	kinase activity		0.887156	0.887156
983	LRR-type receptor protein kinase	gi|49388978	LOC_Os02g07810	2	Palmitoylation(2A+B)	72525.7	9.09	plasma membrane	signal transduction	protein serine/threonine kinase activity	0.432514	0.416869	0.424692	0.0110623	0.0260479
984	LRR-type receptor protein kinase	gi|15217279	LOC_Os03g08610	1	Palmitoylation(A)	58187	5.7	extracellular	signal transduction	protein binding
985	LRR-type receptor protein kinase	gi|52075918	LOC_Os06g45240	2	Palmitoylation(A)	72801.7	9.36	plasma membrane	transmembrane receptor protein tyrosine kinase signaling pathway	protein serine/threonine kinase activity	0.416869	0.413047	0.414958	0.00270248	0.00651265
986	LRR-type receptor protein kinase	gi|125561357	LOC_Os08g28870	1	Palmitoylation(A+B)	103328	5.74	plasma membrane	transmembrane receptor protein tyrosine kinase signaling pathway	protein serine/threonine kinase activity	0.990832		0.990832
987	LRR-type receptor protein kinase	gi|115480655	LOC_Os09g38700	1	Palmitoylation(2A+B+C)	74411.2	5.91	plasma membrane	signal transduction	kinase activity		0.870964	0.870964
988	LRR-type receptor protein kinase	gi|115486303	LOC_Os11g40550	3	Palmitoylation(C)	72362.1	6.77	plasma membrane	signal transduction	kinase activity
989	LRR-type receptor protein kinase	gi|4680345	LOC_Os11g40550	3	Palmitoylation(A+C)	70125.5	7.72	plasma membrane	signal transduction	kinase activity	0.963829	0.912011	0.93792	0.036641	0.0390662
990	LSM domain containing protein	gi|297725409	LOC_Os07g07220	0	Palmitoylation(A)	27349	11.42	nucleus	nucleobase, nucleoside, nucleotide and nucleic acid metabolic process			0.328095	0.328095
991	LTPL77 - Protease inhibitor	gi|115470823	LOC_Os07g07870	3	GPI-modification (155,156);Palmitoylation(2A+3C)	18526.3	5.74	membrane	transport	lipid binding		0.787046	0.787046
992	Lung seven transmembrane receptor family protein	gi|115459344	LOC_Os04g42960	9	Palmitoylation(3A+B+C)	49328.3	5.27	plasma membrane			0.353183	0.37325	0.363217	0.0141895	0.0390662
993	LuxS/MPP-like metallohydrolase	gi|125542883	LOC_Os03g11410	0		58756.7	5.5	mitochondrion	protein metabolic process	hydrolase activity	1.75388	1.55597	1.65492	0.139947	0.084564
994	LYR motif containing protein	gi|115473643	LOC_Os07g44650	0		14964.1	9.07	mitochondrion membrane	metabolic process	catalytic activity	0.731139	0.630957	0.681048	0.0708392	0.104015
995	Lysine and histidine specific transporter	gi|125536241	LOC_Os12g14100	10	Palmitoylation(A)	48828.5	9.08	membrane	transport	transporter activity		0.981748	0.981748
996	Lysine and histidine specific transporter	gi|115488002	LOC_Os12g14100	10	Palmitoylation(A)	48941.5	8.87	membrane	transport	transporter activity	1.02802		1.02802
997	M24 family peptidase	gi|2511541	LOC_Os05g28280	1		43153.3	6.48	plasma membrane	protein metabolic process	hydrolase activity	2.48886	2.88403	2.68644	0.27943	0.104015
998	maltose excess protein 1-like	gi|115460344	LOC_Os04g51330	10	Palmitoylation(2A)	43426.4	10.21	plasma membrane	transport	ransporter activity	1.88799		1.88799
999	maltose excess protein 1-like	gi|125549606	LOC_Os04g51330	10	Palmitoylation(2A)	45668.7	10.05	plasma membrane	transport	transporter activity		1.30617	1.30617
1000	manganese superoxide dismutase	gi|218196558	LOC_Os05g25850	1		25054.5	6.76	mitochondrion	response to stress	catalytic activity		2.39883	2.39883
1001	manganese superoxide dismutase	gi|601871	LOC_Os05g25850	1	Palmitoylation(A)	24999.5	6.5	mitochondrion	response to stress	catalytic activity	3.43558		3.43558
1002	mannose-1-phosphate guanyltransferase	gi|115451463	LOC_Os03g11050	0	Palmitoylation(A)	45754.5	6.28	cytosol	metabolic process	nucleotidyltransferase activity	0.461318		0.461318
1003	mannose-1-phosphate guanyltransferase	gi|26006499	LOC_Os03g11050	1	Palmitoylation(A)	41400.5	5.52	cytosol	metabolic process	nucleotidyltransferase activity		0.398107	0.398107
1004	mannose-1-phosphate guanyltransferase	gi|40253523	LOC_Os08g13930	0	Palmitoylation(A+2C)	39626.3	6.52	cytosol	carbohydrate metabolic process	transferase activity	0.903649	0.319154	0.611402	0.413301	0.675989
1005	mannosyl-oligosaccharide glucosidase	gi|222619775	LOC_Os01g69210	3	Palmitoylation(3B)	100995	6.98	endoplasmic reticulum	metabolic process	hydrolase activity	0.928966		0.928966
1006	MAP kinase kinase	gi|51091112	LOC_Os06g09180	0	Palmitoylation(A+B)	37104.4	8.57	plasma membrane	signal transduction	kinase activity	0.270396	0.235505	0.25295	0.0246716	0.0975353
1007	MAPK	gi|115438829	LOC_Os01g45620	1		57099.3	7	plasma membrane	signal transduction	signal transducer activity	0.586138	0.570164	0.578151	0.0112953	0.0195369
1008	MAPK	gi|47900280	LOC_Os05g50120	2	Palmitoylation(A)	66359.3	6.45	plasma membrane	signal transduction	signal transducer activity	0.505825	0.47863	0.492227	0.0192295	0.0390663
1009	MDR-like ABC transporter	gi|218190616	LOC_Os02g21750	12	Palmitoylation(4A+B+C)	137459	8.57	plasma membrane	transport	transporter activity	1.43219		1.43219
1010	MDR-like ABC transporter	gi|46390486	LOC_Os02g21750	12	Palmitoylation(3A+B+C)	138138	8.57	plasma membrane	transport	transporter activity		1.00925	1.00925
1011	mechanosensitive ion channel	gi|125540611	LOC_Os02g44770	5	Palmitoylation(2A+C)	108015	9.14	plasma membrane	transport			1.03753	1.03753
1012	mechanosensitive ion channel	gi|38345847	LOC_Os04g47320	5	Palmitoylation(2A+B+2C)	103874	9.05	plasma membrane	transport		1.02802	0.946237	0.987127	0.0578266	0.0585807
1013	membrane attack complex component/perforin/complement C9	gi|125539433	LOC_Os02g27480	1	Palmitoylation(A)	71528.6	9.17	plasma membrane	callose deposition during defense response			0.660694	0.660694
1014	membrane attack complex component/perforin/complement C9	gi|115446125	LOC_Os02g27480	1	Palmitoylation(A)	69072	9.19	plasma membrane	callose deposition during defense response		1.00925		1.00925
1015	membrane protein of unknown function	gi|125541492	LOC_Os02g55590	6	Palmitoylation(5A+3B+C)	60793.4	7.84	plasma membrane
1016	membrane protein of unknown function	gi|115449257	LOC_Os02g55590	6	Palmitoylation(5A+3B+C)	60792.4	8.07	plasma membrane			0.963829	1.02802	0.995923	0.045387	0.0455728
1017	membrane protein of unknown function	gi|222629773	LOC_Os04g58100	3	Palmitoylation(A)	78311.3	8.26	plasma membrane			1.00925		1.00925
1018	membrane protein of unknown function	gi|90399036	LOC_Os04g58100	0	Palmitoylation(A)	79589.8	5.4	endoplasmic reticulum				0.787046	0.787046
1019	membrane protein of unknown function	gi|222631499	LOC_Os05g32850	3	Palmitoylation(4A)	61489.6	5.97	endomembrane system			0.524808	0.398107	0.461457	0.0895906	0.194147
1020	membrane protein of unknown function	gi|55296522	LOC_Os06g38550	2		74223.7	8.95	extracellular
1021	membrane protein of unknown function	gi|125555857	LOC_Os06g38550	2		74495.9	9.18	extracellular			0.570164		0.570164
1022	membrane protein of unknown function	gi|115482974	LOC_Os10g37520	13	Palmitoylation(3C)	50029.7	7.49	plasma membrane			0.937562		0.937562
1023	membrane protein of unknown function	gi|108707777	LOC_Os03g19690	2	Palmitoylation(A+C)	91990	6.14	plasma membrane				0.717794	0.717794
1024	membrane protein of unknown function	gi|222624797	LOC_Os03g19690	2	Palmitoylation(A+C)	92461.5	6.14	plasma membrane			0.691831		0.691831
1025	membrane protein of unknown function	gi|125591887	LOC_Os04g55930	3		20468.7	9.56	membrane			0.285759		0.285759
1026	membrane protein of unknown function	gi|125550926	LOC_Os05g06700	4	Palmitoylation(2A)	25024.2	8.7	Golgi apparatus	cell growth		0.625173	0.172187	0.39868	0.320309	0.803425
1027	membrane protein of unknown function	gi|125557047	LOC_Os07g02710	4	Palmitoylation(A+2C)	22661.5	8.89	plasma membrane			0.469894		0.469894
1028	membrane protein of unknown function	gi|22831038	LOC_Os07g02710	4	Palmitoylation(A+2C)	22514.3	8.89	plasma membrane				1.2942	1.2942
1029	membrane protein of unknown function	gi|218185856	LOC_Os11g32490	2	Palmitoylation(A+B)	58255.9	5.92	plasma membrane			0.613762		0.613762
1030	membrane protein of unknown function	gi|115485719	LOC_Os11g32490	3	Palmitoylation(A+B)	58311	6.08	plasma membrane				0.519996	0.519996
1031	Membrane-associated 30 kDa protein	gi|115441587	LOC_Os01g67000	0	Palmitoylation(A)	35088.6	9.3	membrane	vesicle organization		0.313329	0.343558	0.328443	0.0213754	0.065081
1032	metal cation transporter	gi|222640706	LOC_Os08g36420	6		55649.9	6.15	membrane	transport	transporter activity	0.717794		0.717794
1033	metal ion binding protein	gi|115453941	LOC_Os03g38970	0	Palmitoylation(5A)	142364	6.1	cytosol			2.26987		2.26987
1034	metal ion binding protein	gi|218193223	LOC_Os03g38970	0	Palmitoylation(5A)	142364	6.14	cytosol				2.72898	2.72898
1035	Metalloproteases	gi|222641430	LOC_Os09g19790	0	Palmitoylation(2A)	99169.9	5.41	chloroplast	auxin polar transport		3.28095	1.03753	2.15924	1.58634	0.734675
1036	metal-nicotianamine transporter	gi|90265689	LOC_Os04g44330	14	Palmitoylation(B+C)	77781.8	8.52	plasma membrane			2.60615	2.99226	2.79921	0.273022	0.0975354
1037	metal-nicotianamine transporter (OsYSL4)	gi|90265675	LOC_Os05g16290	16	Palmitoylation(2A+B)	75083.9	8.68	plasma membrane
1038	Methionine S-methyltransferase	gi|115461615	LOC_Os05g01470	0	Palmitoylation(5A+B+C)	120318	5.89	cytosol	metabolic process	methyltransferase activity	2.51189	0.990832	1.75136	1.07555	0.614122
1039	Methionine synthase protein	gi|115489654	LOC_Os12g42884	0		84665.7	5.93	membrane	response to stress	transferase activity		0.903649	0.903649
1040	methionyl-tRNA synthetase	gi|4091008	LOC_Os06g31210	2	Palmitoylation(5A+B)	89716.6	6.55	cytosol	translation	catalytic activity	4.74242	3.31131	4.02687	1.01195	0.251299
1041	methylenetetrahydrofolate reductase	gi|115456165	LOC_Os03g60090	0	Palmitoylation(2A+B)	66430.8	5.38	cytosol	metabolic process	catalytic activity	1.49969	3.40408	2.45188	1.34661	0.549215
1042	methyltransferase	gi|125556733	LOC_Os06g49860	1	Palmitoylation(2C)	102396	5	mitochondrion			0.937562	0.981748	0.959655	0.0312442	0.0325577
1043	methyltransferase	gi|297611371	LOC_Os11g08314	2	Palmitoylation(A+C)	95190.3	5.64	Golgi apparatus			1.01859		1.01859
1044	methyltransferase	gi|222615646	LOC_Os11g08314	2	Palmitoylation(A+C)	95117.2	5.64	Golgi apparatus				0.549541	0.549541
1045	methyltransferase	gi|115457976	LOC_Os04g31000	3	Palmitoylation(A)	82418.2	5.61	mitochondrion	metabolic process	transferase activity	0.887156		0.887156
1046	Microsomal signal peptidase 25 kDa subunit family protein	gi|115458618	LOC_Os04g36859	3	Palmitoylation(C)	21129.5	9.2	nucleus	protein metabolic process	hydrolase activity	0.981748	0.855067	0.918407	0.0895771	0.0975353
1047	microtubule associated protein	gi|115442097	LOC_Os01g71040	0	Myristoylation;Palmitoylation(A)	54395	4.33	membrane			0.954993	0.937562	0.946277	0.0123253	0.013025
1048	microtubule associated protein	gi|115443941	LOC_Os02g03400	0	Palmitoylation(2A)	64665.5	5.32	cytoskeleton	cellular component organization	protein binding	0.990832	0.990832	0.990832	0	0
1049	microtubule-associated protein	gi|218189274	LOC_Os01g60040	0	Palmitoylation(3A+B+3C)	214870	8.65	cortical microtubule cytoskeleton	cell plate formation involved in plant-type cell wall biogenesis	microtubule binding	0.981748	0.296483	0.639116	0.484555	0.758166
1050	miro, putative, expressed	gi|115435714	LOC_Os01g15010	0		21944.3	6.32	plasma membrane	transport	nucleotide binding	1		1
1051	mitochondrial ATP synthase g subunit family protein	gi|115438228	LOC_Os01g41610	1	Palmitoylation(2A)	14009.2	9.28	mitochondrion	transport	transporter activity	2.70396	1.44544	2.0747	0.889907	0.428933
1052	mitochondrial carrier protein	gi|115452093	LOC_Os03g15860	5		37730.5	9.98	mitochondrial inner membrane	transport	folic acid transporter activity
1053	mitochondrial carrier protein	gi|12643066	LOC_Os10g42299	5	Palmitoylation(2A)	30420.3	9.48	mitochondrion	transport	transporter activity	1.65959	1.11686	1.38823	0.383764	0.276442
1054	mitochondrial carrier protein	gi|115485299	LOC_Os11g24450	2	Palmitoylation(A+C)	32571.8	9.45	mitochondrion	transport	transporter activity	1.03753	1.00925	1.02339	0.0199935	0.0195365
1055	mitochondrial carrier protein	gi|297612477	LOC_Os11g48040	6	Palmitoylation(B)	32091.3	9.5	mitochondrion	transport	transporter activity	1.03753	0.946237	0.991883	0.0645525	0.0650807
1056	mitochondrial import inner membrane translocase subunit Tim17	gi|218186952	LOC_Os12g33020	3	Palmitoylation(A+C)	24148.4	8.63	mitochondrion	transport	transporter activity	0.57544		0.57544
1057	mitochondrial import receptor subunit TOM20	gi|218551741	LOC_Os01g69250	1	Palmitoylation(A)	22475.3	5.26	mitochondrion	transport	transporter activity	0.698232	0.937562	0.817897	0.169232	0.206911
1058	mitochondrial inner membrane translocase component	gi|115471689	LOC_Os07g22700	0	Palmitoylation(A)	53495.2	8.68	mitochondrion	transport	transporter activity	0.608135		0.608135
1059	mitochondrial respiratory chain complex IV subunit	gi|218198878	LOC_Os06g49890	1	Palmitoylation(A)	25082.7	8.81	mitochondrion membrane			0.963829		0.963829
1060	mitochondrial ribosomal protein S3	gi|77556439	LOC_Os12g34054	3	Palmitoylation(3A)	84585.6	9.97	ribosome	translation	structural molecule activity		0.990832	0.990832
1061	Mitochondrial ribosomal protein S3	gi|77556488	LOC_Os12g34124	4	Palmitoylation(3A)	85330.7	9.87	ribosome	translation	structural molecule activity	2.77971		2.77971
1062	Mitochondrial substrate carrier family protein	gi|115479927	LOC_Os09g32200	4	Palmitoylation(3A)	41341.2	9.03	mitochondrion membrane	transport	transporter activity	0.83946	0.648634	0.744047	0.134934	0.181352
1063	mitochondrial-processing peptidase subunit	gi|218189022	LOC_Os01g53700	2	Palmitoylation(A)	61099.2	5.8	mitochondrion	protein metabolic process	catalytic activity	1.77011		1.77011
1064	mitochondrial-processing peptidase subunit	gi|115439827	LOC_Os01g53700	2		54227.7	5.95	mitochondrion	protein metabolic process	hydrolase activity		1.33045	1.33045
1065	mitochondrial-processing peptidase subunit	gi|115464979	LOC_Os05g44916	2	Palmitoylation(A)	53509.6	5.45	mitochondrion	protein metabolic process	catalytic activity	1.09648		1.09648
1066	mitochondrial-processing peptidase subunit	gi|222632285	LOC_Os05g44916	2	Palmitoylation(A)	53682.9	5.74	mitochondrion	protein metabolic process	catalytic activity		0.758578	0.758578
1067	mitochondrial-processing peptidase subunit alpha	gi|125524744	LOC_Os01g09560	0	Palmitoylation(A+C)	53930.5	6.65	mitochondrion	protein metabolic process	hydrolase activity	2.58226	1.1695	1.87588	0.998973	0.532536
1068	MLO domain containing protein	gi|222630437	LOC_Os05g09050	4		41399.7	9.8	plasma membrane	response to stress	calmodulin binding		0.660694	0.660694
1069	MLO domain containing protein	gi|52353749	LOC_Os05g09050	5		40728.7	9.3	plasma membrane	response to stress	calmodulin binding	0.972747		0.972747
1070	Mo25-like protein	gi|115451035	LOC_Os03g07600	0	Palmitoylation(5A)	40776.7	5.96	plasma membrane	involved in both polarised growth and cytokinesis	binding	1	0.946237	0.973119	0.0380161	0.0390663
1071	monocopper oxidase	gi|115440681	LOC_Os01g60080	1		61658.4	8.83	endomembrane system	metabolic process	binding	8.55067		8.55067
1072	monocopper oxidase	gi|222619447	LOC_Os01g60080	0		61325	8.83	endomembrane system	metabolic process	binding		6.54636	6.54636
1073	monocopper oxidase	gi|46575968	LOC_Os05g40740	1		61449	8.12	extracellular	metabolic process	catalytic activity	1.04713	1.01859	1.03286	0.0201794	0.0195374
1074	monodehydroascorbate reductase	gi|222639921	LOC_Os08g05570	4	Palmitoylation(2C)	58760.3	8.67	mitochondrion	electron transport	ATP binding	0.990832		0.990832
1075	monodehydroascorbate reductase	gi|222641005	LOC_Os08g44340	2	Palmitoylation(A)	48894.8	9.37	cytosol	response to stress	catalytic activity	1.11686	0.496592	0.806728	0.438598	0.543675
1076	monodehydroascorbate reductase	gi|4666287	LOC_Os09g39380	1		46631.1	5.53	plasma membrane	response to stress	catalytic activity	0.648634		0.648634
1077	monogalactosyldiacylglycerol synthase	gi|205815293	LOC_Os02g55910	1	Palmitoylation(A+2B)	56242.7	8.22	chloroplast outer membrane	lipid metabolic process	transferase activity	0.981748	0.559758	0.770753	0.298392	0.387144
1078	Monosaccharide transporter	gi|115437742	LOC_Os01g38680	12	Palmitoylation(2A)	55991.4	9.28	plasma membrane	transport	transporter activity		1.41906	1.41906
1079	Monosaccharide transporter 3	gi|218188491	LOC_Os01g38670	12	Palmitoylation(3A)	56013.5	9.75	plasma membrane	transport	transporter activity		2.53513	2.53513
1080	Monosaccharide transporter 3	gi|115437738	LOC_Os01g38670	12	Palmitoylation(3A)	55782.1	9.27	plasma membrane	transport	transporter activity	1.95885		1.95885
1081	Monothiol glutaredoxin-S11	gi|122063509	LOC_Os10g35720	0		53154.6	5.17	cytosol	cell redox homeostasis	catalytic activity	3.13329	0.903649	2.01847	1.57659	0.781083
1082	mps one binder kinase activator-like 1A	gi|297610439	LOC_Os10g25674	0	Palmitoylation(A+B)	24816.7	8.27	nucleus	cell cycle	protein binding	1.10662		1.10662
1083	MtN3 and saliva related transmembrane protein	gi|115445683	LOC_Os02g19820	7		28046.4	9.38	plasma membrane	transport	transporter activity	0.383707		0.383707
1084	multi-copper oxidase	gi|222639931	LOC_Os08g05820	1		67146.6	5.91	plasma membrane	cell tip growth	copper ion binding	0.92045	0.990832	0.955641	0.0497679	0.052078
1085	multidrug resistance-associated protein	gi|38346703	LOC_Os04g49890	4	Palmitoylation(A+B+2C)	84562.8	5.75	plasma membrane	transport	transporter activity
1086	mu-type subunit of clathrin adaptor complex	gi|115465203	LOC_Os05g46550	0	Palmitoylation(A+C)	49246.6	5.86	clathrin vesicle coat	intracellular protein transport	protein transporter activity
1087	mu-type subunit of clathrin adaptor complex	gi|125527406	LOC_Os01g50770	0	Palmitoylation(A+C)	48989.3	6.18	membrane	transport		1.02802		1.02802
1088	myosin	gi|20503048	LOC_Os06g29350	4	Palmitoylation(7A+3B)	171960	8.79	cytoskeleton	actin filament-based movement	motor activity		0.440555	0.440555
1089	myosin	gi|115468142	LOC_Os06g29350	2	Palmitoylation(3A+3B+2C)	173452	8.93	cytoskeleton	actin filament-based movement	motor activity	0.519996	0.539511	0.529753	0.0137989	0.0260478
1090	myosin head family protein	gi|222632377	LOC_Os05g46030	2	Palmitoylation(6A+4B)	249407	6.3	cytoskeleton	cellular component organization	motor activity		0.524808	0.524808
1091	myosin heavy chain	gi|31193918	LOC_Os03g64290	0	Palmitoylation(5A+2B)	168191	8.07	cytoskeleton	metabolic process	motor activity	0.972747	0.990832	0.98179	0.0127879	0.0130251
1092	myosin heavy chain	gi|222630737	LOC_Os12g17310	0	Palmitoylation(A+C)	79773.6	5.4	plasma membrane			0.972747	0.981748	0.977248	0.00636447	0.00651265
1093	myosin-Va	gi|21263202	LOC_Os10g25565	3	Palmitoylation(6A+4B+C)	151980	8.17	cytoskeleton	metabolic process	motor activity	0.847227		0.847227
1094	myrosinase precursor	gi|222640589	LOC_Os08g33076	1	Myristoylation;Palmitoylation(2A+3C)	83054.4	6.16	plasma membrane				0.990832	0.990832
1095	Na+/H+ antiporter	gi|15128390	LOC_Os01g60140	13	Palmitoylation(2A+2C)	94904.5	6.34	plasma membrane	transport	transporter activity	0.353183	0.260615	0.306899	0.0654553	0.21328
1096	Na+/H+ antiporter	gi|125552765	LOC_Os05g40650	15	Palmitoylation(2A+B+C)	93232.1	6.69	integral to membrane	cation transport	transporter activity	0.337287		0.337287
1097	Na+/H+ antiporter	gi|125533127	LOC_Os11g01820	9	Palmitoylation(4A+2C)	85351	7.58	integral to membrane	transport	transporter activity	4.01791	5.44503	4.73147	1.00913	0.21328
1098	N-acetylglucosaminyltransferase	gi|297723719	LOC_Os05g06050	1	Palmitoylation(A+2C)	46825.5	8.68	membrane	carbohydrate metabolic process	transferase activity	0.465586		0.465586
1099	N-acetylglucosaminyltransferase	gi|218196110	LOC_Os05g06050	2	Palmitoylation(3C)	47453.2	8.69	membrane	carbohydrate metabolic process	transferase activity		1.1272	1.1272
1100	NAD dependent epimerase/dehydratase family domain containing protein	gi|218192543	LOC_Os03g16980	1	Palmitoylation(C)	46680.6	7.73	plasma membrane	metabolic process	catalytic activity	2.65461	2.75423	2.70442	0.0704441	0.0260478
1101	NAD dependent epimerase/dehydratase family domain containing protein	gi|222631300	LOC_Os05g29990	1		48574.4	9.64	membrane	metabolic process	catalytic activity		0.990832	0.990832
1102	NAD dependent epimerase/dehydratase family protein	gi|115446695	LOC_Os02g35039	2	Palmitoylation(2A)	31206.1	9.59	plasma membrane	metabolic process	binding	3.40408	2.80543	3.10476	0.423308	0.136342
1103	NAD-dependent epimerase/dehydratase family protein	gi|115452247	LOC_Os03g17000	0	Palmitoylation(A)	76065.6	6.5	cytosol	secondary metabolic process	catalytic activity	3.90841	5.19996	4.55418	0.913265	0.200533
1104	NAD-dependent epimerase/dehydratase family protein	gi|115486079	LOC_Os11g37890	0	Palmitoylation(B)	42132	5.74	cytosol	metabolic process	catalytic activity	1.67494		1.67494
1105	NAD-dependent isocitrate dehydrogenase	gi|115447069	LOC_Os02g38200	1	Palmitoylation(3A+C)	40628.7	8.14	mitochondrion	generation of precursor metabolites and energy	catalytic activity	0.401791	0.564937	0.483364	0.115362	0.238664
1106	NAD-dependent isocitrate dehydrogenase	gi|116309909	LOC_Os02g38200	1	Palmitoylation(3A+C)	40493.5	7.64	mitochondrion	generation of precursor metabolites and energy	catalytic activity		0.248886	0.248886
1107	NAD-dependent isocitrate dehydrogenase	gi|115458986	LOC_Os04g40310	1	Palmitoylation(3A+C)	44524.3	8.45	mitochondrion	generation of precursor metabolites and energy	binding	0.524808		0.524808
1108	NAD-dependent malic enzyme	gi|218199659	LOC_Os07g31380	3	Palmitoylation(C)	64025.3	5.41	mitochondrion	metabolic process	catalytic activity	1.21339		1.21339
1109	NAD-dependent malic enzyme	gi|115472203	LOC_Os07g31380	3	Palmitoylation(A)	68942.9	6.03	mitochondrion	metabolic process	catalytic activity		1.69044	1.69044
1110	NAD-dependent malic enzyme	gi|222613098	LOC_Os10g35960	1	Palmitoylation(C)	67826.9	9.09	mitochondrion	metabolic process	catalytic activity		0.990832	0.990832
1111	NAD-dependent malic enzyme	gi|115482810	LOC_Os10g35960	1	Palmitoylation(C)	68279.3	8.53	mitochondrion	metabolic process	catalytic activity	1.72187		1.72187
1112	NADH dehydrogenase	gi|222619486	LOC_Os01g61410	1		54413.6	9.29	mitochondrion	metabolic process	atalytic activity	1	1.70608	1.35304	0.499275	0.369002
1113	NADH dehydrogenase 1 alpha subcomplex subunit 12	gi|115483672	LOC_Os10g42840	0		18517.6	6.55	mitochondrion	metabolic process	catalytic activity	1.02802		1.02802
1114	NADH dehydrogenase 1 alpha subcomplex subunit 5	gi|115452651	LOC_Os03g19890	0		19513.2	4.83	mitochondrion	metabolic process	catalytic activity	0.972747	0.963829	0.968288	0.00630614	0.00651267
1115	NADH dehydrogenase 1 alpha subcomplex subunit 9	gi|115449641	LOC_Os02g57180	1	Palmitoylation(A+C)	44309	9.24	mitochondrion	metabolic process	binding	0.981748	1.01859	1.00017	0.026052	0.0260476
1116	NADH dehydrogenase flavoprotein 2	gi|222632177	LOC_Os05g43360	1	Palmitoylation(3A+4C)	30061.3	6.66	mitochondrion	generation of precursor metabolites and energy	binding		1.34276	1.34276
1117	NADH dehydrogenase flavoprotein 2	gi|115464801	LOC_Os05g43360	1	Palmitoylation(3A+4C)	30055.4	7.03	mitochondrion	generation of precursor metabolites and energy	binding	2.35505		2.35505
1118	NADH dehydrogenase subunit 9	gi|194033258	LOC_Os01g58024	0		22929.9	7.78	mitochondrion	cellular respiration	NADH dehydrogenase activity	1.01859	1.05682	1.0377	0.0270305	0.0260484
1119	NADH-ubiquinone oxidoreductase	gi|115463241	LOC_Os05g26660	1	Palmitoylation(A)	64802	9.13	mitochondrion	electron transport	NADH dehydrogenase activity	1.80302	0.990832	1.39692	0.574302	0.411119
1120	NADH-ubiquinone oxidoreductase	gi|125560105	LOC_Os05g26660	1	Palmitoylation(C)	65278.3	7.11	mitochondrion	electron transport	NADH dehydrogenase activity	1.11686	1.95885	1.53785	0.595371	0.387144
1121	NADH-ubiquinone oxidoreductase 49 kDa subunit	gi|89280745	LOC_Os12g33958	0		44252	6.57	membrane	generation of precursor metabolites and energy	catalytic activity	1.00925	1.00925	1.00925	0	0
1122	NADH-ubiquinone oxidoreductase 51 kDa subunit	gi|125559373	LOC_Os07g45090	1	Palmitoylation(A)	57903.2	7.87	mitochondrion	generation of precursor metabolites and energy	binding	1.0666		1.0666
1123	NADH-ubiquinone oxidoreductase 51 kDa subunit	gi|125601292	LOC_Os07g45090	1	Palmitoylation(A)	56301.6	8.42	mitochondrion	generation of precursor metabolites and energy	binding		1	1
1124	NADH-ubiquinone oxidoreductase 75 kDa subunit	gi|115454943	LOC_Os03g50540	0	Palmitoylation(A+2B+2C)	81116.9	5.86	mitochondrial membrane	photorespiration	NADH dehydrogenase activity	0.981748	1.05682	1.01928	0.0530826	0.0520783
1125	NADH-ubiquinone oxidoreductase chain 3	gi|194033229	LOC_Os12g34058	3		17793.7	4.38	mitochondrion	generation of precursor metabolites and energy	catalytic activity
1126	NAD-malate dehydrogenase	gi|42407501	LOC_Os08g33720	0		41538.7	7.02	mitochondrion	response to stress	catalytic activity	1.03753		1.03753
1127	NADP-dependent isocitrate dehydrogenase	gi|32489525	LOC_Os04g42920	0		52364.1	8.31	mitochondrion	metabolic process	binding	1.03753		1.03753
1128	NADP-dependent isocitrate dehydrogenase	gi|115459338	LOC_Os04g42920	0	Palmitoylation(A)	53557.6	8.6	mitochondrion	metabolic process	catalytic activity
1129	NADP-dependent malic enzyme	gi|115462465	LOC_Os05g09440	0	Palmitoylation(2A)	62934.8	5.52	chloroplast	malate metabolic process	malate metabolic process	2.80543		2.80543
1130	NADP-dependent malic enzyme	gi|222630448	LOC_Os05g09440	0	Palmitoylation(2A)	58724	5.67	cytosol	protein modification process	catalytic activity		1.70608	1.70608
1131	NADPH-dependent FMN reductase	gi|218197048	LOC_Os05g42190	0	Palmitoylation(2C)	20316.1	5.51	plasma membrane	response to auxin stimulus	FMN binding		1.33045	1.33045
1132	NADPH-dependent FMN reductase	gi|115464739	LOC_Os05g42190	0	Palmitoylation(2C)	21629.7	6.3	plasma membrane	response to auxin stimulus	FMN binding	0.912011		0.912011
1133	NADPH-dependent FMN reductase domain containing protein	gi|115474739	LOC_Os08g04460	0		21589.7	6.09	plasma membrane	metabolic process	catalytic activity	0.554626		0.554626
1134	NADPH-dependent oxidoreductase	gi|194033211	LOC_Os10g21396	9	Palmitoylation(3A+C)	36102.5	8.16	membrane	photosynthesis	catalytic activity	1.80302		1.80302
1135	NAK-like ser/thr protein kinase	gi|218187906	LOC_Os01g14932	3	Palmitoylation(3A+2B+2C)	173556	6.15	plasma membrane	protein modification process	kinase activity	0.92045		0.92045
1136	nascent polypeptide-associated complex subunit alpha	gi|297604409	LOC_Os05g31000	0		22277.5	4.34	ribosome	response to stress		1.1272		1.1272
1137	neighbor of COX4	gi|115457484	LOC_Os04g20230	0	Palmitoylation(B)	22722.9	6.4	mitochondrion	reproduction		1.09648		1.09648
1138	Neurobeachin-like protein	gi|222623391	LOC_Os02g44380	3	Palmitoylation(11A+3B+5C)	299449	5.77	plasma membrane	signal transduction	binding	3.63078	3.90841	3.76959	0.196313	0.052078
1139	neutral ceramidase precursor	gi|222618879	LOC_Os01g43520	1	Palmitoylation(A+B)	92880.2	6.38	plasma membrane		ceramidase activity	1.01859	0.972747	0.995669	0.0324165	0.0325575
1140	neutral/alkaline invertase	gi|115436346	LOC_Os01g22900	1	Palmitoylation(4A+B+C)	69984.8	5.66	mitochondrion	metabolic process	catalytic activity	2.22844	1.03753	1.63298	0.842098	0.515682
1141	nicotinate phosphoribosyltransferase	gi|68611265	LOC_Os04g35060	4	Palmitoylation(3A+B)	66544.7	7.79	cytoplasm	biosynthetic process	transferase activity		0.870964	0.870964
1142	Nicotinate phosphoribosyltransferase	gi|115456461	LOC_Os03g62110	0	Palmitoylation(2A)	61944.9	5.74	cytoplasm	biosynthetic process	transferase activity	1.05682	1.02802	1.04242	0.0203661	0.0195374
1143	nmrA-like family domain containing protein	gi|218191428	LOC_Os02g47610	0	Palmitoylation(2A)	34266.7	5.85	cytoplasm	metabolic process	catalytic activity	0.990832	0.990832	0.990832	0	0
1144	nodulin MtN3 family protein	gi|297597171	LOC_Os01g42110	7	Palmitoylation(A)	28169.7	9.24	plasma membrane	transport	transporter activity		1.33045	1.33045
1145	nodulin-type transporter	gi|116309346	LOC_Os04g31924	13	Palmitoylation(3C)	63792.8	9.12	plasma membrane	transport	transporter activity	0.903649		0.903649
1146	non-lysosomal glucosylceramidase	gi|218185509	LOC_Os11g13810	0	Palmitoylation(C)	106810	5.81	cytoplasm	lipid metabolic process	catalytic activity	0.946237	0.83946	0.892849	0.0755028	0.0845639
1147	nucleolar protein NOP5-1, putative	gi|115453023	LOC_Os03g22730	0		61007.9	8.87	nucleolus		DNA binding		0.469894	0.469894
1148	nucleoside diphosphate kinase	gi|222632788	LOC_Os05g51700	2	Palmitoylation(B+C)	25968.7	8.88	membrane	response to stress	kinase activity		1.05682	1.05682
1149	nucleoside diphosphate kinase	gi|115465831	LOC_Os05g51700	2	Palmitoylation(B+C)	25937.7	8.88	membrane	response to stress	kinase activity	1.00925		1.00925
1150	nucleoside diphosphate kinase	gi|223635304	LOC_Os07g30970	0		16845.3	6.3	plasma membrane	auxin mediated signaling pathway	kinase activity	3.16228		3.16228
1151	nucleoside diphosphate kinase	gi|115472167	LOC_Os07g30970	0		16861.3	6.3	plasma membrane	auxin mediated signaling pathway	kinase activity		1.57036	1.57036
1152	nucleoside diphosphate kinase	gi|115483468	LOC_Os10g41410	0		16779.3	6.84	plasma membrane	response to stress	kinase activity
1153	oligopeptidase	gi|222623975	LOC_Os02g58340	1		88013.9	5.82	cytosol	protein metabolic process	hydrolase activity	0.990832		0.990832
1154	oligopeptide transporter	gi|116311057	LOC_Os04g50820	15	Palmitoylation(B)	82341.5	8.92	membrane	transport	transporter activity	1.01859		1.01859
1155	oligopeptide transporter	gi|297603285	LOC_Os04g50820	15	Palmitoylation(A+B)	84707.9	8.85	membrane	transport	transporter activity		1.07647	1.07647
1156	oligopeptide transporter	gi|115461282	LOC_Os04g57840	14	Palmitoylation(C)	77253.6	9.07	plasma membrane			0.30761	0.37325	0.34043	0.0464148	0.136342
1157	O-methyltransferase	gi|115474869	LOC_Os08g06100	0	Palmitoylation(C)	39749.5	5.41	cytoplasm	secondary metabolic process	transferase activity	7.58578	9.63829	8.61203	1.45135	0.168525
1158	organelle fission mediator	gi|297598336	LOC_Os01g72280	1		17444	8.6	membrane	peroxisome fission	protein binding	0.990832		0.990832
1159	Os12bglu38 - beta-glucosidase/beta-mannosidase/exoglucanase homologue	gi|115488338	LOC_Os12g23170	0	Palmitoylation(A)	57003.7	7.32	cytosol	carbohydrate metabolic process	hydrolase activity	6.08135	3.49945	4.7904	1.82568	0.381112
1160	OsAPx4 - Peroxisomal Ascorbate Peroxidase	gi|115477687	LOC_Os08g43560	1		31738	7.74	peroxisome	response to stress	catalytic activity	0.461318	0.990832	0.726075	0.374423	0.515681
1161	OsCam1-2 - Calmodulin, expressed	gi|115452695	LOC_Os07g48780	0		16831.6	4.11	mitochondrion	signal transduction	protein binding
1162	OsCam2 - Calmodulin	gi|162463080	LOC_Os05g41210	0		16845.7	4.12	plasma membrane	signal transduction	signal transducer activity
1163	OsClp7 - Putative Clp protease homologue	gi|115459516	LOC_Os04g44400	2		33007.7	6.76	membrane	protein metabolic process	binding	0.16293		0.16293
1164	OsCML15 - Calmodulin-related calcium sensor protein	gi|125552131	LOC_Os05g31620	0		21108.5	5.19	cytoplasm	cell growth	binding		0.349945	0.349945
1165	OsCML15 - Calmodulin-related calcium sensor protein	gi|115463595	LOC_Os05g31620	0		21277.7	5.19	cytoplasm	cell growth	binding	0.369828		0.369828
1166	OsCML32 - Calmodulin-related calcium sensor protein	gi|115474773	LOC_Os08g04890	0	Palmitoylation(A)	20644	4.51	plasma membrane	calcium-mediated signaling	calcium ion binding	1.00925	0.981748	0.9955	0.019449	0.0195369
1167	OsFtsH8 FtsH protease	gi|115464291	LOC_Os05g38400	1	Palmitoylation(C)	90074.1	7.16	membrane	protein metabolic process	hydrolase activity	1		1
1168	OsGH3.2 - Probable indole-3-acetic acid-amido synthetase	gi|307752225	LOC_Os01g55940	1	Palmitoylation(3A+C)	67957.8	5.73	membrane	response to endogenous stimulus	catalytic activity	1.24738	4.92039	3.08389	2.59721	0.842187
1169	OsGrx_S15.2 - glutaredoxin subgroup II	gi|222617832	LOC_Os01g07950	0	Palmitoylation(C)	21274	5.33	mitochondrion	cellular homeostasis	binding		0.990832	0.990832
1170	OsLonP3 - Putative Lon protease	gi|300681033	LOC_Os07g48960	0	Palmitoylation(A+B+C)	109539	5.3	mitochondrion	protein metabolic process	hydrolase activity		1.51356	1.51356
1171	OsLonP3 - Putative Lon protease	gi|297725961	LOC_Os07g48960	0	Palmitoylation(A+B+C)	106808	5.32	mitochondrion	protein metabolic process	hydrolase activity	0.981748		0.981748
1172	OsPOP16 - Putative Prolyl Oligopeptidase homologue	gi|115473285	LOC_Os07g41730	3	Palmitoylation(A+B+C)	35782.3	7.04	plasma membrane	metabolic process	hydrolase activity	0.990832	0.990832	0.990832	0	0
1173	OsSCP38 - Putative Serine Carboxypeptidase homologue	gi|54291354	LOC_Os06g51370	1	Palmitoylation(A)	55477.6	6.04	cell wall	protein metabolic process	hydrolase activity		1.47231	1.47231
1174	OsSCP38 - Putative Serine Carboxypeptidase homologue	gi|125598585	LOC_Os06g51370	1	Palmitoylation(A+C)	47243.5	6.81	cell wall	protein metabolic process	hydrolase activity	1.08643		1.08643
1175	OsSCP6 - Putative Serine Carboxypeptidase	gi|115443775	LOC_Os02g02320	1	Palmitoylation(2A+C)	55446.2	5.76	cytosol	protein metabolic process	hydrolase activity	0.765597		0.765597
1176	OsTVLP1; similar to TGF-b receptor interacting proteins	gi|78498848	LOC_Os03g50740	0	Palmitoylation(2A+B)	110397	6.59	plasmodesma	embryonic development ending in seed dormancy	small GTPase regulator activity	1.00925		1.00925
1177	outer envelope protein	gi|115447223	LOC_Os02g39600	1	Palmitoylation(A)	41075.8	9.28	mitochondrion	transport	transporter activity		0.337287	0.337287
1178	outer envelope protein	gi|125540239	LOC_Os02g39600	1	Palmitoylation(A)	40892.6	9.2	mitochondrion	transport	transporter activity	0.772681		0.772681
1179	Outer envelope protein of 80 kDa	gi|209573231	LOC_Os02g10260	1	Palmitoylation(A)	71521.8	8.91	mitochondrion membrane	reproduction		0.751623		0.751623
1180	outer envelope protein of unknown function (Transporter)	gi|218194137	LOC_Os03g63860	0		24206.3	9.28	mitochondrion			0.946237	0.981748	0.963993	0.02511	0.0260479
1181	outer membrane protein, OMP85 family	gi|77548279	LOC_Os11g01490	0	Palmitoylation(3A+C)	61895.1	5.78	mitochondrion			1.02802		1.02802
1182	outer membrane protein, OMP85 family	gi|115486894	LOC_Os12g01500	0	Palmitoylation(2A+C)	56106.1	5.19	mitochondrion				0.990832	0.990832
1183	outer mitochondrial membrane porin	gi|56783699	LOC_Os01g16910	1	Myristoylation	37956.4	6.33	mitochondrion	transport	transporter activity	0.981748	1.14815	1.06495	0.117667	0.11049
1184	outer mitochondrial membrane porin	gi|297597501	LOC_Os01g51770	0	Palmitoylation(C)	33938.4	5.49	mitochondrion	transport	transporter activity	1.25892		1.25892
1185	oxidoreductase	gi|297613507	LOC_Os12g41590	1	Palmitoylation(A)	29865.2	9.13	chloroplast	metabolic process	catalytic activity		0.496592	0.496592
1186	oxidoreductase, zinc-binding dehydrogenase family protein	gi|108705686	LOC_Os03g01190	0	Palmitoylation(3A+C)	39313.3	8.03	cytosol	response to abiotic stimulus	binding	0.928966	6.72977	3.82937	4.10178	1.07114
1187	p24-beta-type membrane component of COPI-/COPII-coated vesicle	gi|222625782	LOC_Os03g53310	1	Palmitoylation(2A+C)	24378.9	9.41	membrane	transport		0.195884	0.164437	0.180161	0.0222366	0.123426
1188	p24-beta-type membrane component of COPI-/COPII-coated vesicle	gi|115477497	LOC_Os08g42050	2	Palmitoylation(A+C)	24564.9	5.99	membrane	transport	transporter activity	0.239883	0.183654	0.211769	0.0397602	0.187753
1189	P58IPK	gi|57899528	LOC_Os01g74580	0		52839.8	6.45	plasma membrane	protein metabolic process	protein binding	0.963829		0.963829
1190	pantothenate kinase	gi|218202514	LOC_Os09g36270	1	Palmitoylation(3A+C)	98966.2	5.86	cytosol	metabolic process	kinase activity	1		1
1191	paramyosin	gi|125563998	LOC_Os09g28450	0	Palmitoylation(3A+B)	93727.9	5.71	plasma membrane	cellular component organization	protein binding	0.972747	0.928966	0.950857	0.0309577	0.0325577
1192	Patatin-like phospholipase of plants	gi|115453373	LOC_Os03g27610	0	Palmitoylation(3A+2B)	46400.2	8.78	chloroplast	lipid metabolic process	lipase activity	0.972747	0.963829	0.968288	0.00630614	0.00651267
1193	patellin (SEC14-like phosphoinositide-binding protein)	gi|115441357	LOC_Os01g65380	2	Palmitoylation(A)	66457.9	4.65	plasma membrane	transport	transporter activity	3.25087	2.51189	2.88138	0.522543	0.181351
1194	Pathogenesis-related protein	gi|115489728	LOC_Os12g43700	1	Palmitoylation(2A+C)	43345.6	5.2	extracellular region			1	0.322107	0.661053	0.479343	0.72512
1195	pattern formation protein GNOM	gi|46390266	LOC_Os02g22090	3	Palmitoylation(9A+B+C)	158712	5.4	cytoplasm	anatomical structure morphogenesis	protein binding	1.03753		1.03753
1196	PB1-type signalling protein	gi|125528914	LOC_Os01g69900	1	Palmitoylation(2A)	53733.4	6.21	integral to membrane			0.855067	0.809096	0.832081	0.0325063	0.0390662
1197	PB1-type signalling protein	gi|222616000	LOC_Os01g69900	1	Palmitoylation(A)	57673.1	5.88	extracellular	abscisic acid mediated signaling pathway
1198	PB1-type signalling protein	gi|218185325	LOC_Os11g06930	1	Palmitoylation(2A)	60233.7	5.79	extracellular	abscisic acid mediated signaling pathway
1199	PDIL1-1	gi|62546209	LOC_Os11g09280	0	Palmitoylation(2B+C)	56855.5	4.95	membrane	protein folding	protein binding	2.53513	2.60615	2.57064	0.0502215	0.0195366
1200	PDIL2-1	gi|215708806	LOC_Os05g06430	0	Palmitoylation(B+C)	40054.7	6.57	plasma membrane	protein folding	catalytic activity	3.19154	1.15878	2.17516	1.43738	0.660816
1201	PDIL2-3	gi|218202255	LOC_Os09g27830	2	Palmitoylation(2B+C)	48986.8	5.57	cell wall	protein folding	catalytic activity	3.98107	2.55859	3.26983	1.00585	0.307615
1202	PDIL5-2	gi|68611228	LOC_Os04g35290	4	Palmitoylation(A+2B+C)	46844.7	4.73	membrane	protein folding	protein disulfide isomerase activity	1.02802		1.02802
1203	PDIL5-2	gi|125548353	LOC_Os04g35290	4	Palmitoylation(A+2B+C)	46777.6	4.73	membrane	protein folding	protein disulfide isomerase activity
1204	PDIL5-like thioredoxin	gi|115472445	LOC_Os07g34030	2	Palmitoylation(2A+C)	54433.9	7.34	plasma membrane	protein folding	catalytic activity	0.251189	0.140605	0.195897	0.0781946	0.399163
1205	pectate lyase	gi|115445003	LOC_Os02g12300	1	Palmitoylation(A+C)	49226.9	9.48	extracellular	metabolic process	catalytic activity		2.80543	2.80543
1206	pectate lyase	gi|222622421	LOC_Os02g12300	1	Palmitoylation(A+C)	45174	9.36	extracellular	metabolic process	catalytic activity	1.48594		1.48594
1207	pectate lyase	gi|55296357	LOC_Os06g05209	1	Palmitoylation(A+C)	48928.3	8.65	endomembrane system	metabolic process	catalytic activity		0.855067	0.855067
1208	pectate lyase	gi|115468692	LOC_Os06g38510	1	Palmitoylation(2A)	50262	8.48	endomembrane system	cell wall organization	lyase activity	4.96592	5.05825	5.01208	0.0652828	0.0130251
1209	Pectin methylesterase	gi|115479305	LOC_Os09g26360	1	Palmitoylation(B+C)	66311.1	8.35	cell wall	cell wall modification	pectinesterase activity	0.972747	0.946237	0.959492	0.0187455	0.0195369
1210	Pectin methylesterase 6	gi|115452515	LOC_Os03g18860	1	Palmitoylation(3A+2B)	62408.3	6.44	cell wall	cell wall modification	pectinesterase activity	1.85353	1.52757	1.69055	0.230492	0.136342
1211	pectinacetylesterase	gi|222629489	LOC_Os04g51340	1	Palmitoylation(6A+B)	71562.4	6.63	cell wall	metabolic process	hydrolase activity		1	1
1212	pectinacetylesterase	gi|218195505	LOC_Os04g51340	1	Palmitoylation(3A+B)	56802.9	6.63	cell wall	metabolic process	hydrolase activity	0.972747		0.972747
1213	Pectinesterase	gi|115452623	LOC_Os03g19610	1		37994.2	8.99	cell wall	metabolic process	hydrolase activity	4.48745	4.65586	4.57166	0.119082	0.0260478
1214	pectinesterase	gi|125544212	LOC_Os03g28090	2	Palmitoylation(B)	65161.2	5.41	cell wall	metabolic process	enzyme regulator activity	0.963829	0.912011	0.93792	0.036641	0.0390662
1215	pectinesterase	gi|116310053	LOC_Os04g38560	1	Palmitoylation(2A)	62252	8.63	cell wall	carbohydrate metabolic process	hydrolase activity		0.963829	0.963829
1216	pectinesterase	gi|125548569	LOC_Os04g38560	1	Palmitoylation(A)	62203.9	8.66	cell wall	carbohydrate metabolic process	hydrolase activity	0.515229		0.515229
1217	pectinesterase	gi|125549932	LOC_Os04g54850	2	Palmitoylation(A)	105408	5.37	cell wall	carbohydrate metabolic process	hydrolase activity	0.49204		0.49204
1218	pectinesterase	gi|90399222	LOC_Os04g54850	2	Palmitoylation(A)	105438	5.37	cell wall	carbohydrate metabolic process	hydrolase activity		0.469894	0.469894
1219	pectinesterase	gi|125601598	LOC_Os07g49100	1	Palmitoylation(2A+C)	62095.2	5.61	cell wall	carbohydrate metabolic process	hydrolase activity	1.94089	1.95884	1.94987	0.0126988	0.00651264
1220	pectinesterase	gi|115486641	LOC_Os11g45720	1		50903.4	8.4	cell wall	carbohydrate metabolic process	hydrolase activity	3.87258	3.87258	3.87258	0	0
1221	pectinesterase	gi|108864650	LOC_Os11g45730	1		53496.3	8.92	cell wall	metabolic process	hydrolase activity	3.80189	3.83707	3.81948	0.0248749	0.00651264
1222	pectinesterase	gi|218187082	LOC_Os12g37660	1	Palmitoylation(A)	44447.7	9.13	cell wall	carbohydrate metabolic process	hydrolase activity		4.87529	4.87529
1223	pectinesterase	gi|115489104	LOC_Os12g37660	1	Palmitoylation(A)	44313.5	9.13	cell wall	carbohydrate metabolic process	hydrolase activity	5.59758		5.59758
1224	pectinesterase inhibitor	gi|297721723	LOC_Os03g01020	1	Palmitoylation(2A)	20738.7	6.4	extracellular			0.42462	0.346737	0.385678	0.0550714	0.142791
1225	pentatricopeptide	gi|218199241	LOC_Os07g09370	0	Palmitoylation(3A)	101712	8.91	plastid	nucleobase, nucleoside, nucleotide and nucleic acid metabolic process	nuclease activity	0.912011	0.772681	0.842346	0.0985213	0.116961
1226	Peptidase M1, membrane alanine aminopeptidase	gi|115456219	LOC_Os03g60460	1	Palmitoylation(2B+C)	67791.9	5.02	cytosol	protein metabolic process	hydrolase activity	4.69894	1.04713	2.87304	2.58222	0.898778
1227	Peptidase S28 family protein	gi|125533461	LOC_Os11g05760	4	Palmitoylation(2A+C)	56153	6.79	plastid	proteolysis	hydrolase activity	7.17794		7.17794
1228	Peptidase S28 family protein	gi|115484263	LOC_Os11g05760	4	Palmitoylation(2A+C)	56099	7.12	plastid	proteolysis	hydrolase activity		2.31206	2.31206
1229	peptidase, T1 family, putative, expressed	gi|115447473	LOC_Os02g42320	0		25844.3	5.36	cytosol	protein metabolic process	hydrolase activity
1230	peptide transporter PTR2	gi|215697740	LOC_Os01g04950	11	Palmitoylation(A+2B+C)	63200.7	6.22	plasma membrane	transport	transporter activity	2.51189	2.18776	2.34982	0.229191	0.0975353
1231	peptidyl-prolyl cis-trans isomerase	gi|53792606	LOC_Os06g49480	1		24067.8	9.7	plastid	protein metabolic process	catalytic activity
1232	peptidyl-prolyl cis-trans isomerase	gi|125556707	LOC_Os06g49480	1		23464	9.7	plastid	protein metabolic process	catalytic activity	1.44544		1.44544
1233	peptidyl-prolyl cis-trans isomerase CYP40	gi|115467098	LOC_Os06g11320	0	Palmitoylation(A+C)	43249.6	5.64	cytoplasm	protein modification process	catalytic activity	2.03236		2.03236
1234	peptidyl-prolyl isomerase	gi|218201484	LOC_Os08g41390	0		64462.2	5.15	membrane	protein modification process	protein binding	1.75388		1.75388
1235	PERK-type receptor protein kinase	gi|53982302	LOC_Os05g12680	1	Palmitoylation(2A)	51589.6	6.41	plasma membrane	response to wounding	protein kinase activity	0.92045	0.990832	0.955641	0.0497679	0.052078
1236	peroxidase family protein	gi|51535809	LOC_Os06g13050	1	Palmitoylation(A+B+2C)	67236.4	8.3	plastid	embryo development		1.01859	0.937562	0.978077	0.0572962	0.0585805
1237	peroxidase precursor	gi|125583637	LOC_Os02g50770	1	Palmitoylation(A+2C)	45840.6	6.26	endomembrane system	response to oxidative stress	peroxidase activity	3.59749	3.69828	3.64789	0.0712686	0.019537
1238	peroxiredoxin	gi|125597912	LOC_Os06g42000	0	Palmitoylation(2A)	23687.3	9.33	chloroplast thylakoid membrane	response to stress	catalytic activity	1.10662	2.83139	1.96901	1.2196	0.619396
1239	peroxisomal biogenesis factor 11	gi|218197480	LOC_Os06g03660	4	Palmitoylation(A)	31771.1	9.64	membrane	peroxisome fission	protein binding		0.529663	0.529663
1240	phosphatase	gi|125545397	LOC_Os03g49440	0	Palmitoylation(B+C)	29545.6	6.17	nucleus			0.946237		0.946237
1241	phosphatase 2A	gi|218200409	LOC_Os08g02860	0	Palmitoylation(A+2B+C)	59005.3	6.96	protein phosphatase type 2A complex	signal transduction	protein phosphatase type 2A regulator activity	1.1272	1.27057	1.19889	0.101382	0.0845636
1242	phosphatase 2C	gi|115444237	LOC_Os02g05630	1	Palmitoylation(2A)	37567.9	5.02	plasma membrane	protein modification process	hydrolase activity		1.31826	1.31826
1243	phosphatase 2C	gi|222622172	LOC_Os02g05630	1	Palmitoylation(2A)	40106.7	4.9	plasma membrane	protein modification process	hydrolase activity	1.24738		1.24738
1244	phosphatase 2C	gi|115445363	LOC_Os02g15594	0	Palmitoylation(2A)	38957.8	5.52	plasma membrane	protein amino acid dephosphorylation	protein serine/threonine phosphatase activity	2.33346	2.31206	2.32276	0.0151272	0.00651258
1245	phosphatase 2C	gi|115446111	LOC_Os02g27220	3	Palmitoylation(A)	55283.6	8.7	plasma membrane	N-terminal protein myristoylation	protein serine/threonine phosphatase activity	0.57544	0.554626	0.565033	0.0147179	0.0260479
1246	phosphatase 2C	gi|115456401	LOC_Os03g61690	0	Palmitoylation(3A+C)	42018.7	6.78	plasma membrane	protein modification process	catalytic activity
1247	phosphatase 2C	gi|223635542	LOC_Os04g42260	0	Palmitoylation(A)	38169.8	6.37	plasma membrane	protein amino acid dephosphorylation	protein serine/threonine phosphatase activity	0.990832	0.483059	0.736945	0.35905	0.487214
1248	phosphatase 2C	gi|218198309	LOC_Os06g33549	0	Palmitoylation(2A)	37739.4	8.69	plasma membrane	protein modification process	catalytic activity
1249	phosphatase 2C	gi|75288437	LOC_Os06g48300	0	Palmitoylation(2A+2B+C)	34941	4.65	plasma membrane	defense response to bacterium	protein serine/threonine phosphatase activity	2.55859	2.31206	2.43533	0.174317	0.0715784
1250	phosphatase 2C	gi|115480629	LOC_Os09g38550	0	Myristoylation;Palmitoylation(C)	38579.5	5.25	plasma membrane	protein modification process	catalytic activity	2.24905		2.24905
1251	phosphatase 2C	gi|223635636	LOC_Os09g38550	0	Myristoylation;Palmitoylation(C)	39620.4	5.03	plasma membrane	protein modification process	catalytic activity		1.05682	1.05682
1252	phosphatase 2C	gi|218184950	LOC_Os10g39540	1	Palmitoylation(2A)	39731	6.12	extracellular	protein modification process	catalytic activity	0.672977		0.672977
1253	phosphatase 2C	gi|12039330	LOC_Os10g39540	0	Palmitoylation(A+C)	49485	6.41	plasma membrane	protein modification process	catalytic activity
1254	phosphatase 2C	gi|297611711	LOC_Os11g22404	0	Myristoylation;Palmitoylation(2A+C)	47109.8	5.84	plasma membrane	protein modification process	catalytic activity	0.244343	0.353183	0.298763	0.0769616	0.257601
1255	phosphate carrier protein	gi|115458650	LOC_Os04g37600	7	Palmitoylation(A+C)	37978.3	9.39	membrane	transport	carnitine:acyl carnitine antiporter activity	2.44343	1.00925	1.72634	1.01412	0.587437
1256	phosphate transporter	gi|115448905	LOC_Os02g52860	5	Palmitoylation(2A)	38959.2	9.36	extracellular	transport	transporter activity
1257	phosphate transporter	gi|115467032	LOC_Os06g10810	7	Palmitoylation(2A)	38745	9.28	membrane	transport	transporter activity		0.972747	0.972747
1258	phosphate transporter	gi|125554506	LOC_Os06g10810	7	Palmitoylation(2A)	38729	9.28	membrane	transport	transporter activity	1.04713		1.04713
1259	phosphate transporter 7	gi|125542311	LOC_Os03g04360	12	Palmitoylation(A)	56634.9	8.97	plasma membrane	transport	transporter activity		1.10662	1.10662
1260	phosphate transporter 7	gi|52550769	LOC_Os03g04360	12	Palmitoylation(A)	56598.9	8.97	plasma membrane	transport	transporter activity	1.5417		1.5417
1261	phosphate transporter traffic facilitator	gi|115486241	LOC_Os11g39650	3	Palmitoylation(B)	42984.7	5.18	integral to endoplasmic reticulum membrane	ER to Golgi vesicle-mediated transport	nucleotide binding	0.724436		0.724436
1262	phosphate/phosphate translocator	gi|115478420	LOC_Os09g12600	7	Palmitoylation(A+B)	43593.6	10.33	membrane	transport	transporter activity	0.912011	0.928966	0.920489	0.0119894	0.013025
1263	phosphatidylinositol 4-kinase PI4K	gi|222625663	LOC_Os03g50320	3	Palmitoylation(11A+2B+6C)	211043	5.91	plasma membrane	lipid metabolic process	kinase activity	6.13762	6.25173	6.19467	0.0806859	0.013025
1264	Phosphatidylinositol kinase	gi|218196383	LOC_Os05g14550	1	Palmitoylation(6A+2B+2C)	272653	6.55	plasma membrane	cell adhesion	protein self-association
1265	phosphatidylinositol phosphatase	gi|222641002	LOC_Os08g44260	0	Palmitoylation(A+B)	93393.4	7.23	nucleus	phospholipid dephosphorylation	inositol or phosphatidylinositol phosphatase activity	0.870964	0.787046	0.829005	0.0593388	0.0715784
1266	phosphatidylinositol transfer protein	gi|222622116	LOC_Os02g04030	0	Palmitoylation(A+B)	70512.4	7.19	plasma membrane	transport	transporter activity	1.95884	1.13763	1.54824	0.580688	0.375065
1267	phosphatidylinositol-4-phosphate 5-kinase	gi|222615508	LOC_Os12g04700	1	Palmitoylation(3A)	86179	6.61	plasma membrane	pollination	kinase activity	0.501187		0.501187
1268	phosphatidylinositol-4-phosphate 5-kinase	gi|222616618	LOC_Os12g04700	1	Palmitoylation(3A)	90044.9	5.8	plasma membrane	lipid metabolic process	kinase activity	0.440555	0.448745	0.44465	0.00579159	0.013025
1269	phosphatidylinositol-4-phosphate 5-kinase	gi|218185238	LOC_Os12g04700	1	Palmitoylation(3A)	62224	5.23	plasma membrane	pollen tube growth	kinase activity		0.954993	0.954993
1270	phosphatidylserine decarboxylase	gi|222619910	LOC_Os01g72940	1	Palmitoylation(2C)	66807	5.6	endoplasmic reticulum	metabolic process	catalytic activity	0.972747	0.928966	0.950857	0.0309577	0.0325577
1271	phospho-2-dehydro-3-deoxyheptonate aldolase	gi|115483482	LOC_Os10g41480	1	Palmitoylation(A+B)	56405.2	8.81	plastid	biosynthetic process	transferase activity	0.990832	0.648634	0.819733	0.24197	0.295182
1272	phosphoenolpyruvate carboxylase	gi|115434082	LOC_Os01g02050	0	Palmitoylation(A+B)	115840	6.51	cytoplasm	tricarboxylic acid cycle	catalytic activity	0.231207	0.235505	0.233356	0.00303942	0.0130248
1273	phosphoenolpyruvate carboxylase	gi|222619275	LOC_Os01g55350	0	Palmitoylation(4A+2B)	109877	6.05	cytoplasm	generation of precursor metabolites and energy	catalytic activity	1	0.990832	0.995416	0.00648278	0.00651263
1274	phosphoenolpyruvate carboxylase	gi|115445275	LOC_Os02g14770	0	Palmitoylation(5A+B)	109933	5.84	cytosol	metabolic process	catalytic activity
1275	phosphofructokinase	gi|218184488	LOC_Os10g26570	0	Palmitoylation(A+2B+2C)	57296.4	7.59	cytosol	carbohydrate metabolic process	kinase activity		1.6293	1.6293
1276	phosphoglucan, water dikinase	gi|222616942	LOC_Os12g20150	1	Palmitoylation(2A+C)	131059	5.38	chloroplast	protein modification process	kinase activity	5.91562		5.91562
1277	phosphoglucan, water dikinase	gi|115488252	LOC_Os12g20150	1	Palmitoylation(2A+C)	132895	5.57	chloroplast	protein modification process	kinase activity		5.19996	5.19996
1278	phosphoglucomutase	gi|218193632	LOC_Os03g50480	0	Palmitoylation(B)	62267.2	5.32	plasma membrane	carbohydrate metabolic process	phosphoglucomutase activity	0.704693	0.319154	0.511923	0.272617	0.532536
1279	Phosphoglycerate kinase	gi|115469436	LOC_Os06g45710	0		42278.9	6.19	plasma membrane	carbohydrate metabolic process	kinase activity	1.19124	1.1695	1.18037	0.0153746	0.0130252
1280	phosphoglycerate kinase protein	gi|114386664	LOC_Os02g07260	0		42135.8	5.64	cytosol	carbohydrate metabolic process	kinase activity		0.972747	0.972747
1281	phosphoglycerate kinase protein	gi|115444481	LOC_Os02g07260	0		42107.7	5.64	cytosol	carbohydrate metabolic process	kinase activity	1.00925		1.00925
1282	phosphoglycerate kinase protein	gi|125552851	LOC_Os05g41640	0		30482.2	6.86	membrane	response to stress	kinase activity	0.963829	1.03753	1.00068	0.0521131	0.0520778
1283	phosphoglycerate mutase	gi|115440691	LOC_Os01g60190	0	Palmitoylation(C)	60789.9	5.42	cytosol	metabolic process	catalytic activity	13.0617	8.70964	10.8857	3.07738	0.2827
1284	phosphoglycerate mutase	gi|222630150	LOC_Os05g04960	0		37241.5	5.41	cytoplasmic		catalytic activity	4.87529	1.30617	3.09073	2.52374	0.816554
1285	phospholipase C	gi|222624717	LOC_Os03g18010	0	Palmitoylation(A+2B)	72055.1	6.38	plasma membrane	signal transduction	hydrolase activity	1.31826	0.413047	0.865652	0.64008	0.739419
1286	phospholipase C	gi|116311986	LOC_Os04g59310	3	GPI-modification (438,437);Palmitoylation(3A+B+2C)	48655.3	6.32	plasma membrane	signal transduction	hydrolase activity	0.717794		0.717794
1287	phospholipase D	gi|18765900	LOC_Os03g02740	0	Palmitoylation(C)	100864	7.04	plasma membrane	defense response to bacterium, incompatible interaction	lipid binding	2.26986	2.53513	2.4025	0.18757	0.0780729
1288	phospholipase D	gi|50428650	LOC_Os03g62410	0	Palmitoylation(B+2C)	94803	7.81	plasma membrane	defense response to bacterium, incompatible interaction	lipid binding	0.765597	0.862979	0.814288	0.0688594	0.084564
1289	phospholipase D	gi|52353766	LOC_Os05g07880	0	Palmitoylation(B)	91600.7	5.9	plasma membrane	defense response to bacterium, incompatible interaction	lipid binding	2.33346	2.44343	2.38844	0.0777626	0.0325579
1290	phospholipase D	gi|47777408	LOC_Os05g29050	1	Palmitoylation(3B+2C)	123823	6.28	plasma membrane	defense response to bacterium, incompatible interaction	lipid binding		1.2942	1.2942
1291	phospholipase D	gi|218199398	LOC_Os07g15680	0	Palmitoylation(3C)	94943.9	6.84	plasma membrane	defense response to bacterium	phospholipase D activity	1.80302		1.80302
1292	phospholipase D	gi|38153701	LOC_Os10g38060	0	Palmitoylation(2A+C)	95805	7.89	plasma membrane	phosphatidylcholine metabolic process	phospholipase D activity	0.648634	0.990832	0.819733	0.24197	0.295182
1293	phospholipid-transporting ATPase	gi|40253457	LOC_Os08g29150	10	Palmitoylation(8A+5C)	130402	5.91	plasma membrane	phospholipid transport	transporter activity	2.24905	3.04789	2.64847	0.564865	0.213279
1294	phospholipid-transporting ATPase	gi|222612818	LOC_Os05g01030	8	Palmitoylation(7A+B+C)	139264	8.45	plasma membrane	transport	transporter activity	0.349945		0.349945
1295	phospholipid-transporting ATPase 4	gi|53793271	LOC_Os06g36990	9	Palmitoylation(4A+C)	137606	6.15	integral to membrane	phospholipid transport	transporter activity	2.55859	2.14783	2.35321	0.290448	0.123426
1296	phosphoribosyl transferase	gi|68571762	LOC_Os06g41360	1	Palmitoylation(A+C)	43085.7	8.77	chloroplast	nucleobase, nucleoside, nucleotide and nucleic acid metabolic process	transferase activity
1297	phosphoribosyl transferase	gi|115489354	LOC_Os12g39860	1	Palmitoylation(C)	25398.7	9.26	plasma membrane	adenine salvage	transferase activity		0.787046	0.787046
1298	phosphoribosyl transferase	gi|125537221	LOC_Os12g39860	1	Palmitoylation(C)	19878.2	5.59	plasma membrane	adenine salvage	transferase activity	0.946237		0.946237
1299	phototropic-responsive NPH3 family protein	gi|53792221	LOC_Os01g08130	1	Palmitoylation(4A+B+C)	70615.7	5.46	plasma membrane	response to light stimulus	signal transducer activity	0.401791	0.301995	0.351893	0.0705662	0.200533
1300	phototropic-responsive NPH3 family protein	gi|218195669	LOC_Os04g54400	0	Palmitoylation(2A+B+C)	70259.4	4.87	plasma membrane	signal transduction	signal transducer activity	1.36773		1.36773
1301	PHS1-like dual specificity protein phosphatase	gi|115436416	LOC_Os01g24470	2	Palmitoylation(2A+B)	97632.7	5.77	membrane	signal transduction	protein binding	0.855067		0.855067
1302	plant-specific component of NADH dehydrogenase complex	gi|218187997	LOC_Os01g18070	0		28499.1	6.36	mitochondrial membrane	photorespiration	catalytic activity	1.02802		1.02802
1303	plant-specific component of NADH dehydrogenase complex	gi|115436010	LOC_Os01g18070	0		28469.1	6.36	mitochondrial membrane	photorespiration	catalytic activity		1.04713	1.04713
1304	plant-specific component of NADH dehydrogenase complex	gi|37805925	LOC_Os08g33460	3		20223.4	10.49	membrane	biosynthetic process		1.24738	1.15878	1.20308	0.0626537	0.0520777
1305	plant-specific domain TIGR01627 family protein	gi|125577170	LOC_Os11g29780	1	Palmitoylation(A)	34148.3	9.44	Golgi apparatus			0.436516	0.37325	0.404883	0.0447356	0.11049
1306	plasma membrane ATPase	gi|20302447	LOC_Os03g08560	10	Palmitoylation(2A)	103134	5.61	plasma membrane	transport	transporter activity
1307	plasma membrane ATPase	gi|218192215	LOC_Os03g08560	10	Palmitoylation(2A)	104952	5.88	plasma membrane	transport	transporter activity
1308	plasma membrane ATPase	gi|115454693	LOC_Os03g48310	10	Palmitoylation(3A)	105356	6.36	plasma membrane	transport	transporter activity
1309	plasma membrane ATPase	gi|218193547	LOC_Os03g48310	10	Palmitoylation(3A)	106478	6.59	plasma membrane	transport	transporter activity
1310	plasma membrane ATPase	gi|218187320	LOC_Os12g44150	10	Palmitoylation(A)	102750	6.28	plasma membrane	transport	transporter activity	1.04713	0.972747	1.00994	0.0525956	0.052078
1311	plasma membrane H+ ATPase	gi|218199240	LOC_Os07g09340	10		104744	6.21	plasma membrane	transport	transporter activity	0.981748		0.981748
1312	plasma membrane H+ ATPase	gi|115470989	LOC_Os07g09340	10		105441	6.34	plasma membrane	transport	transporter activity		0.990832	0.990832
1313	plasma membrane H+-ATPase	gi|20302443	LOC_Os04g56160	10	Palmitoylation(3A+B)	104440	6.69	plasma membrane	transport	transporter activity
1314	plasma membrane H+-ATPase	gi|20302439	LOC_Os04g56160	10	Palmitoylation(3A+B)	104882	6.52	plasma membrane	transport	transporter activity	1.04713	1.02802	1.03757	0.0135144	0.013025
1315	plasma membrane H+-ATPase	gi|55771363	LOC_Os06g08310	10	Palmitoylation(A)	94772.7	5.63	plasma membrane	transport	transporter activity	1.03753	1.03753	1.03753	0	0
1316	plasma membrane-type ATPase 8	gi|20302441	LOC_Os02g55400	10		103298	6.05	plasma membrane	transport	hydrolase activity	0.529663		0.529663
1317	plasma membrane-type ATPase 8	gi|47497038	LOC_Os02g55400	10	Palmitoylation(A)	104186	6.05	plasma membrane	transport	hydrolase activity		0.413047	0.413047
1318	plastidic ATP/ADP-transporter	gi|125538560	LOC_Os02g11740	12	Palmitoylation(A)	68088.3	9.61	plastid	transport	transporter activity	0.359749	0.903649	0.631699	0.384595	0.608827
1319	plastocyanin-like domain containing protein	gi|56783790	LOC_Os01g16610	3	GPI-modification (194,195);Palmitoylation(A)	22010.1	9.24	plasma membrane	electron transport	electron transporter activity	0.42462	0.57544	0.50003	0.106646	0.213279
1320	plastocyanin-like domain containing protein	gi|115448409	LOC_Os02g49350	3	GPI-modification (190,191);Palmitoylation(3C)	22764.1	10.59	vacuole		binding	1.11686	0.765597	0.94123	0.248383	0.263892
1321	plastocyanin-like domain containing protein	gi|90399194	LOC_Os04g57750	1	GPI-modification (155,156)	18841.5	6.36	plasma membrane	electron transport	electron transporter activity	0.483059	0.501187	0.492123	0.0128187	0.0260478
1322	pleiotropic drug resistance protein	gi|218184266	LOC_Os01g42380	10	Palmitoylation(A+B)	135634	6.36	plasma membrane	response to stress	transporter activity	1.01859	1.0666	1.04259	0.0339447	0.032558
1323	POEI25 - Pollen Ole e I allergen and extensin family protein	gi|125537684	LOC_Os02g01190	0	Palmitoylation(2A)	38035	9.33	endomembrane system				1.18032	1.18032
1324	pollen allergen Cyn d 23	gi|297726929	LOC_Os09g24100	1	Palmitoylation(A)	24187.1	7.68	extracellular
1325	pollen allergen Cyn d 23	gi|297726933	LOC_Os09g24100	1	Palmitoylation(A)	14022.3	6.31	extracellular			1.03753	1.10662	1.07208	0.048858	0.0455732
1326	pollen allergen Cyn d 23	gi|51090634	LOC_Os09g24100	1	Palmitoylation(A)	14001.3	7.77	extracellular			0.824138	0.809096	0.816617	0.0106364	0.013025
1327	Pollen allergen Phl p 11	gi|115468516	LOC_Os06g36240	1	Palmitoylation(2A)	18860.2	5.76	extracellular			1.00925	0.990832	1.00004	0.0130257	0.0130251
1328	pollen tube wall-associated extensin-type glycoprotein	gi|218188190	LOC_Os01g25460	1	Palmitoylation(2A)	53849.6	5.11	extracellular		structural molecule activity	3.01995	2.96483	2.99239	0.0389761	0.0130251
1329	pollen tube wall-associated extensin-type glycoprotein	gi|297612310	LOC_Os11g43640	2	Palmitoylation(3A+B)	111313	4.99	cell wall		structural constituent of cell wall		1.01859	1.01859
1330	pollen tube wall-associated extensin-type glycoprotein	gi|77552375	LOC_Os11g43640	2	Palmitoylation(3A+B)	99185	4.98	cell wall		structural constituent of cell wall	2.96483		2.96483
1331	pollen-specific guanine nucleotide exchange factor	gi|125572097	LOC_Os01g55520	1	Palmitoylation(2A+C)	70119.7	6.85	apical plasma membrane	pollen tube growth	Rho guanyl-nucleotide exchange factor activity	3.25087	3.56451	3.40769	0.221776	0.0650809
1332	polyadenylate-binding protein	gi|218192545	LOC_Os03g17030	0	Palmitoylation(2A+B)	72514.5	8.23	cytoplasm	translation	translation factor activity		2.0893	2.0893
1333	polyadenylate-binding protein	gi|218195166	LOC_Os04g42600	1	Palmitoylation(2A+C)	71259.2	8.95	cytosol	translation	translation factor activity, nucleic acid binding	2.05116		2.05116
1334	Polygalacturonase	gi|115437052	LOC_Os01g33300	0	Palmitoylation(2A)	42991.1	6.01	endomembrane system	carbohydrate metabolic process	polygalacturonase activity	0.340408	0.340408	0.340408	0	0
1335	polygalacturonase	gi|49388133	LOC_Os02g10300	0	Palmitoylation(A)	43805.5	7.47	endomembrane system	carbohydrate metabolic process	hydrolase activity	0.233346		0.233346
1336	polygalacturonase	gi|115444829	LOC_Os02g10300	1	Palmitoylation(A)	46339.4	8.15	endomembrane system	carbohydrate metabolic process	hydrolase activity		0.255859	0.255859
1337	polygalacturonase	gi|125555670	LOC_Os06g35320	0	Palmitoylation(4A+C)	43172.4	8.07	endomembrane system	carbohydrate metabolic process	polygalacturonase activity	0.161436	0.178649	0.170042	0.0121714	0.0715784
1338	polygalacturonase	gi|115468924	LOC_Os06g40890	3	Palmitoylation(3A+C)	44604	8.71	extracellular	carbohydrate metabolic process	hydrolase activity		0.212814	0.212814
1339	polygalacturonase	gi|222635874	LOC_Os06g40890	0	Palmitoylation(3A+C)	43589.8	8.71	extracellular	carbohydrate metabolic process	hydrolase activity	0.946237		0.946237
1340	polygalacturonase	gi|115475920	LOC_Os08g23790	1	Palmitoylation(3A+C)	43490.7	8.84	endomembrane system	carbohydrate metabolic process	polygalacturonase activity	1.00925	1	1.00463	0.00654279	0.00651266
1341	Polygalacturonase inhibitor	gi|115472867	LOC_Os07g38130	2	Palmitoylation(2A+2C)	35464.5	7.09	cell wall	sigal transduction	enzyme regulator activity
1342	polyprotein-RNA recognition motif containing protein	gi|83700364	LOC_Os04g52200	0	Palmitoylation(5A+7B+5C)	526533	6.37	nucleolus		RNA binding	1.04713	1.18032	1.11373	0.0941809	0.0845639
1343	Porin-like protein,Voltage-dependent anion channel	gi|115451401	LOC_Os03g10510	0		29474.6	9.17	mitochondrion outer membrane	transport	transporter activity	0.981748	0.672977	0.827362	0.218334	0.263892
1344	potasium efflux antiporter protein	gi|115461398	LOC_Os04g58620	14	Palmitoylation(C)	123826	5.03	membrane	transport	potassium:hydrogen antiporter activity	0.496592		0.496592
1345	potasium efflux antiporter protein	gi|222629796	LOC_Os04g58620	17	Palmitoylation(3A+3C)	228842	5.42	membrane	transport	potassium:hydrogen antiporter activity		0.296483	0.296483
1346	potassium channel AKT1	gi|75152519	LOC_Os07g07910	6	Palmitoylation(2C)	99462.2	7.95	plasma membrane	transport	transporter activity	0.711214		0.711214
1347	potassium channel AKT1	gi|222636528	LOC_Os07g07910	5	Palmitoylation(2C)	95532	9.63	plasma membrane	transport	transporter activity
1348	potassium transporter	gi|218189685	LOC_Os01g70940	13	Palmitoylation(2A+2C)	88088.9	8.86	membrane	transport	transporter activity		0.903649	0.903649
1349	potassium transporter	gi|115442081	LOC_Os01g70940	13	Palmitoylation(2A+2C)	88151	8.86	membrane	transport	transporter activity	0.981748		0.981748
1350	potassium transporter	gi|125582302	LOC_Os02g31910	12	Palmitoylation(A+2C)	79447.3	8.66	membrane	transport	transporter activity		0.737904	0.737904
1351	potassium transporter	gi|115446373	LOC_Os02g31910	12	Palmitoylation(A+2C)	81959.4	8.83	membrane	transport	transporter activity	0.895365		0.895365
1352	potassium transporter	gi|218195547	LOC_Os04g52120	11	Palmitoylation(4A+C)	89822.6	5.33	membrane	transport	transporter activity	0.862979		0.862979
1353	potassium transporter	gi|115460464	LOC_Os04g52120	13	Palmitoylation(4A+2C)	95456.3	5.51	membrane	transport	transporter activity		0.277971	0.277971
1354	potassium transporter	gi|115477218	LOC_Os08g39950	13	Palmitoylation(A)	82596	8.87	membrane	transport	transporter activity	2.60615	0.92045	1.7633	1.19197	0.675989
1355	potassium transporter	gi|125563512	LOC_Os09g21000	14	Palmitoylation(4A)	96028.3	6.85	membrane		transporter activity	3.87258	0.946237	2.40941	2.06923	0.858815
1356	potassium transporter	gi|34395199	LOC_Os07g47350	15	Palmitoylation(A+3C)	87111.8	8.68	membrane	transport	transporter activity		0.711214	0.711214
1357	potassium transporter 3	gi|75113001	LOC_Os01g27170	14	Palmitoylation(A+4C)	89320.5	8.39	membrane	transport	transporter activity	1.05682		1.05682
1358	prenylated rab acceptor	gi|222631937	LOC_Os05g39670	2	GPI-modification (199);Palmitoylation(A)	22981.3	10	membrane	vesicle-mediated transport		0.731139		0.731139
1359	profilin	gi|115466468	LOC_Os06g05880	0	Palmitoylation(A+2C)	14133.2	4.73	cytoskeleton	cellular component organization	protein binding		0.990832	0.990832
1360	profilin	gi|115481510	LOC_Os10g17660	0	Palmitoylation(A)	14243.3	4.91	cytoskeleton	cellular component organization	protein binding	14.5881	11.4815	13.0348	2.1967	0.168525
1361	Proline iminopeptidase	gi|125552971	LOC_Os05g43830	0	Palmitoylation(C)	33513.8	5.84	chloroplast	proteolysis	hydrolase activity		15.8489	15.8489
1362	Proline iminopeptidase	gi|222632214	LOC_Os05g43830	0	Palmitoylation(C)	33482.8	5.84	chloroplast	proteolysis	hydrolase activity	8.09096		8.09096
1363	proteasome subunit	gi|115436936	LOC_Os01g32800	0	Palmitoylation(A+C)	43638.2	5.36	cytosol	protein metabolic process		1.33045	1.64437	1.48741	0.221974	0.149235
1364	proteasome subunit	gi|115450319	LOC_Os03g02540	0		49829.7	6.42	cytosol	response to stress	protein binding		2.33346	2.33346
1365	proteasome subunit	gi|115456627	LOC_Os03g63430	0	Palmitoylation(4A)	50649	7.53	cytoplasm	protein metabolic process	protein binding	2.01372	1.14815	1.58094	0.61205	0.387144
1366	proteasome subunit	gi|32489165	LOC_Os04g01290	0	Palmitoylation(A+2B+C)	48374	5.2	cytoplasm	ubiquitin-dependent protein catabolic process		4.2462	2.53513	3.39066	1.20991	0.356835
1367	Proteasome subunit alpha type 5	gi|115486269	LOC_Os11g40140	0		25993.2	4.7	plasma membrane	protein metabolic process	hydrolase activity		1.24738	1.24738
1368	Proteasome subunit alpha type 6	gi|108706511	LOC_Os03g08280	0		32264	7.05	cytosol	protein metabolic process	hydrolase activity	0.990832		0.990832
1369	proteasome/cyclosome repeat containing protein	gi|222622165	LOC_Os02g05340	10	Palmitoylation(A+B)	97789.3	5.16	plasma membrane	protein metabolic process		1.00925	1	1.00463	0.00654288	0.00651275
1370	proteasome/cyclosome repeat containing protein	gi|125556643	LOC_Os06g48640	10	Palmitoylation(A+B)	98700.3	5.11	plasma membrane	protein metabolic process	enzyme regulator activity		1.27057	1.27057
1371	proteasome/cyclosome repeat containing protein	gi|218201939	LOC_Os09g15750	10	Palmitoylation(A+B)	97477.9	5.13	plasma membrane	protein metabolic process	protein binding	2.77971		2.77971
1372	proteasome-related	gi|218197248	LOC_Os05g48340	0	Palmitoylation(3A+3C)	57454.1	5.44	cytoplasm		binding	1.19124	1.5417	1.36647	0.247811	0.181351
1373	protein dehydrogenase	gi|115438939	LOC_Os01g46610	0	Palmitoylation(A)	46042.6	6.34	cytosol	response to stress	protein binding	10.3753	11.1686	10.772	0.560983	0.0520781
1374	protein glycosyltransferase 48 kDa subunit	gi|222636651	LOC_Os07g10830	2		61647.5	7.32	membrane	cell wall organization	glycotransferase activity	1.83654	1.90546	1.871	0.0487355	0.0260478
1375	protein glycosyltransferase 63 kDa subunit	gi|115441759	LOC_Os01g68324	4	Palmitoylation(B)	75206.5	6.14	plasma membrane	protein amino acid terminal N-glycosylation	transferase activity	2.10863	1.90546	2.00704	0.143661	0.0715784
1376	protein glycosyltransferase 67 kDa subunit	gi|115463069	LOC_Os05g23600	1	Palmitoylation(2A+B)	69521.9	6.97	endoplasmic reticulum	protein modification process	transferase activity	0.972747		0.972747
1377	protein glycosyltransferase 67 kDa subunit	gi|222629850	LOC_Os05g23600	2	Palmitoylation(A)	52880.8	6.37	membrane	protein modification process	transferase activity	0.711214		0.711214
1378	protein involved in retrieval of ER membrane proteins from Golgi	gi|115434032	LOC_Os01g01640	4		21768.4	9.63	integral to membrane	retrograde vesicle-mediated transport, Golgi to ER		0.161436	0.175388	0.168412	0.00986569	0.0585807
1379	protein kinase	gi|215741477	LOC_Os02g58610	0	Palmitoylation(3A)	39667	8.06	plasma membrane	protein modification process	kinase activity	1.08643		1.08643
1380	protein kinase	gi|115456539	LOC_Os03g62700	0	Palmitoylation(A+3B)	40775.3	6.15	plasma membrane	protein amino acid phosphorylation	kinase activity		1.38038	1.38038
1381	protein kinase	gi|23495876	LOC_Os07g47180	0	Myristoylation;Palmitoylation(2A+B)	62710.1	9.45	plasma membrane	N-terminal protein myristoylation	protein serine/threonine kinase activity	1.08643	0.981748	1.03409	0.0740186	0.0715787
1382	protein kinase	gi|108862876	LOC_Os12g38860	0	Myristoylation;Palmitoylation(3A+C)	78517.3	9.46	plasma membrane	protein amino acid phosphorylation	protein serine/threonine kinase activity	0.92045		0.92045
1383	protein kinase family protein	gi|115437912	LOC_Os01g39970	0	Palmitoylation(A+C)	84033.5	8.11	plasma membrane	protein modification process	kinase activity	0.731139		0.731139
1384	protein kinase family protein	gi|218190380	LOC_Os02g14530	1	Palmitoylation(3A+2B)	89673.7	6.58	plasma membrane	protein glycosylation	kinase activity	1.43219	1.57036	1.50128	0.0977045	0.065081
1385	protein kinase family protein	gi|222613313	LOC_Os10g42110	0	Palmitoylation(A+2B+C)	99869.1	6.08	plasma membrane	signal transduction	kinase activity	8.01678	6.19441	7.1056	1.28861	0.181351
1386	protein of unknown function	gi|125526460	LOC_Os01g38500	0		19002.7	8.5	extracellular			0.937562	0.794328	0.865945	0.101282	0.116961
1387	protein of unknown function	gi|297597833	LOC_Os01g59740	4		35052	8.93	chloroplast inner membrane				0.954993	0.954993
1388	protein of unknown function	gi|20161467	LOC_Os01g59740	2		40649.5	9.25	chloroplast inner membrane			0.359749		0.359749
1389	protein of unknown function	gi|115448815	LOC_Os02g52280	0	Palmitoylation(2A+B+C)	117013	6.46	plasma membrane			0.990832		0.990832
1390	protein of unknown function	gi|125584262	LOC_Os02g58410	1	Palmitoylation(8A+3B+3C)	240575	6.17	plasma membrane		binding	0.981748	0.946237	0.963993	0.0251099	0.0260478
1391	protein of unknown function	gi|218192053	LOC_Os03g04560	2	Palmitoylation(2A+B+2C)	114298	7.05	mitochondrion			0.946237		0.946237
1392	protein of unknown function	gi|297721785	LOC_Os03g04560	2	Palmitoylation(2A+B+2C)	117176	7.61	mitochondrion				0.642688	0.642688
1393	protein of unknown function	gi|125545546	LOC_Os03g51150	0	Palmitoylation(B+C)	62449.8	6.61	cytoplasmic
1394	protein of unknown function	gi|222628554	LOC_Os04g22360	6	Palmitoylation(B)	65199.9	8.92	extracellular region				0.954993	0.954993
1395	protein of unknown function	gi|218194530	LOC_Os04g22360	5	Palmitoylation(A+B)	89007.3	8.86	extracellular region			2.60615		2.60615
1396	protein of unknown function	gi|222629608	LOC_Os04g53670	0	Palmitoylation(2A+B+2C)	131390	5.45	endoplasmic reticulum			1.01859		1.01859
1397	protein of unknown function	gi|55168027	LOC_Os05g28690	0	Palmitoylation(4A)	99459.7	4.98	plasma membrane			0.990832		0.990832
1398	protein of unknown function	gi|222631250	LOC_Os05g28690	0	Palmitoylation(4A)	111246	5.27	plasma membrane				0.990832	0.990832
1399	protein of unknown function	gi|115471329	LOC_Os07g13590	5	Palmitoylation(4A+B)	45744.1	6.75	membrane			2.22844		2.22844
1400	protein of unknown function	gi|125557797	LOC_Os07g13590	5	Palmitoylation(3A+2B)	45525.8	6.75	membrane				0.963829	0.963829
1401	protein of unknown function	gi|115473835	LOC_Os07g46420	1		15100.3	11.63	membrane				0.666807	0.666807
1402	protein of unknown function	gi|62733102	LOC_Os11g08680	0	Palmitoylation(B)	19306.6	8.15	extracellular			0.420727		0.420727
1403	protein of unknown function	gi|125533707	LOC_Os11g08680	0	Palmitoylation(B)	19505.8	8.15	extracellular				0.328095	0.328095
1404	protein of unknown function	gi|297728071	LOC_Os11g08820	1	Palmitoylation(B+2C)	24451.1	5.56	extracellular			2.80543	1.36773	2.08658	1.01661	0.487214
1405	protein of unknown function	gi|125533712	LOC_Os11g08930	0	Palmitoylation(B)	19463.8	7.56	extracellular
1406	protein of unknown function	gi|115484553	LOC_Os11g08930	0	Palmitoylation(B)	19435.7	7.56	extracellular
1407	protein of unknown function	gi|115434308	LOC_Os01g03760	0	Palmitoylation(2A+C)	63316.8	8.91	plasma membrane			0.912011	0.990832	0.951421	0.055735	0.0585808
1408	protein of unknown function	gi|218187546	LOC_Os01g06140	1	Palmitoylation(2A+B+C)	25938.3	8.52	endoplasmic reticulum			0.990832	0.77983	0.885331	0.149201	0.168525
1409	protein of unknown function	gi|218187572	LOC_Os01g07100	0	Palmitoylation(2C)	37277.5	5.6	plasma membrane
1410	Protein of unknown function	gi|222617794	LOC_Os01g07100	0	Palmitoylation(2C)	37298.5	5.43	plasma membrane				1.25892	1.25892
1411	protein of unknown function	gi|115435538	LOC_Os01g13490	1	Palmitoylation(4A)	21877.3	9.16	extracellular			0.57544		0.57544
1412	Protein of unknown function	gi|218189105	LOC_Os01g55795	0	Palmitoylation(C)	38130.3	8.17	plasma membrane			0.954993		0.954993
1413	Protein of unknown function	gi|222619295	LOC_Os01g55795	0	Palmitoylation(B+C)	49056.7	8.77	plasma membrane				0.383707	0.383707
1414	protein of unknown function	gi|115444279	LOC_Os02g05870	1	Palmitoylation(A)	31293.3	9.67	plasma membrane			0.847227	0.887156	0.867192	0.0282338	0.0325577
1415	protein of unknown function	gi|125583449	LOC_Os02g48380	1	Palmitoylation(3A+B+2C)	131017	5.68	nucleus			0.963829		0.963829
1416	protein of unknown function	gi|108706560	LOC_Os03g08700	1	Palmitoylation(2A+B+2C)	129708	6.75	membrane			2.42103		2.42103
1417	protein of unknown function	gi|125542682	LOC_Os03g08700	1	Palmitoylation(2A+B+2C)	129636	6.66	membrane	lipid metabolic process	hydrolase activity		0.83946	0.83946
1418	protein of unknown function	gi|115451211	LOC_Os03g08810	0		24622.2	5.37	nucleus	embryo development			0.801678	0.801678
1419	protein of unknown function	gi|115454625	LOC_Os03g47930	0	Palmitoylation(4A+C)	125300	5.69	plasmodesma			0.937562	1.09648	1.01702	0.112371	0.11049
1420	protein of unknown function	gi|218193543	LOC_Os03g48260	0	Palmitoylation(C)	48821.3	5.12	extracellular			0.559758		0.559758
1421	protein of unknown function	gi|115454685	LOC_Os03g48260	0	Palmitoylation(C)	48764.2	5.16	extracellular				0.597035	0.597035
1422	protein of unknown function	gi|108711253	LOC_Os03g55704	0	Palmitoylation(4A+B+C)	114482	5.91	plasma membrane	metabolic process	catalytic activity	1.24738	0.183654	0.715518	0.75217	1.05122
1423	protein of unknown function	gi|115456900	LOC_Os04g02670	1		5290.2	10.12	extracellular			1.77011	2.22844	1.99927	0.324085	0.162102
1424	protein of unknown function	gi|218196091	LOC_Os05g05580	0	Palmitoylation(C)	44823.1	8.95	chloroplast				1.22462	1.22462
1425	protein of unknown function	gi|218196539	LOC_Os05g25210	1	Palmitoylation(A+4B)	51132.8	6.82	cytoplasm				1.00925	1.00925
1426	protein of unknown function	gi|115468048	LOC_Os06g27800	1	Palmitoylation(2A+B)	79546.4	5.47	plasma membrane			2.55859	2.99226	2.77543	0.306657	0.11049
1427	protein of unknown function	gi|115468860	LOC_Os06g40500	5	Palmitoylation(2A+B)	31488.7	9.04	chloroplast	lipid metabolic process	transferase activity	0.724436		0.724436
1428	protein of unknown function	gi|222612985	LOC_Os10g33240	0	Palmitoylation(A+B+2C)	99147.4	8.76	plasma membrane			0.879022		0.879022
1429	protein of unknown function	gi|110289231	LOC_Os10g33240	0	Palmitoylation(A+B+2C)	106770	6.49	plasma membrane				0.862979	0.862979
1430	protein of unknown function	gi|222613214	LOC_Os10g39910	1	Palmitoylation(2A+B+2C)	119013	5.75	plasma membrane			0.990832		0.990832
1431	protein of unknown function	gi|115485025	LOC_Os11g16350	1	Palmitoylation(A+C)	34782.8	4.4	extracellular			0.180302		0.180302
1432	protein of unknown function	gi|125534004	LOC_Os11g16350	1	Palmitoylation(A+C)	34420.5	4.51	extracellular				0.229087	0.229087
1433	protein of unknown function	gi|77551654	LOC_Os11g37560	1		69340.2	5.66	plastid		protein binding	0.963829		0.963829
1434	protein of unknown function	gi|115488616	LOC_Os12g30550	0	Palmitoylation(A)	18767.2	4.87	membrane	cell differentiation		0.432514	0.258226	0.34537	0.12324	0.356835
1435	Protein of unknown function (DUF1668)	gi|51091096	LOC_Os06g08990	0	Palmitoylation(A+B+C)	40976.3	6.42	chloroplast			0.937562	0.870964	0.904263	0.0470922	0.052078
1436	Protein of unknown function (DUF793)	gi|115487498	LOC_Os12g06780	0	Palmitoylation(2A+C)	44121.9	7.76	membrane			0.465586	0.420727	0.443156	0.0317205	0.0715785
1437	protein of unknown function DUF1279 domain containing protein	gi|218202545	LOC_Os09g36982	2	Palmitoylation(A)	16215.7	7.61	mitochondrion				0.711214	0.711214
1438	protein of unknown function DUF502 domain containing protein	gi|115445471	LOC_Os02g16880	3	Palmitoylation(C)	32218.9	6.71	membrane	multicellular organismal development			0.772681	0.772681
1439	Protein of unknown function UPF0136, Transmembrane family protein	gi|115458900	LOC_Os04g39450	4	Palmitoylation(B)	23837.8	9.71	membrane			0.534564	0.515229	0.524897	0.0136724	0.0260479
1440	protein of unknown function, contains RNA binding and La domain	gi|115470171	LOC_Os07g01260	0		47703.9	9.53	ribonucleoprotein complex	RNA processing	RNA binding	0.963829	0.990832	0.97733	0.019094	0.0195369
1441	protein of unknown function, contains SH3-type domain	gi|115482904	LOC_Os10g36870	0	Palmitoylation(C)	41242.9	6.95	cytosol		protein binding	0.704693	1.21339	0.959041	0.359702	0.375065
1442	protein of unknown function, probably involved in control of sugar flux	gi|222635651	LOC_Os06g30894	2	Palmitoylation(8A+2B+7C)	243601	5.18	cytosol	carbohydrate metabolic process	binding	1.24738	0.912011	1.0797	0.237144	0.219639
1443	protein phosphotase protein	gi|223635521	LOC_Os01g32964	0	Palmitoylation(3A+B+2C)	51616.4	8.51	nucleus	metabolic process	catalytic activity	1.22462		1.22462
1444	protein serine/threonine kinase	gi|218191002	LOC_Os02g35760	0	Palmitoylation(A+2B)	39122.5	8.15	plasma membrane	protein modification process	kinase activity		0.879022	0.879022
1445	protein serine/threonine kinase	gi|115446775	LOC_Os02g35760	0	Palmitoylation(A+2B)	39051.4	8.15	plasma membrane	protein modification process	kinase activity	0.570164		0.570164
1446	protein serine/threonine kinase	gi|222637014	LOC_Os07g28930	1	Palmitoylation(C)	81075.9	8.67	plasmodesma	protein amino acid phosphorylation	kinase activity	1.41906	1.15878	1.28892	0.184046	0.142791
1447	protein sorting-associated protein 18	gi|222640011	LOC_Os08g08060	1	Palmitoylation(A)	100758	5.59	plasma membrane	vesicle-mediated transport	protein binding	1.30617		1.30617
1448	protein sorting-associated protein 18	gi|115475059	LOC_Os08g08060	1	Palmitoylation(A)	112984	5.47	plasma membrane	vesicle-mediated transport	protein binding
1449	protein sorting-associated protein 35	gi|125546075	LOC_Os03g58700	0	Palmitoylation(2A+C)	89840.2	5.21	membrane	endosome to Golgi transport		1.1272	0.903649	1.01542	0.158072	0.155671
1450	protein trafficking vesicle-associated protein	gi|125540465	LOC_Os02g42940	1	Palmitoylation(A)	24917.6	6.34	membrane	transport	structural molecule activity		0.648634	0.648634
1451	protein trafficking vesicle-associated protein	gi|115474857	LOC_Os08g06020	1		26859.9	7.64	plasma membrane	transport	protein binding	0.794328		0.794328
1452	protein transport protein	gi|125577142	LOC_Os11g29200	2	Palmitoylation(2A)	92299	5.89	cytosol	transport	transporter activity
1453	protein transport protein Sec24-like	gi|38346522	LOC_Os04g04020	1	Palmitoylation(2C)	111607	8.25	COPII vesicle coat	transport	transporter activity
1454	protein transport protein-related	gi|125570150	LOC_Os01g21850	2	Palmitoylation(2A)	93576.4	6.48	cytosol	transport	binding		2.51189	2.51189
1455	protein tyrosine phosphatase	gi|108705762	LOC_Os03g01750	0	Palmitoylation(2A+B)	38375.4	5.76	membrane	protein amino acid dephosphorylation	protein binding	7.44732		7.44732
1456	protein tyrosine phosphatase	gi|108705759	LOC_Os03g01750	0	Palmitoylation(3A+B)	41523.2	6.22	membrane	protein amino acid dephosphorylation	protein binding		10.1859	10.1859
1457	PTEN	gi|125579093	LOC_Os12g21890	1	Palmitoylation(A)	51075.7	8.5	plasma membrane	protein modification process	protein tyrosine/serine/threonine phosphatase activity		0.855067	0.855067
1458	purine permease	gi|218191384	LOC_Os02g46380	10	Palmitoylation(A)	41983.9	6.51	membrane	transport	transporter activity		1.08643	1.08643
1459	purine permease	gi|38605752	LOC_Os04g49739	20	Palmitoylation(A+2C)	79988.1	8.71	membrane	transport	transporter activity	1.36773		1.36773
1460	puromycin-sensitive aminopeptidase	gi|125538634	LOC_Os02g12650	0	Palmitoylation(2A+3B)	98400.1	5.07	chloroplast	metabolic process	hydrolase activity	1.30617		1.30617
1461	purple acid phosphatase	gi|77557182	LOC_Os12g44010	1	Palmitoylation(C)	51758.8	6.68	cell wall	metabolic process	hydrolase activity	4.52898	3.43558	3.98228	0.773148	0.194147
1462	putative 12S-type seed storage protein	gi|115461739	LOC_Os05g02520	0		38194.7	5.81	cytoplasm		nutrient reservoir activity	0.619441		0.619441
1463	putative 12S-type seed storage protein	gi|125550605	LOC_Os05g02520	0	Palmitoylation(C)	49720.9	5.75	cytoplasm		nutrient reservoir activity		0.496592	0.496592
1464	putative B12D-like protein of unknown function	gi|34395050	LOC_Os07g17330	1		10925.6	9.84	peroxisome	leaf senescence		1.02802		1.02802
1465	putative cation-proton exchanger	gi|297722665	LOC_Os03g61290	13	Palmitoylation(2A+C)	82322	8.84	plasma membrane	transport	transporter activity	0.270396	0.244343	0.257369	0.0184221	0.0715784
1466	putative DNA/RNA-binding protein	gi|115434798	LOC_Os01g07810	1		16260.3	5.1	nucleus		nucleic acid binding	1.04713	0.597035	0.822082	0.318264	0.387144
1467	putative transfer protein	gi|38636784	LOC_Os08g12520	1	Palmitoylation(A+C)	24271.8	5.33	extracellular			1.49968	2.48886	1.99427	0.699451	0.35073
1468	putative membrane protein of unknown function	gi|115440683	LOC_Os01g60110	2		34483.8	9.26	membrane			2.31206	1.64437	1.97822	0.47213	0.238664
1469	putative membrane protein of unknown function	gi|90399284	LOC_Os04g55110	6	Palmitoylation(5A+5B+C)	59626.5	6.59	plasma membrane			1	0.847227	0.923614	0.108027	0.116961
1470	putative membrane protein of unknown function	gi|115462751	LOC_Os05g14170	2		109838	6.3	plasma membrane			0.990832	1.05682	1.02382	0.0466592	0.0455734
1471	putative membrane protein of unknown function (pollen exine formation)	gi|222622833	LOC_Os02g26984	2	Palmitoylation(3A)	109674	6.68	plasma membrane	cellular component organization			0.293765	0.293765
1472	putative non-green plastid inner envelope membrane protein	gi|56201709	LOC_Os01g60650	3	Palmitoylation(A)	35522.7	9.47	chloroplast inner membrane			0.990832	0.92045	0.955641	0.0497678	0.052078
1473	putative PhoD-like phosphatase	gi|218191081	LOC_Os02g37910	1	Palmitoylation(A)	50916.2	8.78	endomembrane system			1.08643	0.879022	0.982724	0.146656	0.149235
1474	Putative uncharacterized protein	gi|115471057	LOC_Os07g10110	2		85769.8	5.17	plasma membrane			0.937562	1.08643	1.01199	0.105263	0.104015
1475	pyridine nucleotide-disulphide oxidoreductase family protein	gi|115484285	LOC_Os11g05970	1	Palmitoylation(2A)	40542.8	9.3	cytoplasm	metabolic process	electron carrier activity	0.981748	0.586138	0.783943	0.279738	0.356835
1476	Pyrophosphate-fructose 6-phosphate 1-phosphotransferase	gi|115467370	LOC_Os06g13810	1	Palmitoylation(A)	61262	6.01	cytosol	carbohydrate metabolic process	kinase activity	4.57088	4.96592	4.7684	0.279336	0.0585807
1477	pyrroline-5-carboxylate reductase	gi|115442227	LOC_Os01g71990	1	Palmitoylation(2A)	30061.9	8.6	cell wall	response to stress	catalytic activity	7.04693		7.04693
1478	pyrroline-5-carboxylate reductase	gi|22830927	LOC_Os01g71990	1	Palmitoylation(2A)	29670.1	6.92	cell wall	response to stress	catalytic activity		7.72681	7.72681
1479	Pyruvate decarboxylase	gi|115474257	LOC_Os07g49250	1	Palmitoylation(2A+2B+2C)	62642.2	5.62	cytosol	metabolic process	catalytic activity	3.49945	1.45881	2.47913	1.44295	0.582038
1480	pyruvate kinase	gi|218187972	LOC_Os01g16960	0	Palmitoylation(3A+B)	55842.1	8.14	cytosol	carbohydrate metabolic process	kinase activity	3.90841	2.46604	3.18722	1.01991	0.319999
1481	pyruvate kinase	gi|222618986	LOC_Os01g47080	1	Palmitoylation(A)	65800.1	5.79	mitochondrion	carbohydrate metabolic process	kinase activity
1482	pyruvate kinase	gi|125587430	LOC_Os03g46910	1	Palmitoylation(2A+C)	59716.4	6.08	cytosol	carbohydrate metabolic process	kinase activity	0.981748		0.981748
1483	pyruvate kinase	gi|115454545	LOC_Os03g46910	1	Palmitoylation(2A+C)	59684.4	6.08	cytosol	carbohydrate metabolic process	kinase activity		0.981748	0.981748
1484	pyruvate kinase	gi|115470887	LOC_Os07g08340	0	Palmitoylation(C)	62438.4	8.66	plastid	carbohydrate metabolic process	kinase activity		0.954993	0.954993
1485	pyruvate kinase	gi|218199187	LOC_Os07g08340	0	Palmitoylation(B+C)	63096.1	5.92	plastid	carbohydrate metabolic process	kinase activity	0.654636		0.654636
1486	pyruvate kinase	gi|115484175	LOC_Os11g05110	0	Palmitoylation(3A+C)	57320	6.3	cytosol	carbohydrate metabolic process	kinase activity	0.283139	0.277971	0.280555	0.00365426	0.0130251
1487	pyruvate kinase	gi|115484727	LOC_Os11g10980	0	Palmitoylation(A)	57173.4	5.91	cytoplasm	carbohydrate metabolic process	kinase activity	0.265461	0.237684	0.251572	0.019641	0.0780731
1488	pyruvate kinase	gi|115487322	LOC_Os12g05110	0	Palmitoylation(3A+C)	57442.1	6.3	cytosol	carbohydrate metabolic process	kinase activity	0.570164	0.570164	0.570164	0	0
1489	Pyruvate kinase	gi|115461330	LOC_Os04g58110	0	Palmitoylation(A)	55226.5	8.15	cytosol	carbohydrate metabolic process	kinase activity
1490	rab GDP dissociation inhibitor (GDI)-like protein	gi|222635137	LOC_Os12g43750	1	Palmitoylation(A)	22971.3	8.72	plasma membrane	plasma membrane to endosome transport	Rab GDP-dissociation inhibitor activity
1491	rab GDP dissociation inhibitor alpha	gi|115452233	LOC_Os03g16900	0	Palmitoylation(A+B)	50044.9	5.5	membrane	protein transport	enzyme regulator activity	14.7231	14.8594	14.7912	0.0963302	0.00651265
1492	rab GDP dissociation inhibitor alpha	gi|2384760	LOC_Os05g23860	0	Palmitoylation(A+B)	49559.3	5.52	membrane	plasma membrane to endosome transport	enzyme regulator activity
1493	rab GDP dissociation inhibitor alpha	gi|218199416	LOC_Os07g16970	0	Palmitoylation(3A)	51923.4	6.04	membrane	plasma membrane to endosome transport	enzyme regulator activity	7.58578		7.58578
1494	rab GDP dissociation inhibitor alpha	gi|115471491	LOC_Os07g16970	0	Palmitoylation(2A)	49434.4	5.86	membrane	plasma membrane to endosome transport	enzyme regulator activity		6.19441	6.19441
1495	Rab GTPase activator	gi|222637168	LOC_Os07g34130	1	Palmitoylation(2A+2C)	51168.6	7.52	Golgi apparatus	signal transduction	Rab GTPase activator activity	2.42103	2.14783	2.28443	0.193181	0.084564
1496	Rab GTPase activator	gi|115449457	LOC_Os02g56570	0	Palmitoylation(4A)	49041.3	6.07	plasma membrane	signal transduction	enzyme regulator activity		0.928966	0.928966
1497	Rab GTPase activator	gi|125541566	LOC_Os02g56570	0	Palmitoylation(3A)	52875.8	6.35	plasma membrane	signal transduction	enzyme regulator activity	0.937562		0.937562
1498	Rab18/RabC-family small GTPase	gi|218195901	LOC_Os10g31830	0	GGT2 - Rab ;Palmitoylation(3C)	23569.7	5.42	plasma membrane	small GTPase mediated signal transduction	GTP binding	2.48886	2.44343	2.46614	0.0321215	0.013025
1499	Rab2	gi|115446975	LOC_Os02g37420	0	GGT2 - Rab ;Palmitoylation(A+2C)	23017	6.95	plasma membrane	ER to Golgi vesicle-mediated transport	GTP binding	1.5417	2.63027	2.08598	0.769734	0.369003
1500	Rab5/RabF-family small GTPase	gi|115454491	LOC_Os03g46390	0	GGT2 - Rab ;Palmitoylation(2A)	22137	7.72	plasma membrane	signal transduction	GTPase activity	0.524807	0.534564	0.529686	0.00689919	0.0130251
1501	Rab-type small GTPase	gi|218197104	LOC_Os05g44050	0	GGT2 - Rab;Palmitoylation(3C)	23025.9	5.38	plasma membrane	signal transduction	binding	1.64437	2.208	1.92619	0.398549	0.206911
1502	Rab-type small GTPase	gi|115465581	LOC_Os05g49890	0	Palmitoylation(A)	25038.6	6.65	plasma membrane	signal transduction	protein binding
1503	Ran-binding protein ,protein import into nucleus, translocation	gi|222631232	LOC_Os05g28290	0		21159.1	4.5	cytoplasmic	protein import into nucleus, translocation	protein binding	2.03236		2.03236
1504	RanBP-type zinc finger protein	gi|218189271	LOC_Os01g59980	1	Palmitoylation(A+B+C)	116957	9.51	plastid	cellular component organization	protein binding		0.436516	0.436516
1505	Ras-ralated GTPase	gi|115456129	LOC_Os03g59590	2	Palmitoylation(3A)	71371.7	5.49	plasma membrane	pollination	GTP binding	0.428549	0.47863	0.453589	0.035413	0.0780729
1506	ras-related protein	gi|115437604	LOC_Os01g37800	0	GGT2 - Rab;Palmitoylation(2C)	22476.4	5.15	plasma membrane	signal transduction	GTP binding		0.625173	0.625173
1507	ras-related protein	gi|432607	LOC_Os01g37800	0	GGT2 - Rab;Palmitoylation(2C)	22561.5	5.32	plasma membrane	signal transduction	GTP binding	0.461318		0.461318
1508	ras-related protein	gi|125571145	LOC_Os01g42530	1	Palmitoylation(A)	43912.3	5.14	plasma membrane	protein import into nucleus	GTPase activity	0.263027	0.231206	0.247117	0.0225004	0.0910516
1509	ras-related protein	gi|115443865	LOC_Os02g02840	0	FT - CaaX ;GGT1 - CaaX ;Palmitoylation(A+2C)	21623.9	9.2	plasma membrane	auxin mediated signaling pathway	GTPase activity	0.130617	0.124738	0.127678	0.0041569	0.0325578
1510	ras-related protein	gi|297599697	LOC_Os02g43690	0	FT - CaaX;GGT2 - Rab ;Palmitoylation(2C)	22504.4	5.49	plasma membrane	ER to Golgi vesicle-mediated transport	GTP binding	3.16228	2.88403	3.02315	0.19675	0.0650809
1511	ras-related protein	gi|115450775	LOC_Os03g05740	1	Myristoylation;Palmitoylation(A)	21648.3	5.94	membrane	transport	protein binding	0.444631	0.444631	0.444631	0	0
1512	ras-related protein	gi|115456231	LOC_Os03g60530	2	GGT2 - Rab ;Palmitoylation(2C)	23778.9	7.64	plasma membrane	signal transduction	GTP binding	0.164437	0.37325	0.268844	0.147653	0.549215
1513	ras-related protein	gi|115456287	LOC_Os03g60870	0	GGT2 - Rab ;Palmitoylation(A+C)	23803.9	6.12	plasma membrane	signal transduction	hydrolase activity		0.77983	0.77983
1514	ras-related protein	gi|115458896	LOC_Os04g39440	0	FT - CaaX;GGT2 - Rab;Palmitoylation(2C)	23084	6.96	plasma membrane	ER to Golgi vesicle-mediated transport	GTPase activity	1.03753		1.03753
1515	ras-related protein	gi|218195930	LOC_Os05g01490	0	FT - CaaX;GGT2 - Rab;Palmitoylation(2C)	23142.2	5.15	plasma membrane	cell growth	binding	0.744732		0.744732
1516	ras-related protein	gi|222635840	LOC_Os06g39875	0	Palmitoylation(B)	25300.3	9.07	plasma membrane	signal transduction	GTP binding
1517	ras-related protein	gi|222637080	LOC_Os07g31370	0	GGT2 - Rab;Palmitoylation(2C)	27203	6.61	plasma membrane	small GTPase mediated signal transduction	GTP binding	0.963829		0.963829
1518	ras-related protein	gi|115472201	LOC_Os07g31370	0	GGT2 - Rab ;Palmitoylation(2C)	22945.2	7.67	plasma membrane	small GTPase mediated signal transduction	GTP binding		0.483059	0.483059
1519	ras-related protein	gi|109940137	LOC_Os09g10940	0	FT - CaaX;GGT2 - Rab;Palmitoylation(2C)	24979.4	6.85	apical part of cell	signal transduction	nucleotide binding		0.887156	0.887156
1520	ras-related protein	gi|293331631	LOC_Os09g15790	0	FT - CaaX;GGT2 - Rab;Palmitoylation(2C)	24021.1	5.72	plasma membrane	signal transduction	GTP binding	1.07647	1.01859	1.04753	0.0409232	0.0390665
1521	Ras-related protein Rab11B	gi|115465467	LOC_Os05g48980	0	GGT2 - Rab ;Palmitoylation(2C)	24086.1	5.59	plasma membrane	small GTPase mediated signal transduction	GTP binding	2.29087	2.35505	2.32296	0.0453834	0.0195369
1522	Ras-related protein Rab11C	gi|115441051	LOC_Os01g62950	1	GGT2 - Rab ;Palmitoylation(2C)	23921.9	6.32	plasma membrane	signal transduction	GTP binding	0.461318	0.440555	0.450936	0.0146815	0.0325577
1523	Ras-related protein Rab-6A	gi|108706607	LOC_Os03g09140	0	GGT2 - Rab ;Palmitoylation(2C)	23542.9	5.58	membrane fraction	signal transduction	GTP binding		0.57544	0.57544
1524	Ras-related protein Rab-6A	gi|108706608	LOC_Os03g09140	0	GGT2 - Rab ;Palmitoylation(2C)	23628.9	5.34	plasma membrane	signal transduction	GTP binding	0.685488		0.685488
1525	Ras-related protein Rab7	gi|115435424	LOC_Os01g12730	0	GGT2 - Rab ;Palmitoylation(3C)	23137.1	5.43	plasma membrane	signal transduction	GTP binding	0.990832		0.990832
1526	Ras-related protein Rab7	gi|218188956	LOC_Os01g51700	1	GGT2 - Rab ;Palmitoylation(3C)	32109.5	5.48	plasma membrane	small GTPase mediated signal transduction	GTP binding	0.346737		0.346737
1527	Ras-related protein Rab7	gi|115439561	LOC_Os01g51700	0	GGT2 - Rab;Palmitoylation(3C)	23261.2	5.68	membrane	signal transduction	GTP binding		0.272898	0.272898
1528	Ras-related protein RHN1	gi|125580167	LOC_Os12g43550	1	GGT2 - Rab	21777.8	6.75	plasma membrane	small GTPase mediated signal transduction	GTP binding
1529	Ras-related protein RHN1	gi|108863008	LOC_Os12g43550	1	GGT2 - Rab ;Palmitoylation(2A)	27309.2	7.65	plasma membrane	small GTPase mediated signal transduction	GTP binding	0.164437		0.164437
1530	recA protein	gi|218193384	LOC_Os03g43850	0	Palmitoylation(2A)	46822.7	8.78	plastid	cell communication	nucleotide binding		0.758578	0.758578
1531	receptor kinase	gi|13324792	LOC_Os03g50450	2	Palmitoylation(3A)	71888.1	8.79	plasma membrane	signal transduction	kinase activity	1.09648	1.00925	1.05287	0.0616776	0.0585807
1532	receptor kinase	gi|125531685	LOC_Os10g22860	1	Palmitoylation(4A+2C)	116401	7.96	plasma membrane	signal transduction	kinase activity
1533	receptor kinase TMK1	gi|125547150	LOC_Os11g26130	3	Palmitoylation(A)	98211.9	5.75	plasma membrane	signal transduction	receptor activity	0.990832		0.990832
1534	receptor-like kinase	gi|7573610	LOC_Os01g12390	1	Palmitoylation(4A+C)	68306.9	8.62	plasma membrane	signal transduction	kinase activity	0.981748	1.34276	1.16226	0.255278	0.21964
1535	receptor-like protein kinase	gi|115466176	LOC_Os06g03970	1		109036	5.36	endomembrane system	transmembrane receptor protein tyrosine kinase signaling pathway	kinase activity
1536	receptor-like protein kinase	gi|218201938	LOC_Os09g15700	1	Palmitoylation(2A)	88665.3	6.47	plasma membrane	signal transduction	kinase activity	1.00925		1.00925
1537	receptor-like protein kinase	gi|15128407	LOC_Os01g60330	1	Palmitoylation(5A)	69220.7	8.66	plasma membrane	signal transduction	kinase activity	0.283139	0.831764	0.557451	0.387936	0.69591
1538	regulator of chromosome condensation	gi|222632434	LOC_Os05g46740	0	Palmitoylation(4C)	109308	8.85	cytoplasm		binding	1.03753	0.765597	0.901562	0.192285	0.213279
1539	regulatory component of 26S proteasome	gi|125550096	LOC_Os04g56646	1		34900.1	6.23	cytoplasm	ubiquitin-dependent protein catabolic process			2.75423	2.75423
1540	regulatory component of 26S proteasome	gi|17297979	LOC_Os04g56646	1		34895.1	6.27	cytosol	ubiquitin-dependent protein catabolic process		1.34276		1.34276
1541	Regulatory subunit B of protein phosphatase 2A	gi|31712071	LOC_Os03g47790	1	Palmitoylation(A)	59549.1	6.71	integral to membrane	signal transduction		3.87258	5.24807	4.56033	0.972624	0.21328
1542	replication factor C subunit 2	gi|15991286	LOC_Os04g48060	0		36854.5	8.19	nucleolus	nucleobase, nucleoside, nucleotide and nucleic acid metabolic process	DNA binding
1543	respiratory chain complex II subunit	gi|32488163	LOC_Os04g34100	0	Palmitoylation(C)	27478.8	9.05	mitochondrion			4.74242	5.10505	4.92374	0.256418	0.052078
1544	reticuline oxidase-like protein precursor(Pollen allergen)	gi|218198357	LOC_Os06g35590	1	Palmitoylation(A+2C)	58367.3	9.29	chloroplast	metabolic process		1.03753	4.13048	2.584	2.18704	0.846379
1545	Reticulon-type ER-associated protein	gi|222631072	LOC_Os05g24770	2	Palmitoylation(2A)	44639.7	9.93	plasma membrane			0.608135	0.49204	0.550087	0.0820919	0.149234
1546	Retrotransposon gag protein	gi|14626279	LOC_Os03g53550	0	Palmitoylation(A+B)	31488	9.14	cytoplasm	tRNA aminoacylation for protein translation	aminoacyl-tRNA ligase activity	0.258226	0.140605	0.199415	0.0831708	0.417073
1547	Retrotransposon gag protein family protein	gi|115457202	LOC_Os04g11350	1	Palmitoylation(3A+B)	163674	8.93	nucleus			0.239883	0.149969	0.194926	0.0635794	0.326172
1548	retrotransposon protein	gi|125571306	LOC_Os01g44430	1	Palmitoylation(A+B)	50752.4	9.94	cytoplasm			1	0.285759	0.64288	0.505045	0.785598
1549	retrotransposon protein	gi|218188724	LOC_Os01g44430	1	Palmitoylation(A+B)	79977.8	9.78	cytoplasm			0.972747	0.580764	0.776756	0.277174	0.356835
1550	retrotransposon protein	gi|222618918	LOC_Os01g44430	1	Palmitoylation(A+B)	67284.5	9.8	cytoplasm			0.963829	0.685488	0.824659	0.196817	0.238664
1551	retrotransposon protein	gi|55297580	LOC_Os01g44430	1	Palmitoylation(A+B)	25311	6.81	cytoplasm			0.972747	0.990832	0.98179	0.0127879	0.0130251
1552	retrotransposon protein	gi|125571312	LOC_Os01g44430	1	Palmitoylation(A+B)	18787	8.74	cytoplasm			0.946237	0.244343	0.59529	0.496314	0.833735
1553	retrotransposon protein	gi|115441859	LOC_Os01g69020	10		27283.4	12.48	cytoplasm			0.554626		0.554626
1554	retrotransposon protein	RRRRRgi|218189617	LOC_Os01g69020	9		25660.6	12.48	cytoplasm
1555	retrotransposon protein	gi|218189617	LOC_Os01g69020	9		25660.6	12.48	cytoplasm
1556	retrotransposon protein	gi|222635889	LOC_Os02g04070	0	Palmitoylation(B)	38826.5	9.25	nucleus			0.0444631	0.0554626	0.0499629	0.00777778	0.155671
1557	retrotransposon protein	gi|218191941	LOC_Os03g01930	0	Palmitoylation(A+C)	73540.1	5.31	nucleus			1.03753	0.954993	0.99626	0.0583614	0.0585804
1558	retrotransposon protein	gi|115460542	LOC_Os04g52540	1	Palmitoylation(A+B+2C)	111445	9.38	nucleus			1.10662		1.10662
1559	retrotransposon protein	gi|222640258	LOC_Os08g17820	1	Palmitoylation(A+C)	139881	6.6	cytoplasm			0.990832	1.51356	1.2522	0.369625	0.295182
1560	retrotransposon protein	gi|218188731	LOC_Os09g17020	0	Palmitoylation(B+C)	34403.7	8.87	chloroplast			7.58578		7.58578
1561	retrotransposon protein	gi|115481476	LOC_Os10g16880	4	Palmitoylation(2A+2B)	164927	9.09	nucleus			0.328095	0.277971	0.303033	0.035443	0.116961
1562	rhamnose synthase	gi|297721503	LOC_Os02g45540	1		34559.2	5.91	plasma membrane	extracellular polysaccharide biosynthetic process	UDP-4-keto-rhamnose-4-keto-reductase activity	2.91072	3.25087	3.0808	0.240527	0.0780729
1563	Rho GDP-dissociation inhibitor 1	gi|115441785	LOC_Os01g68540	1		24832.6	4.52	extracellular	cell growth	enzyme regulator activity	1.08643	1.02802	1.05722	0.0413019	0.0390665
1564	Rho/Rac/CDC GTPase-activating protein	gi|115451475	LOC_Os03g11140	1	Palmitoylation(A+3C)	94595.2	5.08	apical part of cell	pollen-pistil interaction signal transduction	Rho GTPase activator activity	0.972747		0.972747
1565	Rho/Rac/CDC GTPase-activating protein	gi|218192311	LOC_Os03g11140	1	Palmitoylation(3A+2C)	98963.1	5.17	apical part of cell	signal transduction	Rho GTPase binding		0.963829	0.963829
1566	rhomboid-type serine peptidase	gi|115480259	LOC_Os09g35730	7	Palmitoylation(2A+C)	35616.8	9.27	endoplasmic reticulum	metabolic process	hydrolase activity	1.30617	1	1.15309	0.216496	0.187753
1567	rhomboid-type serine peptidase	gi|115483002	LOC_Os10g37760	7	Palmitoylation(3A)	37276.6	11.58	Golgi apparatus	metabolic process	hydrolase activity	1.02802	1.25892	1.14347	0.163277	0.142791
1568	ribosomal protein	gi|222628837	LOC_Os02g33140	0	Palmitoylation(A+B)	20695.9	10.99	ribosome	translation	structural molecule activity	0.301995	0.296483	0.299239	0.00389764	0.0130252
1569	ribosomal protein	gi|218192055	LOC_Os03g04590	0		11333.5	10.89	ribosome	translation	structural molecule activity		0.258226	0.258226
1570	ribosomal protein	gi|222626015	LOC_Os03g59310	1	Palmitoylation(A)	31118	10.43	ribosome	translation	structural molecule activity	3.16228	0.963829	2.06305	1.55454	0.753513
1571	ribosomal protein	gi|218196168	LOC_Os05g07700	0	Palmitoylation(2A)	25066.2	10.34	ribosome	translation	structural molecule activity	1.69044		1.69044
1572	ribosomal protein	gi|115449557	LOC_Os10g32920	0		15030.7	10.4	ribosome	translation	structural molecule activity	0.224906		0.224906
1573	ribosomal protein	gi|115484761	LOC_Os11g11390	0	Palmitoylation(A)	25346.6	10.26	ribosome	translation	structural molecule activity	0.990832		0.990832
1574	ribosomal protein	gi|575355	LOC_Os11g11390	0	Palmitoylation(A)	25316.7	10.56	ribosome	translation	structural molecule activity		0.855067	0.855067
1575	ribosomal protein	gi|538428	LOC_Os12g03090	0	Palmitoylation(A)	16888	10.67	ribosome	translation	structural molecule activity	2.63027	2.44343	2.53685	0.132114	0.0520779
1576	ribosomal protein L13	gi|115470251	LOC_Os07g01870	0	Palmitoylation(2A)	23672	10.47	ribosome	translation	structural molecule activity	0.981748		0.981748
1577	ribosomal protein L14	gi|47847651	LOC_Os02g40880	0		15387.3	10.28	ribosome	translation	structural molecule activity	1.28233	0.862979	1.07265	0.296527	0.276442
1578	ribosomal protein L22	gi|218201504	LOC_Os08g41810	0	Palmitoylation(C)	19455.3	10.37	ribosome	translation	structural molecule activity	0.954993		0.954993
1579	ribosomal protein L22	gi|115477457	LOC_Os08g41810	0	Palmitoylation(C)	19483.3	10.37	ribosome	translation	structural molecule activity		0.954993	0.954993
1580	ribosomal protein L24	gi|218199322	LOC_Os07g12250	1	Palmitoylation(A+C)	25532.1	10.87	ribosome	translation	structural molecule activity	0.831764		0.831764
1581	ribosomal protein L24	gi|22093626	LOC_Os07g12250	1	Palmitoylation(A)	18213.3	10.72	ribosome	translation	structural molecule activity		0.691831	0.691831
1582	ribosomal protein L29	gi|218194707	LOC_Os02g30050	0		14311.2	11.29	ribosome	translation	structural molecule activity	0.510505		0.510505
1583	ribosomal protein L29	gi|222636280	LOC_Os06g51530	0	Palmitoylation(A)	34698.3	10.52	ribosome	translation	structural molecule activity		0.946237	0.946237
1584	ribosomal protein L3	gi|125535904	LOC_Os12g07010	2	Palmitoylation(4A+B+2C)	80726.9	9.87	ribosome	translation	structural molecule activity	1.02802	0.972747	1.00038	0.0390809	0.039066
1585	ribosomal protein L4	gi|125546040	LOC_Os03g58204	1	Palmitoylation(7A)	90262.6	9.89	ribosome	translation	structural molecule activity	0.903649	0.270396	0.587023	0.447778	0.762795
1586	ribosomal protein L4	gi|297606826	LOC_Os07g08330	0	Palmitoylation(A)	46694.1	10.65	ribosome	translation	structural molecule activity	0.534564	0.448745	0.491655	0.0606832	0.123426
1587	ribosomal protein L5	gi|115462599	LOC_Os06g35730	0		20836	9.94	ribosome	translation	structural molecule activity	1.02802		1.02802
1588	ribosomal protein L5	gi|21952858	LOC_Os01g67134	2		34326.7	9.11	ribosome	translation	structural molecule activity	1.47231		1.47231
1589	ribosomal protein L5	gi|56785264	LOC_Os01g67134	2		34737.2	9.11	ribosome	translation	structural molecule activity		1.08643	1.08643
1590	ribosomal protein L51	gi|297602438	LOC_Os04g24520	0	Palmitoylation(A)	11050.8	9.37	ribosome	metabolic process	catalytic activity	1.04713	0.895365	0.971247	0.107314	0.11049
1591	ribosomal protein L6	gi|115479853	LOC_Os09g31180	0		21348.7	9.62	plasma membrane	translation	structural molecule activity;RNA binding	0.248886	0.331131	0.290008	0.0581563	0.200533
1592	ribosomal protein S13p/S18e	gi|125546023	LOC_Os03g58050	0	Palmitoylation(A)	19576.8	10.86	ribosome	translation	structural molecule activity	3.66438	2.77971	3.22204	0.625551	0.194147
1593	ribosomal protein S19	gi|57164476	LOC_Os03g31090	0		18693.5	9.99	ribosome	translation	structural constituent of ribosome		2.208	2.208
1594	ribosomal protein S19	gi|57164477	LOC_Os03g31090	0		16173.5	9.95	ribosome	translation	structural constituent of ribosome	2.83139		2.83139
1595	ribosomal protein S2	gi|125559175	LOC_Os07g42450	1		32958.2	4.95	ribosome	translation	structural molecule activity	5.05825	3.66438	4.36131	0.985616	0.225991
1596	Rickettsia 17 kDa surface antigen family protein	gi|115474475	LOC_Os08g02080	2		15727.9	8.91	membrane			1.03753	4.13048	2.584	2.18704	0.846379
1597	RING E3 ligase protein	gi|222631480	LOC_Os05g32570	1	Palmitoylation(5A+5C)	178464	5.85	Golgi apparatus	signal transduction	kinase activity	0.946237	0.937562	0.9419	0.00613422	0.00651261
1598	RLCK-type receptor protein kinase	gi|115444273	LOC_Os02g05820	0	Palmitoylation(3A+B+C)	86192.8	6.21	plasma membrane	protein modification process	kinase activity	0.981748	1.0666	1.02417	0.0599968	0.0585807
1599	RLCK-type receptor protein kinase	gi|115445049	LOC_Os02g12660	0	Palmitoylation(A+B+C)	81207.5	7.52	plasma membrane	protein modification process	kinase activity	0.946237	0.92045	0.933343	0.0182346	0.0195368
1600	RLCK-type receptor protein kinase	gi|115449121	LOC_Os02g54590	1	Palmitoylation(A+B+C)	84753.1	6.96	plasma membrane	signal transduction	kinase activity	0.954993		0.954993
1601	RLCK-type receptor protein kinase	gi|125583945	LOC_Os02g54590	1	Palmitoylation(A+B+C)	83427.9	8.42	plasma membrane	signal transduction	kinase activity		0.92045	0.92045
1602	RLCK-type receptor protein kinase	gi|222635113	LOC_Os06g09230	1	Palmitoylation(3A)	87846.5	8.41	plasma membrane	response to stress	kinase activity	2.67917	2.51189	2.59553	0.118286	0.0455731
1603	RNA helicase	gi|115459616	LOC_Os04g45040	0	Palmitoylation(3A+B)	56711	8.9	nucleus	response to cadmium ion	ATP-dependent helicase activity	1.8197		1.8197
1604	RNA ligase isoform 1	gi|218199243	LOC_Os07g09400	1	Palmitoylation(A)	123986	8.63	nucleus	nucleobase, nucleoside, nucleotide and nucleic acid metabolic process	catalytic activity	3.31131		3.31131
1605	RNA recognition motif containing protein	gi|222631305	LOC_Os05g30140	0	Palmitoylation(A)	34752.6	10.85	nucleus		RNA binding		0.60256	0.60256
1606	RNA recognition motif containing protein	gi|40253807	LOC_Os08g09100	0		46142.6	5.64	nucleus		RNA binding	1.15878		1.15878
1607	RNA recognition motif containing protein	gi|115476996	LOC_Os08g37960	1		33541	11.8	nucleoplasm	nucleobase, nucleoside, nucleotide and nucleic acid metabolic process	RNA binding G		0.711214	0.711214
1608	RNA recognition motif containing protein	gi|125534713	LOC_Os11g34680	0		34422.4	5.87	cytoplasmic	metabolic process	catalytic activity	0.685488		0.685488
1609	RNA recognition motif containing protein	gi|125537516	LOC_Os12g43600	0		16072	6.31	nucleus	response to stress	RNA binding	1.48594		1.48594
1610	Root hair defective 3 GTP-binding protein	gi|218187203	LOC_Os12g41170	4	Palmitoylation(2B+2C)	96836.6	6.52	plasma membrane	cell tip growth;cell wall biogenesis	GTP binding	2.42103	2.29087	2.35595	0.0920381	0.0390663
1611	ROPGEF7	gi|115445491	LOC_Os02g17240	0	Palmitoylation(C)	57455	5.64	plasma membrane	cell growth	enzyme regulator activity	2.18776		2.18776
1612	ROPGEF7	gi|125538935	LOC_Os02g17240	0	Palmitoylation(C)	52937.2	5.36	plasma membrane	cell growth	enzyme regulator activity
1613	rRNA 2-O-methyltransferase fibrillarin 2	gi|48716271	LOC_Os02g57590	1		32402.9	10.25	nucleolus	nucleobase, nucleoside, nucleotide and nucleic acid metabolic process	protein binding	0.92045		0.92045
1614	rRNA 2-O-methyltransferase fibrillarin 2	gi|50511418	LOC_Os05g08360	3		37248.7	9.94	nucleolus	nucleobase, nucleoside, nucleotide and nucleic acid metabolic process	protein binding		0.685488	0.685488
1615	R-SNARE protein, Sec22-family	gi|218197755	LOC_Os06g09850	1	Palmitoylation(A)	25465.4	9.15	membrane	vesicle-mediated transport	transporter activity	1.00925		1.00925
1616	ruvB-like 2	gi|297605331	LOC_Os06g08770	0	Palmitoylation(A)	51843.3	5.7	plastid	metabolic process	hydrolase activity		0.794328	0.794328
1617	ruvB-like 2	gi|218197722	LOC_Os06g08770	0	Palmitoylation(A)	50216.5	5.7	plastid	metabolic process	hydrolase activity	0.946237		0.946237
1618	RuvB-like DNA helicase	gi|115440917	LOC_Os01g62040	0		49669.1	5.45	chloroplast	defense response to fungus, incompatible interaction	protein binding	0.937562		0.937562
1619	S30-type protein of small ribosomal subunit	gi|297721651	LOC_Os06g07580	0		9161.7	12.12	ribosome	translation	structural molecule activity		0.731139	0.731139
1620	SAC domain containing protein	gi|115466898	LOC_Os06g09540	1	Palmitoylation(2A+C)	90712.8	5.66	Golgi apparatus	inositol phosphate dephosphorylation	hydrolase activity
1621	SAC9	gi|115436478	LOC_Os01g25330	0	Palmitoylation(3B+2C)	118000	5.34	membrane	phosphoinositide-mediated signaling	inositol or phosphatidylinositol phosphatase activity	1.11686		1.11686
1622	SacI homology domain containing protein	gi|218190964	LOC_Os02g34884	3	Palmitoylation(5A)	76701.5	9.01	plasma membrane	root hair cell tip growth	phosphatidylinositol-4,5-bisphosphate 5-phosphatase activity	0.409261	0.515229	0.462245	0.0749307	0.162102
1623	SacI homology domain containing protein	gi|218185636	LOC_Os11g20384	3	Palmitoylation(3A)	76185.2	8.67	plasma membrane	cell growth	hydrolase activity	0.465586	0.369828	0.417707	0.0677111	0.162102
1624	S-adenosylmethionine synthase 2	gi|3024122	LOC_Os01g22010	0	Palmitoylation(A+C)	42900.7	5.68	plasma membrane	response to stress	ransferase activity	3.16228	4.69894	3.93061	1.08659	0.276442
1625	S-adenosylmethionine synthetase	gi|100801604	LOC_Os05g04510	0	Palmitoylation(A+C)	42559.2	5.92	cytoplasm	response to stress	transferase activity		1.92309	1.92309
1626	S-adenosylmethionine synthetase	gi|17529621	LOC_Os05g04510	0	Palmitoylation(A+C)	43219	5.92	cytoplasm	response to stress	transferase activity	1.24738		1.24738
1627	SAP-type protein, associated with SIT4-type phosphatase	gi|218188545	LOC_Os01g40340	1	Palmitoylation(A)	85281.8	4.4	plasma membrane		binding		1.72187	1.72187
1628	SAP-type protein, associated with SIT4-type phosphatase	gi|222618750	LOC_Os01g40340	0	Palmitoylation(2A)	81139	4.4	plasma membrane			1.0666		1.0666
1629	Sar1-family small GTPase	gi|115436368	LOC_Os01g23620	0	Palmitoylation(C)	21984.3	6.97	plasma membrane	rough ER to cis-Golgi vesicle-mediated transport	GTP binding	0.258226	0.233346	0.245786	0.017593	0.0715784
1630	SCD protein	gi|222618718	LOC_Os01g39380	0	Palmitoylation(4A+B)	133723	6.37	plasma membrane	multidimensional cell growth;hormone-mediated signaling	protein binding	0.990832		0.990832
1631	SCD protein	gi|115437824	LOC_Os01g39380	0	Palmitoylation(4A+B)	138912	6.7	plasma membrane	multidimensional cell growth;hormone-mediated signaling	protein binding		1.00925	1.00925
1632	SCF ubiquitin ligase, SKP1 component	gi|47054182	LOC_Os11g26910	0		19042.3	4.51	SCF ubiquitin ligase complex	protein metabolic process	protein binding		0.990832	0.990832
1633	SCP-like extracellular protein(Pathogenesis-related protein )	gi|218197374	LOC_Os05g51680	1	Palmitoylation(5B+C)	36192.8	8.91	extracellular region			0.625173	0.946237	0.785705	0.227027	0.288947
1634	S-domain receptor-like protein kinase	gi|297725777	LOC_Os07g36780	2	Palmitoylation(2A+4B)	90414.3	6.71	plasma membrane	pollen-pistil interaction	kinase activity
1635	SEC1 family transport protein	gi|115445919	LOC_Os02g24134	0	Palmitoylation(C)	64765.1	6.66	membrane	transport	transporter activity	1.0666		1.0666
1636	SEC1 family transport protein	gi|75109650	LOC_Os06g04450	0	Palmitoylation(A+C)	74729.7	7.58	membrane fraction	protein secretion	protein transporter activity	3.94457	4.32514	4.13486	0.2691	0.0650809
1637	SEC11-like subunit of signal peptidase complex	gi|125554874	LOC_Os06g16260	3		22069.9	5.85	plasma membrane	protein metabolic process	hydrolase activity	0.946237	0.990832	0.968535	0.0315333	0.0325578
1638	SEC14-like phosphoinositide-binding protein	gi|115464035	LOC_Os05g35460	2		63948	4.59	plasma membrane	transport	transporter activity	1.04713		1.04713
1639	SEC6	gi|125541142	LOC_Os02g51430	0	Palmitoylation(3A+2C)	85500.3	4.86	plasma membrane	pollination		1.09648	1.05682	1.07665	0.028044	0.0260475
1640	Sec7 guanine nucleotide exchange factor	gi|222637288	LOC_Os07g37750	1	Palmitoylation(6A+2B+2C)	182150	5.38	membrane	transport	enzyme regulator activity		1.08643	1.08643
1641	Sec7 guanine nucleotide exchange factor	gi|125549703	LOC_Os07g37750	1	Palmitoylation(6A+2B+2C)	185521	5.34	membrane	transport	enzyme regulator activity	2.18776		2.18776
1642	SEC7-like guanine nucleotide exchange family protein	gi|218190236	LOC_Os03g14260	1	Palmitoylation(2A+5C)	182398	5.59	membrane	vesicle-mediated transport	regulation of ARF protein signal transduction	1.03753		1.03753
1643	SEC7-like guanine nucleotide exchange family protein	gi|222624560	LOC_Os03g14260	1	Palmitoylation(2A)	197689	5.46	membrane	vesicle-mediated transport	regulation of ARF protein signal transduction	1	0.954993	0.977496	0.031825	0.0325577
1644	SEC7-like guanine nucleotide exchange family protein	gi|38344114	LOC_Os04g02690	3	Palmitoylation(5A+2B+3C)	154806	5.45	plasma membrane	regulation of vesicle targeting, to, from or within Golgi	GTP:GDP antiporter activity	0.337287	0.340408	0.338848	0.00220679	0.00651262
1645	SEC8 exocyst complex component	gi|218200926	LOC_Os08g22864	1	Palmitoylation(4A+C)	121632	5.67	plasma membrane	pollen tube growth		1.03753	1.02802	1.03277	0.00672605	0.00651261
1646	secretory carrier-associated membrane protein 5	gi|222639956	LOC_Os08g06440	3		22836.9	8.82	plasma membrane	transport	transporter activity		0.597035	0.597035
1647	semialdehyde dehydrogenase	gi|115455493	LOC_Os03g55280	1	Palmitoylation(C)	40177.9	6.72	chloroplast	cellular amino acid metabolic process	oxidoreductase activity	0.937562	0.946237	0.9419	0.00613422	0.00651261
1648	senescence-associated protein 5	gi|46390840	LOC_Os02g49630	4	Palmitoylation(6A+B+C)	41436	6.95	plasma membrane	aging		1.05682	1.01859	1.0377	0.0270302	0.0260481
1649	senescence-associated protein 5	gi|51535042	LOC_Os06g44310	4	Palmitoylation(2A+2B+3C)	29488.3	8.81	plasma membrane	aging		1	1.00925	1.00463	0.00654279	0.00651266
1650	Ser/Thr protein phosphatase family protein	gi|21952835	LOC_Os01g66920	5	Palmitoylation(C)	84461.2	8.82	plasma membrane	metabolic process	hydrolase activity
1651	Ser/Thr protein phosphatase family protein	gi|115451799	LOC_Os03g13540	1	Palmitoylation(C)	38284.3	7.15	extracellular region	metabolic process	hydrolase activity	1.28233	1.64437	1.46335	0.256002	0.174942
1652	Ser/Thr protein phosphatase family protein	gi|222640673	LOC_Os08g35440	0	Palmitoylation(A+C)	34482.3	5.01	endomembrane system	protein modification process	hydrolase activity	0.990832		0.990832
1653	serine carboxypeptidase	gi|82654920	LOC_Os07g29620	0	Palmitoylation(A+C)	47789.9	5.12	cytosol	protein metabolic process	hydrolase activity		0.990832	0.990832
1654	serine carboxypeptidase	gi|115472071	LOC_Os07g29620	1	Palmitoylation(A+C)	57351.8	5.34	cytosol	protein metabolic process	hydrolase activity	0.990832		0.990832
1655	Serine Carboxypeptidase homologue	gi|218192240	LOC_Os03g09190	0	Palmitoylation(A)	51693.9	6.16	endomembrane system	proteolysis		1.00925	0.990832	1.00004	0.0130257	0.0130251
1656	serine hydrolase	gi|125548507	LOC_Os04g37710	0		27510.4	5.26	cytoplasmic	folic acid and derivative biosynthetic process		3.7325		3.7325
1657	serine hydrolase	gi|115458672	LOC_Os04g37710	0		27496.4	5.26	cytoplasmic	folic acid and derivative biosynthetic process
1658	serine hydroxymethyltransferase	gi|115488306	LOC_Os12g22030	1	Palmitoylation(B+2C)	50735.7	7.87	plasma membrane	metabolic process	transferase activity	4.48745		4.48745
1659	serine hydroxymethyltransferase	gi|125555254	LOC_Os12g22030	1	Palmitoylation(B+2C)	58225.2	6.97	plasma membrane	metabolic process	transferase activity		0.990832	0.990832
1660	serine hydroxymethyltransferase	gi|125577046	LOC_Os12g22030	1	Palmitoylation(B+2C)	49000.2	7.1	plasma membrane	metabolic process	transferase activity	10.1859	1.25892	5.72242	6.31233	1.10309
1661	serine/threonine kinase	gi|218188228	LOC_Os01g27020	0	Myristoylation;Palmitoylation(A+B)	61755.8	9.87	plasma membrane	N-terminal protein myristoylation	kinase activity		87.9023	87.9023
1662	Serine/threonine protein kinase	gi|115436274	LOC_Os01g21970	0	Myristoylation;Palmitoylation(2A+2B)	40275.1	9.35	plasma membrane	protein modification process	kinase activity	0.316228	0.301995	0.309111	0.010064	0.0325577
1663	Serine/threonine protein kinase	gi|125584817	LOC_Os03g04050	0	Myristoylation;Palmitoylation(2A+2B+2C)	59402.4	6.01	plasma membrane	signal transduction	kinase activity	0.879023	0.92045	0.899736	0.0292934	0.0325577
1664	Serine/threonine protein kinase	gi|125551467	LOC_Os05g14750	0	Palmitoylation(A)	61417.8	7	plasma membrane	pollen tube growth	kinase activity	0.954993	0.990832	0.972912	0.0253423	0.0260478
1665	Serine/threonine protein kinase	gi|125553504	LOC_Os05g50830	1	Palmitoylation(4A+3B+C)	77410.3	9	endomembrane system	protein amino acid phosphorylation	kinase activity		5.70164	5.70164
1666	Serine/threonine protein kinase	gi|115465717	LOC_Os05g50830	3	Palmitoylation(4A+3B+C)	77059.9	8.94	plasma membrane	protein amino acid phosphorylation	kinase activity	3.46737		3.46737
1667	Serine/threonine protein kinase	gi|125562875	LOC_Os09g06230	0	Myristoylation;Palmitoylation(A)	39700.1	5.91	plasma membrane	N-terminal protein myristoylation	kinase activity
1668	serine/threonine protein kinase	gi|115489480	LOC_Os12g41260	0	Palmitoylation(A+B+3C)	44739	5.76	plasma membrane	protein amino acid phosphorylation	kinase activity	1.03753		1.03753
1669	serine/threonine protein kinase	gi|125537325	LOC_Os12g41260	0	Palmitoylation(A+B+3C)	44676.9	5.76	plasma membrane	protein amino acid phosphorylation	kinase activity		0.963829	0.963829
1670	Serine/threonine protein kinase	gi|222617502	LOC_Os12g42660	1	Palmitoylation(4A+2B)	111193	5.19	plasma membrane	protein modification process	kinase activity	1.03753	0.990832	1.01418	0.0330194	0.0325577
1671	Serine/threonine protein phosphatase	gi|55296109	LOC_Os01g08310	1	GPI-modification (485);Palmitoylation(4A+B)	56484.9	8.31	plasma membrane	signal transduction		0.990832		0.990832
1672	Serine/threonine protein phosphatase	gi|115456053	LOC_Os03g59060	0	Palmitoylation(A)	35242.8	5.16	extracellular	dephosphorylation	protein serine/threonine phosphatase activity	1.02802	0.855067	0.941541	0.122294	0.129887
1673	serine/threonine specific receptor-like kinase	gi|218189537	LOC_Os01g67340	0	Palmitoylation(4B)	40499.2	6.38	plasma membrane	protein modification process	kinase activity	1.03753	0.972747	1.00514	0.0458072	0.0455731
1674	Serine/threonine-protein phosphatase 2A	gi|50726405	LOC_Os02g09840	1	Palmitoylation(A)	62509.2	5.17	endomembrane system	signal transduction	calcium ion binding	4.36516	1.67494	3.02005	1.90227	0.62988
1675	Serine/threonine-protein phosphatase 2A	gi|115478158	LOC_Os09g07510	0	Palmitoylation(2A)	65700.2	4.92	plasma membrane	abscisic acid mediated signaling	protein phosphatase type 2A regulator activity	3.0761	3.49945	3.28777	0.299357	0.0910516
1676	seven transmembrane protein Mlo4	gi|62734078	LOC_Os11g07912	7	Palmitoylation(3A+B+2C)	109571	8.19	plasma membrane	response to stress	protein binding	0.744732	1.92309	1.33391	0.833226	0.624649
1677	signal peptide peptidase domain containing protein	gi|222631712	LOC_Os05g36070	9	Palmitoylation(3A+C)	37972.8	8.74	plasma membrane	proteolysis	hydrolase activity	0.737904		0.737904
1678	signal peptide peptidase-like 2B	gi|115441805	LOC_Os01g68620	10	Palmitoylation(4A)	56199.8	5.81	integral to membrane	proteolysis	peptidase activity	1.00925	1.13763	1.07344	0.0907741	0.0845637
1679	signal recognition particle 54 kDa protein	gi|218189132	LOC_Os01g56600	0	Palmitoylation(C)	54773.9	9.31	cytoplasm	protein import into chloroplast thylakoid membrane	signal sequence binding		0.570164	0.570164
1680	signal recognition particle 72 kDa protein	gi|125528659	LOC_Os01g66560	0	Palmitoylation(A+B+2C)	73634.8	9.03	cytoplasm	SRP-dependent cotranslational protein targeting to membrane	RNA binding	0.990832	1.00925	1.00004	0.0130257	0.0130251
1681	Similar to 60S ribosomal protein L36	gi|115440961	LOC_Os01g62350	0		12427.8	11.43	membrane	translation	structural molecule activity		1.08643	1.08643
1682	Similar to ATP synthase D chain	gi|115476908	LOC_Os08g37320	0		19725.3	5.19	plasma membrane	transport	transporter activity	1.36773	2.1677	1.76772	0.565668	0.319999
1683	Similar to Calmodulin 1	gi|115474531	LOC_Os08g02420	0		16682.8	4.89	plasma membrane	response to cold	signal transducer activity	6.30957		6.30957
1684	similar to Root hair defective 3 GTP-binding protein	gi|222618715	LOC_Os01g39310	3	Palmitoylation(2A)	90499.3	5.88	plasma membrane	plant-type cell wall biogenesis	GTP binding	0.92045	1.02802	0.974233	0.0760612	0.0780729
1685	small GTPase-activating protein	gi|222624588	LOC_Os03g15180	1	Palmitoylation(B+2C)	80987.2	4.91	apical part of cell	signal transduction	enzyme regulator activity	0.772681	0.724436	0.748558	0.0341141	0.045573
1686	small nuclear ribonucleoprotein (snRNP) core protein D1	gi|115446977	LOC_Os02g37430	0		12661.8	11.23	nucleus	mRNA metabolic process			0.405508	0.405508
1687	SNARE domain containing protein	gi|115446467	LOC_Os02g32740	0	Palmitoylation(A)	28141.3	6.86	membrane fraction	membrane fraction	SNAP receptor activity	0.187068	0.226986	0.207027	0.0282265	0.136342
1688	SNARE domain containing protein	gi|49328025	LOC_Os05g48020	2	Palmitoylation(A+2C)	35300.1	4.95	membrane	transport	transporter activity	1.02802	0.928966	0.978491	0.0700389	0.0715784
1689	SNARE domain containing protein	gi|222640251	LOC_Os08g17600	1	GPI-modification (318);Palmitoylation(2A+3C)	37975.3	9.67	membrane	transport	protein binding	0.92045	0.946237	0.933343	0.0182346	0.0195368
1690	SNF1-related protein kinase	gi|115441897	LOC_Os01g69240	1	Palmitoylation(2A)	47989.6	5.38	cell wall	pollen tube guidance		0.212814	0.349945	0.28138	0.0969664	0.344611
1691	snRK1-interacting protein 1	gi|218202447	LOC_Os09g33790	0	Palmitoylation(C)	20027.6	8.45	plastid			1.05682	1.02802	1.04242	0.0203661	0.0195374
1692	Sodium/hydrogen exchanger family protein	gi|115487078	LOC_Os12g02840	11	Palmitoylation(A+C)	89046.4	6.3	integral to membrane	cation transport	sodium:hydrogen antiporter activity		0.717794	0.717794
1693	Sodium/hydrogen exchanger family protein	gi|77548462	LOC_Os11g03070	11	Palmitoylation(2A+C)	87230.3	6.43	plasma membrane	transport	transporter activity	0.672977		0.672977
1694	soluble inorganic pyrophosphatase	gi|218184489	LOC_Os10g26600	1	Palmitoylation(2A)	28049.7	6.1	cytoplasm	metabolic process	hydrolase activity	7.58578	7.72681	7.65629	0.0997235	0.013025
1695	Soluble inorganic pyrophosphatase	gi|115464117	LOC_Os05g36260	0		25469.9	5.43	membrane	metabolic process	pyrophosphatase activity	4.40555	4.57088	4.48822	0.116908	0.0260478
1696	solute carrier family 35 member F1	gi|115477569	LOC_Os08g42720	10	Palmitoylation(A+B+2C)	37825.5	8.4	membrane			0.444631	0.483059	0.463845	0.0271724	0.0585807
1697	Sorting nexin-4	gi|125551913	LOC_Os05g27920	0	Palmitoylation(B)	58970.3	5.42	membrane	cell communication;signal transduction	lipid binding	0.990832		0.990832
1698	sphingosine transfer protein	gi|62733540	LOC_Os03g50280	1	Palmitoylation(C)	33549.9	5.26	cytoplasm	glycolipid transport	transporter activity	3.01995		3.01995
1699	splicing factor U2AF	gi|115465463	LOC_Os05g48960	1		34692.1	9.25	nucleus	response to abiotic stimulus	nucleic acid binding		0.660694	0.660694
1700	splicing factor U2AF	gi|3850816	LOC_Os05g48960	1		34337.7	9.26	nucleus	response to abiotic stimulus	nucleic acid binding
1701	spotted leaf 11	gi|297606543	LOC_Os06g51130	0	Palmitoylation(2A+3C)	68648.5	6.82	cytoplasm	protein modification process	binding	0.963829	0.519996	0.741912	0.313837	0.423011
1702	starch synthase	gi|217076017	LOC_Os06g04200	1	Palmitoylation(A)	66450.4	8.34	plastid	carbohydrate metabolic process	protein binding	2.01372		2.01372
1703	starch synthase	gi|297614332	LOC_Os06g04200	1	Palmitoylation(A)	66476.1	8.48	plastid	carbohydrate metabolic process	protein binding		3.69828	3.69828
1704	START domain containing protein	gi|115443641	LOC_Os02g01270	2	Palmitoylation(3C)	90014	6.2	plasma membrane	salicylic acid signalling	lipid binding	0.724436	1.05682	0.890627	0.23503	0.263892
1705	STE kinases	gi|115449123	LOC_Os02g54600	1	Palmitoylation(2A)	43577.7	9.8	plasma membrane	response to biotic stimulus	kinase activity		0.660694	0.660694
1706	STE kinases	gi|125583946	LOC_Os02g54600	1	Palmitoylation(2A)	39600.9	10.83	plasma membrane	response to biotic stimulus	kinase activity	0.928966		0.928966
1707	STE kinases	gi|297600034	LOC_Os02g54900	0	Palmitoylation(4A+B)	80467.9	6.52	plasma membrane	protein phosphorylation	kinase activity		0.636796	0.636796
1708	STE kinases	gi|47497125	LOC_Os02g54900	1	Palmitoylation(4A)	84923.9	6.17	plasma membrane	protein amino acid phosphorylation	kinase activity	1.40605		1.40605
1709	STP subfamily monosaccharide:proton symporter	gi|222622219	LOC_Os02g06540	12	Palmitoylation(A)	53753.2	9.24	plasma membrane	transport	transporter activity	0.524807	0.30761	0.416209	0.153582	0.369003
1710	stress-responsive HVA22-type protein	gi|125543131	LOC_Os03g14610	2		42929.4	5.79	plasma membrane			1.14815		1.14815
1711	stress-responsive HVA22-type protein	gi|125585620	LOC_Os03g14610	2		42824.2	5.73	plasma membrane				3.59749	3.59749
1712	stress-responsive protein of unknown function	gi|125527847	LOC_Os01g56180	0		48807	7.81	endomembrane system			0.390841		0.390841
1713	stress-responsive protein of unknown function	gi|115440163	LOC_Os01g56180	0		45529.4	9.26	endomembrane system				0.524808	0.524808
1714	strictosidine synthase	gi|40538997	LOC_Os03g53950	1	Palmitoylation(A+B+2C)	53706.2	8.75	chloroplast	biosynthetic process	catalytic activity	1.25892	0.660694	0.959809	0.423014	0.440727
1715	Subtilisin	gi|222623396	LOC_Os02g44520	2	Palmitoylation(2A+C)	142327	5.82	membrane	protein metabolic process	hydrolase activity	1.5417		1.5417
1716	Subtilisin	gi|297602176	LOC_Os04g10360	0	Palmitoylation(A)	79399.1	8.94	extracellular region	protein metabolic process	hydrolase activity	1.01859	2.10863	1.56361	0.770773	0.492944
1717	subtilisin	gi|225216965	LOC_Os06g40700	1	Palmitoylation(A)	82830.7	6.15	cell wall	response to endogenous stimulus	hydrolase activity	0.946237		0.946237
1718	subtilisin	gi|51090369	LOC_Os06g40700	1	Palmitoylation(A)	83542.6	6.61	cell wall	response to endogenous stimulus	hydrolase activity	0.92045		0.92045
1719	subtilisin	gi|218198528	LOC_Os06g40700	1	Palmitoylation(2A+B)	119933	6.16	cell wall	response to endogenous stimulus	hydrolase activity		0.912011	0.912011
1720	Subtilisin	gi|218198832	LOC_Os06g48650	1	Palmitoylation(C)	94542.2	8.93	external side of plasma membrane	proteolysis	subtilase activity	1.39316		1.39316
1721	subtilisin-like serine protease	gi|125602995	LOC_Os08g23740	1	Myristoylation;Palmitoylation(A+B+3C)	139758	6.13	cell wall	cell wall modification	subtilisin activity		0.928966	0.928966
1722	subtilisin-like serine protease	gi|218200952	LOC_Os08g23740	1	Myristoylation;Palmitoylation(A+B+3C)	136595	6.21	cell wall	cell wall modification	subtilisin activity	1.00925		1.00925
1723	subtilisin-like serine protease	gi|9453867	LOC_Os02g44590	1	Palmitoylation(A+B+C)	83887.7	8.3	external side of plasma membrane	proteolysis	subtilase activity	1.04713		1.04713
1724	subtilisin-like serine protease	gi|116311121	LOC_Os04g47150	1	Palmitoylation(A+C)	83556.3	7.57	external side of plasma membrane	proteolysis	subtilase activity	0.928966	1.03753	0.983247	0.0767647	0.0780726
1725	subunit A of ATP citrate lyase	gi|222617312	LOC_Os12g37870	1	Palmitoylation(2A)	50241.9	5.27	cytoplasm	acetyl-CoA biosynthetic process	ATP citrate synthase activity		0.990832	0.990832
1726	subunit A of ATP citrate lyase	gi|218187089	LOC_Os12g37870	1	Palmitoylation(A)	50563.3	5.45	cytoplasm	acetyl-CoA biosynthetic process	ATP citrate synthase activity	1.61436		1.61436
1727	subunit of mitochondrial respiratory chain complex IV	gi|115466020	LOC_Os06g02470	1		8402.6	9.3	mitochondrion	response to stress		1.83654	1.00925	1.4229	0.584979	0.411119
1728	succinate dehydrogenase flavoprotein subunit	gi|222636391	LOC_Os07g04240	1	Palmitoylation(A+2B+C)	71980.3	6.75	mitochondrion	generation of precursor metabolites and energy	catalytic activity	3.22107	1.49969	2.36038	1.2172	0.515681
1729	succinate dehydrogenase iron-sulfur subunit 2	gi|125559971	LOC_Os08g02640	1	Palmitoylation(A+3B+C)	45736.1	9.68	mitochondrion	generation of precursor metabolites and energy	binding	2.75423	4.57088	3.66256	1.28457	0.35073
1730	succinate dehydrogenase subunit 4	gi|15420575	LOC_Os01g70980	2		24887.8	9.95	chloroplast
1731	Succinyl-CoA ligase	gi|115447367	LOC_Os02g40830	1		45091	5.98	mitochondrion	metabolic process	binding	4.20727		4.20727
1732	succinyl-CoA ligase subunit alpha-2	gi|218199895	LOC_Os07g38970	3	Palmitoylation(A)	45291.1	6.27	mitochondrion	metabolic process	catalytic activity	0.92045		0.92045
1733	sucrose-phosphate synthase	gi|158513190	LOC_Os01g69030	0	Palmitoylation(A+B)	119348	6.28	cytoplasm	carbohydrate metabolic process	transferase activity	8.31764	8.87156	8.5946	0.391682	0.0455731
1734	sucrose phosphate synthase	gi|988270	LOC_Os01g69030	0	Palmitoylation(A+B)	116456	6.73	cytoplasm	carbohydrate metabolic process	transferase activity
1735	sucrose transporter	gi|108706417	LOC_Os03g07480	10	Palmitoylation(4A+B+3C)	63695.4	9.11	plasma membrane	transport	transporter activity	1.88799	2.37684	2.13242	0.345668	0.162102
1736	sucrose transporter	gi|222641552	LOC_Os10g26470	8	Palmitoylation(2A+2C)	38647.1	8	plasma membrane	transport	transporter activity		0.724436	0.724436
1737	sucrose transporter	gi|115481924	LOC_Os10g26470	12	Palmitoylation(3A+2C)	52776.7	6.59	plasma membrane	transport	transporter activity	0.794328		0.794328
1738	sucrose-phosphatase	gi|218190038	LOC_Os02g05030	1	Palmitoylation(4A+B+C)	53023.4	6.52	cytoplasm	carbohydrate metabolic process	catalytic activity		1.00925	1.00925
1739	sucrose-phosphate synthase	gi|218190202	LOC_Os02g09170	0	Palmitoylation(4A)	100246	6.67	cytoplasm	carbohydrate metabolic process	transferase activity	0.981748		0.981748
1740	sucrose-phosphate synthase	gi|51535475	LOC_Os06g43630	0	Palmitoylation(4A+C)	109462	6.8	plasma membrane	carbohydrate metabolic process	transferase activity	0.928966	0.990832	0.959899	0.0437456	0.0455731
1741	sugar transporter	gi|32489187	LOC_Os04g38026	12	Palmitoylation(3A+C)	49568.3	9.65	integral to plasma membrane	sucrose transport	sucrose:hydrogen symporter activity	1.95885		1.95885
1742	sugar transporter	gi|116309960	LOC_Os04g38026	12	Palmitoylation(3A+C)	53648.9	9.35	integral to plasma membrane	sucrose transport	sucrose:hydrogen symporter activity		1.5417	1.5417
1743	sugar transporter	gi|115459384	LOC_Os04g43210	12	Palmitoylation(A+B)	62851.5	8.97	plasma membrane	transport	transporter activity		0.660694	0.660694
1744	sugar transporter	gi|116311075	LOC_Os04g43210	12	Palmitoylation(A+B)	62832.4	8.89	plasma membrane	transport	transporter activity	1.55597		1.55597
1745	sugar transporter	gi|125574518	LOC_Os10g21590	13	Palmitoylation(3A+2C)	51143.2	9.34	membrane	transport	transporter activity	1.00925		1.00925
1746	sugar transporter	gi|13129489	LOC_Os10g21590	12	Palmitoylation(3A+3C)	60134.2	7.52	membrane	transport	transporter activity		0.981748	0.981748
1747	sugar transporter	gi|115485493	LOC_Os11g28610	11	Palmitoylation(3C)	79765.7	4.65	membrane	transport	transporter activity		0.218776	0.218776
1748	sugar transporter	gi|125534354	LOC_Os11g28610	11	Palmitoylation(3C)	80120.1	4.65	membrane	transport	transporter activity	0.175388		0.175388
1749	sulfate transporter	gi|115466358	LOC_Os06g05160	12	Palmitoylation(3A)	71990.4	9.34	integral to membrane	transport	transporter activity	0.92045	0.954993	0.937721	0.0244256	0.0260478
1750	sulfate transporter	gi|115439607	LOC_Os01g52130	13	Palmitoylation(A)	72584.2	9.1	membrane	transport	transporter activity	0.691831		0.691831
1751	sulfate transporter	gi|125527517	LOC_Os01g52130	13	Palmitoylation(A)	72566.2	9.1	integral to membrane	sulfate transport	sulfate transmembrane transporter activity		0.737904	0.737904
1752	synaptobrevin-like vesicle-trafficking protein	gi|218191763	LOC_Os02g55990	2	Palmitoylation(2A)	25233	8.94	membrane	transport		0.444631	0.401791	0.423211	0.0302928	0.0715785
1753	synaptotagmin-type membrane-trafficking protein	gi|222619506	LOC_Os03g14700	1	Palmitoylation(C)	55044.1	5.95	plasma membrane	response to abiotic stimulus	lipid binding	0.937562	0.847227	0.892395	0.0638762	0.0715784
1754	synaptotagmin-type membrane-trafficking protein	gi|115480413	LOC_Os09g36770	1	Palmitoylation(A)	61417.3	6.33	plasma membrane	membrane-trafficking		0.831764		0.831764
1755	synaptotagmin-type membrane-trafficking protein	gi|125564526	LOC_Os09g36770	1	Palmitoylation(A)	61431.4	6.33	plasma membrane	membrane-trafficking			0.717794	0.717794
1756	syntaxin	gi|125525230	LOC_Os01g15110	1	Palmitoylation(C)	30418.5	6.11	trans-Golgi network transport vesicle	intra-Golgi vesicle-mediated transport	t-SNARE activity	0.990832		0.990832
1757	syntaxin	gi|297606777	LOC_Os07g07000	1	Palmitoylation(C)	37758.4	9.05	plasma membrane	transport	protein binding	1.09648	1.03753	1.067	0.0416841	0.0390665
1758	Syntaxin 121	gi|115468736	LOC_Os06g39050	1	Palmitoylation(A+C)	33921.4	5.89	plasma membrane	transport	protein binding	0.409261	0.636796	0.523028	0.160891	0.307615
1759	Syntaxin 52	gi|115443843	LOC_Os02g02720	1	GPI-modification (204);Palmitoylation(2C)	25951	8.87	membrane	transport	protein binding	0.57544	0.691831	0.633635	0.0823009	0.129887
1760	syntaxin 6	gi|108864037	LOC_Os11g06740	1		26679.5	5.23	membrane	transpor	protein binding	1.10662		1.10662
1761	syntaxin of plants 41	gi|55296198	LOC_Os06g02570	1	Palmitoylation(C)	36574.7	8.76	plasma membrane	transport	protein binding
1762	T1 family peptidase	gi|115480403	LOC_Os09g36710	0	Palmitoylation(A)	27213.8	7.7	plastid	protein metabolic process	hydrolase activity	1.55597		1.55597
1763	T-complex protein	gi|115445891	LOC_Os02g22780	0	Palmitoylation(A+B+C)	57747.8	6.55	anchored to plasma membrane	protein metabolic process	protein binding		1.1272	1.1272
1764	T-complex protein	gi|125561408	LOC_Os02g22780	1	Palmitoylation(A+B+C)	59640.1	6.78	anchored to plasma membrane	protein metabolic process	protein binding	1.75388		1.75388
1765	T-complex protein	gi|50428682	LOC_Os03g42220	1	Palmitoylation(2A+2C)	57229	5.56	plasma membrane	protein metabolic process	protein binding	2.72898	2.96483	2.8469	0.166774	0.0585807
1766	T-complex protein	gi|218197247	LOC_Os05g48290	0	Palmitoylation(A+C)	57203.8	5.5	cytoplasm	protein metabolic process	protein binding
1767	TCP-1/cpn60 chaperonin	gi|213959182	LOC_Os03g59020	0	Palmitoylation(B)	58769.5	5.3	cytoplasm	protein metabolic process	protein binding	3.66438	1.10662	2.3855	1.8086	0.758165
1768	TCP-1/cpn60 chaperonin family	gi|115459800	LOC_Os04g46620	0	Palmitoylation(2A)	59232.2	5.87	cytoplasm	protein folding	protein binding	3.0761	1.67494	2.37552	0.990766	0.417073
1769	terpene synthase	gi|218190488	LOC_Os02g17780	1	Palmitoylation(3A+B+2C)	97567.5	5.71	plastid	gibberellic acid mediated signaling	catalytic activity	0.895365		0.895365
1770	Terpenoid synthase	gi|115465898	LOC_Os06g01470	1	Myristoylation;Palmitoylation(A)	33591.7	9.14	chloroplast	carotenoid biosynthetic process	geranylgeranyltransferase activity	0.862979		0.862979
1771	tetratricopeptide repeat containing protein	gi|222622095	LOC_Os02g03470	2	Palmitoylation(A+B+C)	34276.3	6.91	plasma membrane	protein-protein interaction mediating	binding	1.00925	0.928966	0.96911	0.0567712	0.0585808
1772	tetratricopeptide repeat domain containing protein	gi|222618859	LOC_Os01g43030	0	Palmitoylation(A+C)	103704	6.04	nucleus	embryonic development ending in seed dormancy	binding	1.39316	1.30617	1.34966	0.0615084	0.0455731
1773	tetratricopeptide repeat protein-like	gi|47848590	LOC_Os09g03890	0	Palmitoylation(A)	100208	5.65	vacuole		binding	0.731139	0.912011	0.821575	0.127896	0.155671
1774	thiamin pyrophosphokinase	gi|53792130	LOC_Os01g25440	0		29221.4	7.19	cytosol	metabolic process	transferase activity
1775	THION24 - Plant thionin family protein precursor	gi|115443957	LOC_Os02g03480	6	Palmitoylation(3B)	19433.8	9.1	extracellular			0.954993	0.954993	0.954993	0	0
1776	thioredoxin, putative, expressed	gi|82407383	LOC_Os07g08840	1	Palmitoylation(A+C)	13898.9	4.92	cytosol	metabolic process	catalytic activity	0.990832	0.937562	0.964197	0.0376676	0.0390663
1777	threonine synthase	gi|115465273	LOC_Os05g47640	0	Palmitoylation(2A)	57216.1	6.74	chloroplast	biosynthetic process	catalytic activity	0.954993		0.954993
1778	threonyl-tRNA synthetase, mitochondrial precursor	gi|218200880	LOC_Os08g19850	1	Palmitoylation(2A+2B)	81463.1	8.2	mitochondrion	translation	nucleotide binding	0.963829		0.963829
1779	TIC110	gi|10140720	LOC_Os10g35010	0	Palmitoylation(A+C)	107820	5.37	membrane	transport	transporter activity	0.515229		0.515229
1780	TIC110	gi|110289317	LOC_Os10g35010	0	Palmitoylation(A+C)	110794	5.46	membrane	transport	transporter activity		0.972747	0.972747
1781	TIC110	gi|125532467	LOC_Os10g35010	3	Palmitoylation(A+C)	99380.9	5.99	membrane	transport	transporter activity	2.85759	2.24905	2.55332	0.4303	0.168525
1782	Tim17/Tim22/Tim23 family protein	gi|115458216	LOC_Os04g33220	3	Palmitoylation(2A)	32745.8	9.71	mitochondrion	transport	transporter activity	0.299226	0.428549	0.363888	0.0914445	0.251299
1783	Tim17/Tim22/Tim23 family protein	gi|218190873	LOC_Os04g33220	4	Palmitoylation(A)	27282.5	9.89	mitochondrion	transport	transporter activity	0.363078	0.586138	0.474608	0.157727	0.332332
1784	Tim21-type component of mitochondrial inner membrane translocase	gi|115434740	LOC_Os01g07382	2		41936.3	9.67	mitochondrion				1.04713	1.04713
1785	toc64	gi|222625649	LOC_Os03g50010	2	Palmitoylation(3A+2C)	63298.5	8.69	chloroplast	metabolic process	binding	0.613762	0.794328	0.704045	0.12768	0.181351
1786	TOM40-type component of mitochondrial outer membrane protein translocase	gi|115452749	LOC_Os03g20750	0	Myristoylation;Palmitoylation(A)	37337.4	6.46	mitochondrion	transport	transporter activity	0.801678		0.801678
1787	Topoisomerase-like protein	gi|115474565	LOC_Os08g02690	0	Palmitoylation(2C)	78584.5	5.12	nucleus	translational initiation	protein binding	2.33346	1.08643	1.70994	0.881785	0.515681
1788	Topoisomerase-like protein	gi|22748327	LOC_Os03g12180	0	Palmitoylation(3A+C)	69553	5.34	nucleus	translation	translation initiation factor activity	2.37684	1.90546	2.14115	0.333315	0.155671
1789	toprim domain-containing protein	gi|52076993	LOC_Os06g45980	0	Palmitoylation(2A)	78264.4	8.74	chloroplast
1790	TraB family protein	gi|218197042	LOC_Os05g42010	2		36615.4	5.37	plasma membrane			0.772681		0.772681
1791	TRAF-type zinc finger family protein	gi|125589452	LOC_Os05g23950	0	Palmitoylation(B)	38274.8	5.53	plastid	metabolic process	binding	6.66807	4.61318	5.64062	1.45303	0.257601
1792	TRAF-type zinc finger family protein	gi|297723943	LOC_Os05g23950	0	Palmitoylation(B)	38290.8	5.45	plastid	metabolic process	binding	3.98107	3.25087	3.61597	0.516329	0.142791
1793	TRAF-type zinc finger family protein	gi|77553153	LOC_Os12g08070	0	Palmitoylation(A)	41109.1	5.66	plastid	metabolic process	binding	1.04713		1.04713
1794	transcription factor BTF3	gi|24431603	LOC_Os03g01910	0	Palmitoylation(C)	66667.4	4.72	nucleus	response to stress			1.27057	1.27057
1795	transcription factor BTF3	gi|222613028	LOC_Os10g34180	0		26165.6	8.98	nucleus	response to stress		2.85759		2.85759
1796	transducin family protein	gi|222622132	LOC_Os02g04440	0	Palmitoylation(4A+2C)	138761	6.48	plastid			0.501187	1.01859	0.759889	0.36586	0.481465
1797	transferase family protein	gi|125560318	LOC_Os08g07720	0	Palmitoylation(2A)	50070	5.22	cytosol	metabolic process	transferase activity	4.16869	4.48745	4.32807	0.225397	0.052078
1798	transferase family protein	gi|297608058	LOC_Os08g07720	0	Palmitoylation(A)	27162.9	4.91	cytosol	metabolic process	transferase activity	0.954993		0.954993
1799	transferase family protein	gi|115477609	LOC_Os08g43040	1	Palmitoylation(4A+B)	49251.8	5.26	cytosol	auxin homeostasis	transferase activity	0.990832		0.990832
1800	transferase family protein	gi|125562406	LOC_Os08g43040	1	Palmitoylation(2A+B)	43866.8	6.27	cytosol	auxin homeostasis	transferase activity		4.7863	4.7863
1801	Transferrin receptor ectodomain	gi|125538495	LOC_Os02g10520	1	Palmitoylation(A+2C)	82428.4	8.15	cell wall	response to endogenous stimulus	hydrolase activity	3.49945	2.31206	2.90576	0.839609	0.288947
1802	transketolase	gi|28190676	LOC_Os06g04270	2		80028.7	6.12	chloroplast	metabolic process	transferase activity	2.48886		2.48886
1803	translation initiation factor	gi|125543483	LOC_Os03g18510	0	Palmitoylation(A)	38220.6	5.18	nucleus	translation	translation factor activity
1804	translation initiation factor	gi|83306210	LOC_Os03g18510	1	Palmitoylation(2A)	38253.7	5.26	nucleus	translation	translation factor activity	7.04693		7.04693
1805	translation initiation factor 3	gi|115471207	LOC_Os07g12110	0	Palmitoylation(C)	51306.8	5.54	cytoplasm	response to stress	translation factor activity, nucleic acid binding	2.03236		2.03236
1806	translation initiation factor 3 subunit B	gi|222613309	LOC_Os10g41960	0	Palmitoylation(B)	80626.9	4.97	nucleus	translation	nucleic acid binding
1807	translation initiation factor 3 subunit B	gi|218185050	LOC_Os10g41960	0	Palmitoylation(B)	83310.9	4.96	nucleus	translation	nucleic acid binding	1.80302		1.80302
1808	translation initiation factor 3 subunit-like protein	gi|115449135	LOC_Os02g54700	0	Palmitoylation(A)	32009	8.66	cytoplasm	translation	translation factor activity	1.57036	1.8197	1.69503	0.176309	0.104015
1809	translation initiation factor IF-2	gi|222632768	LOC_Os05g51500	1	Palmitoylation(3A)	142896	5.18	cytoplasm	translation	translation factor activity		0.895365	0.895365
1810	translation initiation factor IF-2	gi|48475233	LOC_Os05g51500	1	Palmitoylation(3A)	134385	5.17	cytoplasm	translation	translation factor activity	0.954993		0.954993
1811	translation initiation factor, eIF-5A	gi|8919176	LOC_Os03g55150	0	Palmitoylation(C)	17531.7	5.72	nucleus	translation	translation factor activity	5.59758		5.59758
1812	translationally-controlled tumor protein	gi|218186150	LOC_Os11g43900	0		55621.8	8.55	plasma membrane	pollen tube growth		6.48634	7.31139	6.89887	0.583396	0.0845641
1813	translocon-associated protein beta domain containing protein	gi|115433986	LOC_Os01g01307	1	Palmitoylation(A)	22532.3	8.99	chloroplast			0.92045		0.92045
1814	transmembrane 9 superfamily member	gi|222630340	LOC_Os05g07650	10	Palmitoylation(4A+3C)	73888.8	7.47	integral to membrane	involved in cell adhesion and phagocytosis			0.855067	0.855067
1815	transmembrane 9 superfamily member	gi|218196166	LOC_Os05g07650	10	Palmitoylation(3A+2C)	74338.4	8.14	integral to membrane	involved in cell adhesion and phagocytosis		0.787046		0.787046
1816	transmembrane 9 superfamily member	gi|125597621	LOC_Os06g37160	10	Palmitoylation(3A+B+C)	81245.4	8.12	plasma membrane	involved in cell adhesion and phagocytosis		0.887156		0.887156
1817	transmembrane 9 superfamily member	gi|53791995	LOC_Os06g37160	10	Palmitoylation(3A+B+C)	73238.4	7.89	plasma membrane	involved in cell adhesion and phagocytosis			0.394457	0.394457
1818	transmembrane 9 superfamily member	gi|218201585	LOC_Os09g38530	9	Palmitoylation(3A+2B)	56191	5.81	plasma membrane	involved in cell adhesion and phagocytosis		0.816582		0.816582
1819	transmembrane 9 superfamily member	gi|218202616	LOC_Os09g38530	10	Palmitoylation(4A+B)	73673.4	7.51	plasma membrane	involved in cell adhesion and phagocytosis		0.685488		0.685488
1820	transmembrane 9 superfamily member	gi|115487610	LOC_Os12g07670	9	Palmitoylation(3A+C)	68072.4	8.58	phragmoplast	membrane fusion	t-SNARE activity	0.801678		0.801678
1821	transmembrane 9 superfamily member(t-SNARE activity)	gi|222623040	LOC_Os02g34690	9	Palmitoylation(A)	64446.8	7.2	membrane	involved in cell adhesion and phagocytosis		0.291072		0.291072
1822	transmembrane amino acid transporter protein	gi|125552531	LOC_Os05g37470	12	Palmitoylation(2A+B+C)	66390.1	9.24	plasma membrane	transport	transporter activity	0.685488	0.444631	0.56506	0.170312	0.301405
1823	transmembrane amino acid transporter protein	gi|218184594	LOC_Os10g30090	14	Palmitoylation(5A+6C)	66076.6	6.39	membrane	transport	transporter activity	0.554626	0.416869	0.485748	0.0974084	0.200533
1824	transmembrane amino acid transporter protein	gi|115489224	LOC_Os12g38570	11	Palmitoylation(5A+2B+C)	63407.3	4.84	membrane	transport	transporter activity	1.05682		1.05682
1825	transport protein Sec23	gi|62734287	LOC_Os11g24560	1	Palmitoylation(A+B)	86682.2	5.65	COPII vesicle coat	transport	transporter activity	3.01995	3.46737	3.24366	0.316371	0.0975353
1826	transport protein Sec61 subunit alpha	gi|222624444	LOC_Os03g11440	12	Palmitoylation(A+3C)	60024	9.39	membrane	protein secretion	protein transmembrane transporter activity	0.972747	1	0.986374	0.0192706	0.0195369
1827	transporter family protein	gi|115465507	LOC_Os05g49270	12	Palmitoylation(A+C)	53800.1	8.67	membrane	transport	transporter activity	1.10662		1.10662
1828	transporter family protein	gi|215687217	LOC_Os07g33910	4	Palmitoylation(A)	29882.7	9.99	membrane	transport	transporter activity		1.19124	1.19124
1829	transportin-2	gi|38567827	LOC_Os04g59494	1	Palmitoylation(6A+3B+C)	119209	5.22	membrane	transport	ransporter activity	2.42103	1.75388	2.08745	0.471745	0.225991
1830	transposon protein	gi|218187415	LOC_Os01g03070	1	Palmitoylation(3A)	113870	9.37	cytoplasm			3.83707	1.19124	2.51416	1.87088	0.74414
1831	transposon protein	gi|222630071	LOC_Os05g03800	0	Palmitoylation(2A+B+3C)	146819	7.64	nucleus	callose deposition in cell wall during defense response	ligase activity	4.05509	4.83059	4.44284	0.548363	0.123426
1832	trehalose synthase	gi|125571912	LOC_Os01g53000	0	Palmitoylation(4A+C)	99491.8	5.54	cytosol	carbohydrate metabolic process	hydrolase activity	2.51189	1.85353	2.18271	0.465527	0.213279
1833	trehalose synthase	gi|218189050	LOC_Os01g54560	1	Palmitoylation(4A+C)	102376	5.38	cytosol	carbohydrate metabolic process	transferase activity	0.666807	1.7378	1.2023	0.757307	0.62988
1834	trehalose synthase	gi|222632237	LOC_Os05g44100	1	Palmitoylation(3A+3C)	100582	5.71	cytosol	carbohydrate metabolic process	hydrolase activity	1.20226	1.47231	1.33729	0.190953	0.142791
1835	trehalose-6-phosphate synthase	gi|125541419	LOC_Os02g54820	1	Palmitoylation(2A+B+2C)	93883.3	6.71	cytosol	carbohydrate metabolic process	transferase activity
1836	trehalose-6-phosphate synthase	gi|125553006	LOC_Os05g44210	0	Palmitoylation(A+C)	96589.2	6.18	cytoplasm	carbohydrate metabolic process	transferase activity
1837	triacylglycerol lipase	gi|222635935	LOC_Os06g42860	2	Palmitoylation(2A)	51252.9	6.74	extracellular region	metabolic process	hydrolase activity	2.48886	2.0893	2.28908	0.282532	0.123426
1838	triose phosphate/phosphate translocator	gi|222630359	LOC_Os05g07870	6	Palmitoylation(B+C)	44095.9	10.3	plastid	transport	transporter activity	1.14815		1.14815
1839	tRNA synthetase	gi|218200930	LOC_Os08g23110	0	Palmitoylation(2A+B+C)	42871.4	6.05	cytoplasm	nucleobase, nucleoside, nucleotide and nucleic acid metabolic process	nucleotide binding
1840	tRNA synthetase	gi|125579618	LOC_Os12g35570	0	Palmitoylation(2A)	46259.7	5.62	cytosol	translation	nucleotide binding	1.24738	1.1272	1.18729	0.0849836	0.0715778
1841	tRNA synthetase class I	gi|222635978	LOC_Os06g43760	0	Palmitoylation(A+2C)	131016	5.87	cytosol	translation	nucleotide binding	2.60615	1.11686	1.86151	1.05309	0.565717
1842	tRNA synthetase class II core domain containing protein	gi|222630224	LOC_Os05g05840	1	Palmitoylation(3A+2C)	91591.8	6.33	cytosol	translation		1.57036		1.57036
1843	tRNA synthetase class II core domain containing protein	gi|125550869	LOC_Os05g05840	1	Palmitoylation(2A+C)	94787.2	5.87	cytosol	translation	nucleotide binding		1.11686	1.11686
1844	tRNA synthetase class II core domain containing protein	gi|115477547	LOC_Os08g42560	1	Palmitoylation(B)	77074.2	5.95	mitochondrion	nucleobase, nucleoside, nucleotide and nucleic acid metabolic process	nucleotide binding	3.13329	1.08643	2.10986	1.44735	0.685994
1845	tRNA synthetases class II domain containing protein	gi|115447981	LOC_Os02g46130	1	Palmitoylation(2A+2C)	60862.5	5.99	nuclear	translation	nucleic acid binding	2.44343	3.01995	2.73169	0.407662	0.149234
1846	tRNA synthetases class II domain containing protein	gi|115453943	LOC_Os03g38980	1	Palmitoylation(B)	68387.3	5.87	cytosol	nucleobase, nucleoside, nucleotide and nucleic acid metabolic process	nucleotide binding	3.10456		3.10456
1847	Trs120-like component of TRAPP Golgi membrane trafficking complex	gi|218195153	LOC_Os04g42370	1	Palmitoylation(5A+2B+2C)	127594	6.36	plasma membrane	transport		0.990832		0.990832
1848	Tryptophan synthase alpha chain	gi|115470901	LOC_Os07g08430	0		33915.1	6.23	chloroplast	biosynthetic process	catalytic activity	0.937562	0.990832	0.964197	0.0376676	0.0390663
1849	tryptophan synthase beta chain 1	gi|115474697	LOC_Os08g04180	0	Palmitoylation(2A)	49999.7	6.29	chloroplast	tryptophan biosynthetic process	tryptophan synthase activity	2.58226		2.58226
1850	Tryptophan synthase beta chain 2	gi|51535759	LOC_Os06g42560	0	Palmitoylation(3A)	52902.7	7.24	chloroplast	biosynthetic process	protein binding	1.36773		1.36773
1851	t-SNARE	gi|115451783	LOC_Os03g13380	10	Palmitoylation(3A+B+C)	67805.8	6.85	integral to membrane	membrane fusion		0.387258	0.310456	0.348857	0.054307	0.155671
1852	tubulin	gi|215767496	LOC_Os03g51600	0	Palmitoylation(2A+4C)	46105.8	4.89	plasma membrane	cytoskeleton	structural molecule activity	6.19441	5.91562	6.05501	0.197137	0.0325577
1853	tubulin	gi|222631593	LOC_Os05g34170	0	Palmitoylation(5A+5C)	69709.8	5.62	plasma membrane	cellular component organization	structural molecule activity		1	1
1854	tubulin alpha-1 chain	gi|115472953	LOC_Os07g38730	0	Palmitoylation(2A+5C)	49654	4.92	plasma membrane	microtubule-based movement	structural constituent of cytoskeleton	8.87156	8.55067	8.71111	0.226906	0.0260479
1855	tubulin binding cofactor C	gi|115444803	LOC_Os02g10130	1	Palmitoylation(3A+2B)	62888.4	5.38	cytoskeleton		binding	3.76704	3.90841	3.83772	0.0999642	0.0260478
1856	tubulin binding cofactor C	gi|115468956	LOC_Os06g41110	1	Palmitoylation(2A+B)	63041.2	5.11	cytoskeleton		binding	7.72681	7.51623	7.62152	0.1489	0.0195368
1857	tubulin/FtsZ domain containing protein	gi|115444453	LOC_Os02g07060	0	Palmitoylation(3A+4C)	50105.3	4.72	membrane	response to stress	structural molecule activity	4.44631	4.44631	4.44631	0	0
1858	TUDOR protein with multiple SNc domains	gi|115446411	LOC_Os02g32350	0	Palmitoylation(A)	108182	6.49	plasma membrane	response to stress	RNA binding	7.31139		7.31139
1859	TUDOR protein with multiple SNc domains	gi|32492578	LOC_Os02g32350	0	Palmitoylation(A)	108133	7.18	plasma membrane	response to stress	RNA binding		5.01187	5.01187
1860	tyrosine kinase	gi|218189286	LOC_Os01g60440	1	Palmitoylation(2C)	89655.4	7.71	plasma membrane	protein modification process	kinase activity	3.46737	2.22844	2.8479	0.876058	0.307615
1861	U2 small nuclear ribonucleoprotein A	gi|115445207	LOC_Os02g13990	0		31999.2	5.05	nucleus	nucleobase, nucleoside, nucleotide and nucleic acid metabolic process		0.963829		0.963829
1862	ubiquinol-cytochrome c reductase complex 6.7 kDa protein	gi|115474091	LOC_Os07g48244	1		6745.7	9.52	mitochondrion	transport	transporter activity	1.08643	1.01859	1.05251	0.0479666	0.0455736
1863	ubiquinone oxidoreductase	gi|18461218	LOC_Os01g52214	1	Palmitoylation(A+C)	21876.4	9.6	chloroplast	metabolic process	binding	1.34276		1.34276
1864	ubiquitin	gi|222635996	LOC_Os06g44080	0	Palmitoylation(A)	23485	8.94	cytoplasm	protein modification process		0.990832		0.990832
1865	ubiquitin carboxyl-terminal hydrolase	gi|218189127	LOC_Os01g56490	0	Palmitoylation(2A)	125232	5.42	cytosol	protein metabolic process	hydrolase activity	1.15878		1.15878
1866	ubiquitin carboxyl-terminal hydrolase	gi|222636481	LOC_Os07g06950	1	Palmitoylation(A)	119116	5.48	cytosol	protein metabolic process	hydrolase activity	1.18032		1.18032
1867	ubiquitin carboxyl-terminal hydrolase 5	gi|115481222	LOC_Os10g07270	0	Palmitoylation(2A+2B+C)	105050	5.02	nucleus	protein metabolic process	hydrolase activity
1868	ubiquitin carboxyl-terminal hydrolase 6	gi|115437452	LOC_Os01g36930	0	Palmitoylation(2A+B)	53165.1	5.79	nucleus	protein modification process	protein binding		1.64437	1.64437
1869	ubiquitin carboxyl-terminal hydrolase 6	gi|218188435	LOC_Os01g36930	0	Palmitoylation(2A+B)	53685.2	6.05	nucleus	protein modification process	protein binding	1.28233		1.28233
1870	ubiquitin domain-containing protein 2	gi|115478683	LOC_Os09g17620	0	Myristoylation;Palmitoylation(2A)	12905.7	5.67	cytoplasm	protein modification process	protein binding	0.895365		0.895365
1871	ubiquitin family protein	gi|297724185	LOC_Os05g38310	0		10888.1	4.88	cytoplasm	protein modification process
1872	ubiquitin fusion protein	gi|125558370	LOC_Os07g30640	0	Palmitoylation(A)	15783.6	9.91	cytosol	translation	structural molecule activity
1873	ubiquitin ligase subunit of anaphase promoting complex	gi|115434042	LOC_Os01g01700	1	Palmitoylation(A)	13914.7	6.17	nucleus	response to auxin stimulus	protein binding		0.954993	0.954993
1874	ubiquitin-activating enzyme	gi|222624740	LOC_Os03g18380	3	Palmitoylation(5A+3B+C)	129907	5.79	cytosol	protein metabolic process	catalytic activity		1.09648	1.09648
1875	ubiquitin-activating enzyme	gi|115483755	LOC_Os11g01510	1	Palmitoylation(5A+B)	117121	5.2	plasma membrane	protein metabolic process	catalytic activity	7.72681	5.24807	6.48744	1.75273	0.270172
1876	ubiquitin-activating enzyme	gi|29124136	LOC_Os03g60550	0	Palmitoylation(A+C)	58247.6	5.24	cytosol	auxin mediated signaling pathway	catalytic activity	1.41906	1.80302	1.61104	0.271501	0.168526
1877	ubiquitin-conjugating enzyme	gi|115439109	LOC_Os01g48280	0		17159.8	6.74	plasma membrane	protein metabolic process	protein binding	0.711214		0.711214
1878	ubiquitin-specific protease 12	gi|222617095	LOC_Os12g30540	0	Palmitoylation(A)	125986	5.59	cytosol	protein metabolic process	hydrolase activity	2.72898		2.72898
1879	ubiquitin-specific protease 12	gi|108862691	LOC_Os12g30540	0	Palmitoylation(A)	131937	5.54	cytosol	protein metabolic process	hydrolase activity		1.88799	1.88799
1880	U-box domain-containing protein	gi|37718894	LOC_Os03g31400	1	Palmitoylation(2A+B)	116368	5.39	cytosol	protein metabolic process	catalytic activity		5.91562	5.91562
1881	U-box-type E3 ubiquitin ligase	gi|115459120	LOC_Os04g41250	0	Palmitoylation(3A+B+3C)	88207.9	5.96	cytoplasm	protein ubiquitination	ubiquitin-protein ligase activity		0.544503	0.544503
1882	U-box-type E3 ubiquitin ligase	gi|125590828	LOC_Os04g41250	0	Palmitoylation(3A+B+3C)	84194.3	6.27	cytoplasm	protein ubiquitination	ubiquitin-protein ligase activity
1883	U-box-type E3 ubiquitin ligase	gi|115474447	LOC_Os08g01900	1	Palmitoylation(2A+2B+2C)	89419.7	5.61	cytoplasm	protein ubiquitination	binding	1.51356		1.51356
1884	UDP-D-xylose 4-epimerase	gi|125560032	LOC_Os08g03570	1		43274.5	8.85	Golgi apparatus	plant-type cell wall biogenesis	catalytic activity	0.963829		0.963829
1885	UDP-D-xylose 4-epimerase	gi|115474641	LOC_Os08g03570	3		44827.3	9.11	Golgi apparatus	plant-type cell wall biogenesis	catalytic activity		0.855067	0.855067
1886	UDP-glucose 6-dehydrogenase	gi|108708917	LOC_Os03g31210	0	Palmitoylation(2A)	53472.3	5.9	cell wal	metabolic process	catalytic activity
1887	UDP-glucose 6-dehydrogenase	gi|50582697	LOC_Os03g40720	0	Palmitoylation(3A)	51562.8	6.53	cell wall	metabolic process	binding	3.49945	3.34195	3.4207	0.111371	0.0325578
1888	UDP-glucose 6-dehydrogenase	gi|115455455	LOC_Os03g55070	1	Palmitoylation(3A+B+C)	52898.7	5.79	cell wall	carbohydrate metabolic process	catalytic activity	4.05509	4.13048	4.09278	0.0533087	0.0130251
1889	UDP-glucose 6-dehydrogenase	gi|108711177	LOC_Os03g55070	1	Palmitoylation(A+B+C)	27345.4	4.99	cell wall	carbohydrate metabolic process	catalytic activity
1890	UDP-glucose 6-dehydrogenase	gi|115488436	LOC_Os12g25690	1	Palmitoylation(3A+C)	52854.7	5.79	cell wall	metabolic process	catalytic activity
1891	UDP-glucose glycoprotein glucosyltransferase	gi|222623395	LOC_Os02g44510	1	Palmitoylation(A+B+3C)	180447	5.87	endoplasmic reticulum	signal transduction	transferase activity	1.28233		1.28233
1892	UDP-glucose pyrophosphorylase	gi|7417426	LOC_Os02g02560	0	Palmitoylation(A)	51670.3	5.46	plasma membrane	carbohydrate metabolic process	transferase activity		5.29664	5.29664
1893	UDP-glucose pyrophosphorylase	gi|115443819	LOC_Os02g02560	0	Palmitoylation(A)	51612.3	5.54	plasma membrane	carbohydrate metabolic process	transferase activity	25.1189	25.1189	25.1189	0	0
1894	UDP-glucose pyrophosphorylase	gi|115480571	LOC_Os09g38030	0	Palmitoylation(A)	51682.2	5.43	plasma membrane	carbohydrate metabolic process	transferase activity		0.972747	0.972747
1895	UDP-glucose pyrophosphorylase	gi|88866516	LOC_Os09g38030	0	Palmitoylation(A)	51652.2	5.43	plasma membrane	carbohydrate metabolic process	transferase activity	4.7863		4.7863
1896	UDP-glucuronic acid decarboxylase	gi|115436236	LOC_Os01g21320	1		46445.8	8.29	plasma membrane	carbohydrate metabolic process	catalytic activity	0.824138		0.824138
1897	UDP-glucuronic acid decarboxylase	gi|56201956	LOC_Os01g62020	1	Palmitoylation(A)	45816.8	9.53	membrane	carbohydrate metabolic process	catalytic activity	1.35519	1.23595	1.29557	0.0843168	0.0650809
1898	UDP-glycosyltransferase	gi|55297304	LOC_Os06g17120	2	Palmitoylation(A)	51624.7	5.35	endomembrane system	metabolic process	transferase activity	1.0666		1.0666
1899	uncharacterized glycosyltransferase	gi|55773698	LOC_Os06g07600	1	Palmitoylation(3A)	83782.1	6.06	plastid	metabolic process	hydrolase activity
1900	SPX domain-containing membrane protein	gi|75253347	LOC_Os06g03860	10	Palmitoylation(2A+C)	77649.9	8.4	plasma membrane	transport		0.260615	0.47863	0.369623	0.15416	0.417073
1901	uncharacterized protein	gi|115440251	LOC_Os01g56764	2	Palmitoylation(3A)	56143.1	6.93	nucleus			0.195884	0.226986	0.211435	0.0219924	0.104015
1902	uncharacterized protein	gi|222640643	LOC_Os08g34340	0	Palmitoylation(2A+C)	100369	5.33	nucleus			1.28233	1.69044	1.48639	0.288577	0.194147
1903	uncharacterized protein	gi|125562139	LOC_Os08g39990	0		39594.8	10.23	chloroplast thylakoid membrane			0.937562		0.937562
1904	uncharacterized TPR repeat-containing protein	gi|222624615	LOC_Os03g15740	0	Palmitoylation(A+3B)	90314.1	6	plasma membrane		binding	0.870964		0.870964
1905	unknown protein	gi|115452283	LOC_Os03g17270	0	Palmitoylation(A+B)	74257.3	6.16	cytoplasm			0.16293	0.369828	0.266379	0.146299	0.549215
1906	unknown protein	gi|115470002	LOC_Os06g50490	0	Palmitoylation(2A+C)	53803.8	6.03	chloroplast			1.09648		1.09648
1907	unknown protein	gi|54290696	LOC_Os06g50490	0	Palmitoylation(2A+C)	53851.7	5.99	chloroplast				1.90546	1.90546
1908	Ureide permease 2	gi|108862716	LOC_Os12g31850	10	Palmitoylation(2A+C)	48353.1	7	plasma membrane	transport	transporter activity	0.946237	0.946237	0.946237	4.21468e-08	4.45415e-08
1909	uridine 5-monophosphate synthase	gi|115442265	LOC_Os01g72240	0	Palmitoylation(C)	50803.7	6.71	endoplasmic reticulum	response to stress	catalytic activity	0.972747		0.972747
1910	uridine 5-monophosphate synthase	gi|218189743	LOC_Os01g72240	0	Palmitoylation(C)	50856.8	6.94	endoplasmic reticulum	response to stress	catalytic activity		0.539511	0.539511
1911	uridine/cytidine kinase-like 1	gi|115480023	LOC_Os09g32820	1	Palmitoylation(A+C)	55043	6.66	cytosol	metabolic process	kinase activity		1.43219	1.43219
1912	uridine/cytidine kinase-like 1	gi|218185547	LOC_Os11g16370	0	Palmitoylation(A+C)	59284.7	6.33	chloroplast	metabolic process	kinase activity	2.29087	3.40408	2.84748	0.787161	0.276442
1913	UspA-like stress-responsive protein	gi|125552890	LOC_Os05g42230	0	Palmitoylation(A)	29818.6	5.53	plasma membrane	response to stress			1.41906	1.41906
1914	vacuolar protein sorting-associating protein 4B	gi|125568968	LOC_Os01g04814	0		48103.6	7.65	multivesicular body	vesicle-mediated transport	ATP binding	0.981748	0.816582	0.899165	0.11679	0.129887
1915	Vesicle coat complex COPI	gi|218199265	LOC_Os07g10150	1	Palmitoylation(3A+B+2C)	98563.8	5.03	membrane	vesicle-mediated transport	clathrin binding	2.80543	2.37684	2.59114	0.303061	0.116961
1916	vesicle tethering family protein	gi|115488916	LOC_Os12g35360	1	Palmitoylation(5A+3C)	102301	4.73	membrane	Golgi vesicle transport	protein transporter activity	1.48594		1.48594
1917	vesicle tethering family protein	gi|218187007	LOC_Os12g35360	1	Palmitoylation(6A+4C)	115209	4.76	membrane	Golgi vesicle transport	protein transporter activity		0.990832	0.990832
1918	vesicle transport syntaxin-type t-SNARE protein	gi|222625754	LOC_Os03g52650	1	Palmitoylation(2A+C)	52184.5	6.89	phragmoplast	membrane fusion	t-SNARE activity
1919	vesicle transport syntaxin-type t-SNARE protein	gi|125545646	LOC_Os03g52650	1	Palmitoylation(A+C)	57258.3	6.2	plasma membrane	transport	protein binding	0.824138		0.824138
1920	Vesicle transport v-SNARE 13	gi|115437652	LOC_Os01g37980	1	Palmitoylation(C)	24934.7	9.43	membrane	transport	protein binding	0.946237	0.937562	0.9419	0.00613426	0.00651265
1921	Vesicle transport v-SNARE 13	gi|115439483	LOC_Os01g51120	1	Palmitoylation(C)	24861.6	9.13	membrane	transport	protein binding
1922	vesicle-associated membrane protein	gi|125585044	LOC_Os03g06960	1	Palmitoylation(2A+C)	20901.7	9.8	plasma membrane	vesicle-mediated transport		0.946237	0.903649	0.924943	0.030114	0.0325577
1923	vesicle-associated membrane protein	gi|115456011	LOC_Os03g58840	2	Palmitoylation(2A+C)	24739.8	8.96	plasma membrane	transport			0.704693	0.704693
1924	vesicle-associated membrane protein	gi|218199250	LOC_Os07g09600	2	Palmitoylation(2A+C)	28031.8	9.3	plasma membrane	transport	vesicle-mediated transport	0.731139		0.731139
1925	vesicle-fusing ATPase	gi|218197113	LOC_Os05g44310	0	Palmitoylation(2A+C)	81099.7	5.66	membrane		protein binding
1926	vesicle-fusing ATPase	gi|115464927	LOC_Os05g44310	0	Palmitoylation(2A+C)	81128.7	5.72	plasma membrane		protein binding	2.29087	2.51189	2.40138	0.156284	0.0650809
1927	VHA	gi|297597907	LOC_Os01g61780	7	Palmitoylation(3A+2C)	93040.8	6.03	membrane	transport	hydrolase activity	0.383707	0.299226	0.341467	0.059737	0.174942
1928	VHA	gi|115451943	LOC_Os03g14690	7	Palmitoylation(4C)	92372.5	5.85	plasma membrane	transport	transporter activity	0.369828	0.413047	0.391438	0.0305607	0.0780728
1929	VHA	gi|78707995	LOC_Os10g10500	6	Palmitoylation(A+3C)	92739	5.44	plasma membrane	transport	transporter activity	0.928966		0.928966
1930	VHA	gi|218184229	LOC_Os10g10500	6	Palmitoylation(A+3C)	92239.4	5.64	plasma membrane	transport	transporter activity		0.912011	0.912011
1931	VHA subunit A	gi|115444549	LOC_Os02g07870	0	Palmitoylation(A)	68591.3	5.37	plasma membrane	transport	transporter activity	0.559758	0.49204	0.525899	0.0478839	0.0910516
1932	VHA subunit C	gi|115437984	LOC_Os01g40470	0	Palmitoylation(2A+B)	40784.6	4.82	membrane	transport	transporter activity	0.413047	0.224905	0.318976	0.133037	0.417073
1933	VHA subunit C	gi|115465801	LOC_Os05g51530	0	Palmitoylation(B)	42678.3	5.46	plasma membrane	transport	transporter activity	0.409261	0.469894	0.439577	0.0428743	0.0975353
1934	VHA subunit D	gi|115460896	LOC_Os04g55040	0	Palmitoylation(A)	29180.7	9.81	plasma membrane	transport	transporter activity	0.954993	0.328095	0.641544	0.443283	0.690963
1935	VHA subunit E	gi|115435358	LOC_Os01g12260	0	Palmitoylation(A)	26389.4	6.18	membrane	transport	transporter activity	0.963829	1.01859	0.99121	0.0387226	0.039066
1936	VHA subunit E	gi|115464515	LOC_Os05g40230	0	Palmitoylation(A)	26014.1	9.37	membrane	transport	transporter activity	0.937562	0.666807	0.802184	0.191453	0.238664
1937	VHA subunit G	gi|222623503	LOC_Os04g51270	0	Palmitoylation(A)	12214.6	4.95	plasma membrane	transport	transporter activity
1938	VHA subunit G	gi|116310923	LOC_Os04g51270	0	Palmitoylation(A)	12304.8	8.06	plasma membrane	transport	transporter activity	0.672977	0.394457	0.533717	0.196943	0.369003
1939	VHA subunit H	gi|218199814	LOC_Os07g36470	0	Palmitoylation(A+2C)	56165.1	9.07	plasma membrane	transport	transporter activity	3.66438	2.48886	3.07662	0.831217	0.270172
1940	villin	gi|108708245	LOC_Os03g24220	1	Palmitoylation(2A+B)	106807	5.64	actin cytoskeleton	cellular component organization	protein binding		7.11213	7.11213
1941	villin	gi|115453079	LOC_Os03g24220	1	Palmitoylation(2A+B)	106120	5.59	actin cytoskeleton	negative regulation of actin filament depolymerization	actin binding	6.19441		6.19441
1942	villin	gi|218195512	LOC_Os04g51440	0	Palmitoylation(2A+B+C)	105655	5.67	cytoskeleton	multicellular organismal development	protein binding	3.13329		3.13329
1943	villin	gi|38344157	LOC_Os04g51440	0	Palmitoylation(2A+B+C)	105600	5.71	cytoskeleton	multicellular organismal development	protein binding		1.65959	1.65959
1944	viral A-type inclusion protein repeat containing protein	gi|125575593	LOC_Os10g39950	0	Palmitoylation(5A+3B+C)	178948	4.71	vacuole			2.0893	0.981748	1.53552	0.783155	0.510025
1945	Voltage-dependent anion channel	gi|115438000	LOC_Os01g40570	0	Palmitoylation(A)	29891.7	7.24	plasma membrane	transport	transporter activity	0.963829	0.981748	0.972788	0.0126706	0.013025
1946	Voltage-dependent anion channel	gi|115465125	LOC_Os05g45950	0		29602.3	8.56	plasma membrane	transport	transporter activity	0.937562	0.937562	0.937562	0	0
1947	voltage-dependent anion-selective channel	gi|125563412	LOC_Os09g19734	1		29173.7	6.7	plasma membrane	anion transport	voltage-gated anion channel activity		0.981748	0.981748
1948	voltage-dependent anion-selective channel	gi|125605417	LOC_Os09g19734	1		29288.8	7.87	plasma membrane	anion transport	voltage-gated anion channel activity	1.48594		1.48594
1949	Vps51/Vps67	gi|218189148	LOC_Os01g56910	1	Palmitoylation(2C)	114859	6.34	membrane			0.544503		0.544503
1950	Vps51/Vps67	gi|115440279	LOC_Os01g56910	1	Palmitoylation(2C)	113371	6.36	plasma membrane
1951	Vps54-like component of VFT/GARP Golgi membrane trafficking complex	gi|38346738	LOC_Os04g13470	1	Palmitoylation(2A+3C)	103980	6.07	membrane	retrograde transport, endosome to Golgi	protein binding	1.01859		1.01859
1952	VSR-1	gi|115474089	LOC_Os07g48229	1	Palmitoylation(2A+5B+2C)	69646.1	5.46	plasma membrane	Golgi to vacuole transport	amino-terminal vacuolar sorting propeptide binding	0.363078	0.334195	0.348637	0.0204234	0.0585807
1953	WD domain containing protein	gi|115434270	LOC_Os01g03510	0	Palmitoylation(A+B)	66282.9	6.48	plasma membrane	signal transduction	nucleotide binding	8.47227	6.19441	7.33334	1.61069	0.21964
1954	WD domain containing protein	gi|52076638	LOC_Os02g06720	1	Palmitoylation(A+3B+9C)	166919	6.25	membrane	signal transduction	binding	1.21339		1.21339
1955	WD domain containing protein	gi|115448379	LOC_Os02g49090	1	Palmitoylation(2A+C)	144618	5.71	plasma membrane	signal transduction	nucleotide binding	0.937562		0.937562
1956	WD domain containing protein	gi|218191482	LOC_Os02g49090	1	Palmitoylation(2A+C)	126852	5.41	plasma membrane	signal transduction	nucleotide binding		1.00925	1.00925
1957	WD domain containing protein	gi|115455225	LOC_Os03g52870	4		52259.3	8.36	plasma membrane		nucleotide binding	0.496592	0.428549	0.46257	0.0481142	0.104015
1958	WD domain containing protein	gi|218193739	LOC_Os03g53280	1	Palmitoylation(6A+2B+4C)	203448	5.67	plasma membrane	signal transduction	binding	1.01859	1.28233	1.15046	0.186492	0.162102
1959	WD domain containing protein	gi|222635440	LOC_Os06g19660	0		122950	6.05	plasma membrane	signal transduction	nucleotide binding	0.954993		0.954993
1960	WD domain containing protein	gi|53792527	LOC_Os06g19660	0	Palmitoylation(A)	144141	6.01	plasma membrane	signal transduction	nucleotide binding		1.25892	1.25892
1961	WD domain containing protein	gi|125599383	LOC_Os07g09000	3	Palmitoylation(2A)	47471.4	8.26	plasma membrane	signal transduction	nucleotide binding
1962	WD domain containing protein	gi|115473823	LOC_Os07g46370	1	Palmitoylation(2B)	121747	5.18	plasma membrane	signal transduction	nucleotide binding		1.20226	1.20226
1963	WD domain containing protein	gi|222637603	LOC_Os07g46370	1	Palmitoylation(2B)	118657	5.17	plasma membrane	signal transduction	nucleotide binding	1.38038		1.38038
1964	WD domain containing protein	gi|218202131	LOC_Os09g24260	1	Palmitoylation(3A+2B)	176446	8.49	plasma membrane	signal transduction	nucleotide binding	0.711214	0.83946	0.775337	0.090684	0.116961
1965	WD domain containing protein	gi|218186524	LOC_Os12g07874	0	Palmitoylation(2A+C)	76463.8	9.06	plasma membrane	signal transduction	nucleotide binding	0.383707		0.383707
1966	WD domain, G-beta repeat domain containing protein	gi|218197229	LOC_Os05g47890	0		33911.2	5.98	plasma membrane	G-protein coupled receptor protein signaling pathway	nucleotide binding	1.40605		1.40605
1967	WD repeat-containing protein	gi|115439261	LOC_Os01g49290	0		36231.7	5.97	plasma membrane	signal transduction	nucleotide binding	4.57088	3.83707	4.20398	0.518882	0.123426
1968	WD40 repeat	gi|115438929	LOC_Os01g46510	0	Palmitoylation(2A+B)	147061	6.68	plasma membrane	signal transduction	nucleotide binding	1.11686		1.11686
1969	WD40 repeat	gi|222618967	LOC_Os01g46510	0	Palmitoylation(2A+B)	146816	6.68	plasma membrane	signal transduction	nucleotide binding		1.14815	1.14815
1970	WD40 repeat	gi|222615649	LOC_Os11g08400	0	Palmitoylation(5A+B)	102685	8	plasma membrane	signal transduction	signal transducer activity	1.08643		1.08643
1971	wound/stress protein	gi|115448731	LOC_Os02g51710	0		19985.7	6.18	plasma membrane			0.990832		0.990832
1972	xylose isomerase	gi|218200228	LOC_Os07g47290	0	Palmitoylation(A)	53363.5	5.42	membrane	carbohydrate metabolic process	catalytic activity	1.69044		1.69044
1973	ybaK/prolyl-tRNA synthetase	gi|222623733	LOC_Os02g52880	0	Palmitoylation(A)	35044.2	6.55	cytoplasm			1.34276		1.34276
1974	zinc finger C-x8-C-x5-C-x3-H type family protein	gi|297597912	LOC_Os01g61830	0	Palmitoylation(A)	41645.6	5.21	plasma membrane		zinc ion binding	0.928966		0.928966
1975	zinc finger family protein	gi|115450663	LOC_Os03g04890	1	Palmitoylation(3A+B+2C)	75808.6	6.41	plasma membrane	protein modification process	catalytic activity
1976	zinc finger family protein	gi|22758319	LOC_Os10g32740	0	Palmitoylation(2A+2C)	78227.4	6.25	plasma membrane	protein modification process	catalytic activity	0.990832		0.990832
1977	zinc transporter	gi|30420736	LOC_Os05g03780	6	Palmitoylation(2A+B+C)	45547.7	5.87	membrane	transport	transporter activity	0.409261	0.758578	0.583919	0.247004	0.423011
1978	zinc-dependent alcohol dehydrogenase	gi|115439983	LOC_Os01g54940	2	Palmitoylation(B+C)	38814.5	9.17	mitochondrion	metabolic process	catalytic activity		6.54636	6.54636
1979	zinc-dependent alcohol dehydrogenase	gi|125572052	LOC_Os01g54940	2	Palmitoylation(B+C)	38745.5	9.34	mitochondrion	metabolic process	catalytic activity	5.49541		5.49541

## Sheet: experiment 1
Raw data of experiment 1. N, protein number. Accession, the NCBI accession number for the protein. Name, the NCBI name of the protein. Unused, a measure of the protein confidence for a detected protein, calculated from the peptide confidence for peptides from spectra which has not already been completely “used” by higher scoring winning proteins. Total, a measure of the total amount of evidences …
N	Accession	Name	Unused	Total	% Cov (95)	Unique peptide (95% confidence)	117:115	PVal 117:115	EF 117:115
1	gi|115441087	Os01g0851700 [Oryza sativa Japonica Group]	122.3	122.3	71.3	85	6.91831	1.55431e-15	1.6293
2	gi|158513190	RecName: Full=Probable sucrose-phosphate synthase; AltName: Full=UDP-glucose-fructose-phosphate glucosyltransferase	98.08	98.08	52.6	76	8.31764	0.00673983	2.05116
3	gi|115441859	Os01g0919200 [Oryza sativa Japonica Group]	96.89	96.89	92.6	91	0.554626	0.169313	1.30617
4	gi|218196549	hypothetical protein OsI_19456 [Oryza sativa Indica Group]	95.49	95.49	41.1	66	0.954993	0.1973	1.01859
5	gi|115443819	Os02g0117700 [Oryza sativa Japonica Group]	88.16	88.39	76	55	25.1189	4.88498e-15	1.7378
6	gi|115434082	Os01g0110700 [Oryza sativa Japonica Group]	86.9	86.9	55.6	56	0.231207	1.14848e-11	1.70608
7	gi|62734691	Glycosyl hydrolase family 3 C terminal domain, putative [Oryza sativa Japonica Group]	76.39	76.39	51	53	0.380189	6.35051e-05	1.41906
8	gi|218200202	hypothetical protein OsI_27219 [Oryza sativa Indica Group]	75.97	76.4	45.9	40	5.7544	3.9968e-15	1.52757
9	gi|115452233	Os03g0277000 [Oryza sativa Japonica Group]	73.32	73.72	71.8	48	14.7231	1.27454e-13	1.41906
10	gi|115454971	Os03g0718100 [Oryza sativa Japonica Group]	72.96	72.96	69	54	5.15229	0.00594802	1.2942
11	gi|115453079	Os03g0356700 [Oryza sativa Japonica Group]	71.74	71.74	48.8	43	6.19441	1.09237e-11	1.51356
12	gi|115468200	Os06g0498400 [Oryza sativa Japonica Group]	70.85	71.33	36.8	41	4.01791	2.89779e-08	1.40605
13	gi|218191114	hypothetical protein OsI_07948 [Oryza sativa Indica Group]	69.54	69.54	71.9	42	2.14783	0.112651	1.41906
14	gi|115439209	Os01g0681900 [Oryza sativa Japonica Group]	67.16	67.41	25.2	46	6.19441	6.96424e-06	1.94089
15	gi|194033257	ATP synthase F0 subunit 1 [Oryza sativa Japonica Group]	63.31	63.64	59.5	44	2.72898	0.000143091	1.27057
16	gi|218188724	hypothetical protein OsI_02987 [Oryza sativa Indica Group]	62.34	62.34	75.9	40	0.972747	0.305469	1.03753
17	gi|115487322	Os12g0145700 [Oryza sativa Japonica Group]	59.28	59.38	58.3	39	0.570164	0.482462	1.51356
18	gi|115464965	Os05g0522500 [Oryza sativa Japonica Group]	56.67	57.33	62.7	37	1.00925	0.0129005	1.01859
19	gi|115443791	Os02g0115900 [Oryza sativa Japonica Group]	56.14	56.26	42	33	5.86138	1.05725e-09	1.8197
20	gi|115477689	Os08g0549200 [Oryza sativa Japonica Group]	55.8	55.8	50	38	4.2462	2.17933e-08	1.69044
21	gi|115472953	Os07g0574800 [Oryza sativa Japonica Group]	54.72	54.95	72	36	8.87156	0.000238795	1.69044
22	gi|115468142	Os06g0488200 [Oryza sativa Japonica Group]	54.01	54.15	28.7	39	0.519996	0.000997341	1.40605
23	gi|38347158	OSJNBa0039C07.4 [Oryza sativa Japonica Group]	53.21	53.4	39.1	32	1.00925	0.948608	1.04713
24	gi|222619275	hypothetical protein OsJ_03516 [Oryza sativa Japonica Group]	52.74	52.9	32.8	33	1	0.367098	1.01859
25	gi|222642000	hypothetical protein OsJ_30164 [Oryza sativa Japonica Group]	51.92	54.44	39.7	35	0.2208	6.57054e-08	1.65959
26	gi|222616942	hypothetical protein OsJ_35828 [Oryza sativa Japonica Group]	50.53	50.96	31	35	5.91562	1.13309e-12	1.51356
27	gi|77548264	Clathrin heavy chain, putative, expressed [Oryza sativa Japonica Group]	49.98	50.13	24	33	2.05116	5.38151e-05	1.35519
28	gi|20302441	plasma membrane H+-ATPase [Oryza sativa Japonica Group]	49.93	66.91	37.8	40	0.529663	0.0772072	1.36773
29	gi|222625663	hypothetical protein OsJ_12315 [Oryza sativa Japonica Group]	48.83	48.96	24.5	37	6.13762	4.54983e-11	1.6293
30	gi|115484727	Os11g0216000 [Oryza sativa Japonica Group]	47.34	48.81	59.4	35	0.265461	6.65259e-07	1.5417
31	gi|50540701	putative translational activator [Oryza sativa Japonica Group]	46.59	46.79	16.4	31	1	0.904854	1.03753
32	gi|115446989	Os02g0588300 [Oryza sativa Japonica Group]	45.29	45.57	40.6	24	4.92039	7.42854e-10	1.40605
33	gi|218190616	hypothetical protein OsI_06988 [Oryza sativa Indica Group]	45.12	45.99	25.7	25	1.43219	0.309299	1.2942
34	gi|115469362	Os06g0662000 [Oryza sativa Japonica Group]	44.74	45.14	50.8	25	0.383707	0.0444567	1.48594
35	gi|218187789	hypothetical protein OsI_00975 [Oryza sativa Indica Group]	44.36	45.13	37.8	31	0.619441	0.171104	1.2942
36	gi|218187972	hypothetical protein OsI_01382 [Oryza sativa Indica Group]	44.13	45.08	49	29	3.90841	0.000909554	1.58489
37	gi|50582697	putative UDP-glucose dehydrogenase [Oryza sativa Japonica Group]	43.54	43.54	50	24	3.49945	0.000551669	1.39316
38	gi|115456129	Os03g0810600 [Oryza sativa Japonica Group]	43.49	43.49	46	26	0.428549	0.00208125	1.41906
39	gi|310317	beta-tubulin [Oryza sativa]	42.71	42.71	59.7	30
40	gi|115452223	Os03g0276500 [Oryza sativa Japonica Group]	42.44	51.86	47.7	32	2.14783	0.502814	1.47231
41	gi|218185636	hypothetical protein OsI_35916 [Oryza sativa Indica Group]	40.97	41.54	36.3	22	0.465586	0.04377	1.34276
42	gi|222619163	hypothetical protein OsJ_03246 [Oryza sativa Japonica Group]	40.68	40.77	29.5	25	10.4713	3.42117e-10	1.90546
43	gi|297727099	Os09g0491676 [Oryza sativa Japonica Group]	40.64	40.86	72.2	33	0.0751623	0.0214246	1.64437
44	gi|115454911	Os03g0711400 [Oryza sativa Japonica Group]	40.5	40.8	24.4	25	1.65959	0.000994071	1.30617
45	gi|115438939	Os01g0654500 [Oryza sativa Japonica Group]	40.39	40.64	49.3	22	10.3753	6.77764e-06	1.95885
46	gi|115464537	Os05g0482700 [Oryza sativa Japonica Group]	40.38	40.38	44.9	23	16.5959	6.0907e-08	1.75388
47	gi|218201179	hypothetical protein OsI_29293 [Oryza sativa Indica Group]	40.03	40.32	33.7	26	0.990832	0.959696	1.02802
48	gi|115484357	Os11g0167600 [Oryza sativa Japonica Group]	39.82	40.27	37.7	22	1.04713	0.00046633	1.04713
49	gi|218191472	hypothetical protein OsI_08713 [Oryza sativa Indica Group]	39.28	39.38	46.1	20	1.02802	0.0414963	1.02802
50	gi|52353766	hypothetical protein [Oryza sativa Japonica Group]	38.86	39.15	31.7	22	2.33346	9.0883e-05	1.40605
51	gi|115442131	Os01g0939100 [Oryza sativa Japonica Group]	38.79	38.94	24.8	22	3.59749	3.95338e-06	1.65959
52	gi|39104468	heat shock protein 90 [Oryza sativa Japonica Group]	38.66	39.18	27.5	19	7.65597	0.0370927	1.87068
53	gi|115444481	Os02g0169300 [Oryza sativa Japonica Group]	38.33	38.84	68.2	26	1.00925	0.0803406	1.02802
54	gi|115458986	Os04g0479200 [Oryza sativa Japonica Group]	38.04	38.04	51.3	21	0.524808	0.450185	1.48594
55	gi|115446385	Os02g0519900 [Oryza sativa Japonica Group]	37.65	38.24	29.9	24	4.69894	5.70364e-07	1.65959
56	gi|115486641	Os11g0683700 [Oryza sativa Japonica Group]	37.38	37.81	47.6	26	3.87258	0.00663244	1.51356
57	gi|222623391	hypothetical protein OsJ_07833 [Oryza sativa Japonica Group]	36.88	37.1	13.8	26	3.63078	0.00011272	1.6293
58	gi|10140720	putative chloroplast inner envelope protein [Oryza sativa Japonica Group]	36.72	37.19	22.9	19	0.515229	0.228777	1.58489
59	gi|55771366	putative callose synthase 1 catalytic subunit [Oryza sativa Japonica Group]	36.06	36.59	14.9	24	0.946237	0.0321259	1.0666
60	gi|110289638	DNAJ heat shock N-terminal domain-containing protein, putative, expressed [Oryza sativa Japonica Group]	36.03	36.23	14.7	26	0.496592	0.0244245	1.27057
61	gi|218199416	hypothetical protein OsI_25604 [Oryza sativa Indica Group]	35.9	41.35	46.7	28	7.58578	1.20261e-06	1.94089
62	gi|125538585	hypothetical protein OsI_06345 [Oryza sativa Indica Group]	35.75	36.55	32.4	19	5.34564	4.06767e-06	1.65959
63	gi|125542883	hypothetical protein OsI_10505 [Oryza sativa Indica Group]	35.24	35.27	41.7	19	1.75388	0.0643397	1.31826
64	gi|115451943	Os03g0251500 [Oryza sativa Japonica Group]	35.1	35.28	31	22	0.369828	0.0124872	1.44544
65	gi|47900280	putative mitogen-activated protein kinase [Oryza sativa Japonica Group]	34.82	35.4	33.1	21	0.505825	0.0321362	1.35519
66	gi|297611974	Os11g0546900 [Oryza sativa Japonica Group]	34.59	35.95	73.2	24	12.3595	2.90805e-06	1.88799
67	gi|115440119	Os01g0764000 [Oryza sativa Japonica Group]	34.1	34.29	60	21	19.4089	7.17059e-07	1.95885
68	gi|115481476	Os10g0317000 [Oryza sativa Japonica Group]	34	34.29	16.9	23	0.328095	8.78896e-05	1.39316
69	gi|2996096	translation elongation factor-1 alpha [Oryza sativa Japonica Group]	33.98	34.25	37.8	18	0.981748	0.227676	1.01859
70	gi|115456623	Os03g0851100 [Oryza sativa Japonica Group]	33.64	33.78	49	20	1.8197	0.0369444	1.2942
71	gi|18855040	heat shock protein 90 [Oryza sativa Japonica Group]	32.55	34.24	26.2	20	6.08135	1.19381e-09	1.58489
72	gi|115476676	Os08g0447900 [Oryza sativa Japonica Group]	31.88	32.2	41.6	20	14.3219	1.91025e-09	1.92309
73	gi|125597623	hypothetical protein OsJ_21740 [Oryza sativa Japonica Group]	31.31	31.61	45.9	20	0.366438	0.00118339	1.38038
74	gi|49388133	putative exopolygalacturonase precursor [Oryza sativa Japonica Group]	31.27	31.51	41.7	26	0.233346	0.0108616	1.92309
75	gi|55296628	putative pyrophosphate-dependent phosphofructo-1-kinase [Oryza sativa Japonica Group]	31.12	31.12	39.7	17	0.981748	0.916399	1.02802
76	gi|25553554	putative receptor-like protein kinase [Oryza sativa Japonica Group]	30.55	31.06	30.1	21	1.69044	0.0216445	1.23595
77	gi|49387634	putative cysteine proteinase [Oryza sativa Japonica Group]	30.38	30.38	44.1	23	0.887156	0.399167	1.11686
78	gi|53793271	putative ATPase, aminophospholipid transporter (APLT), class I, type 8A, member 1 [Oryza sativa Japonica Group]	30.36	30.4	21.7	21	2.55859	0.00626337	1.51356
79	gi|125571306	hypothetical protein OsJ_02740 [Oryza sativa Japonica Group]	30	30.1	54.4	28	1	0.896277	1.02802
80	gi|115461204	Os04g0669300 [Oryza sativa Japonica Group]	29.97	30.07	37.8	17	1.01859	0.284567	1.03753
81	gi|115487498	Os12g0164600 [Oryza sativa Japonica Group]	29.87	29.95	44.4	20	0.465586	0.0160765	1.35519
82	gi|125534354	hypothetical protein OsI_36080 [Oryza sativa Indica Group]	29.68	29.9	18	18	0.175388	0.001051	1.78649
83	gi|115453373	Os03g0393900 [Oryza sativa Japonica Group]	29.44	29.45	45.4	20	0.972747	0.420066	1.03753
84	gi|125571912	hypothetical protein OsJ_03344 [Oryza sativa Japonica Group]	29.39	29.88	29.4	20	2.51189	0.112651	1.52757
85	gi|115475920	Os08g0327200 [Oryza sativa Japonica Group]	29.27	29.55	53.8	21	1.00925	0.456029	1.05682
86	gi|222616374	hypothetical protein OsJ_34709 [Oryza sativa Japonica Group]	29.26	29.5	25.8	17	0.981748	0.273364	1.04713
87	gi|297606826	Os07g0180900 [Oryza sativa Japonica Group]	28.99	29.46	38.8	18	0.534564	0.373375	1.34276
88	gi|222631822	hypothetical protein OsJ_18779 [Oryza sativa Japonica Group]	28.78	29.39	30.3	16	5.24808	0.00158476	1.75388
89	gi|115465357	Os05g0556100 [Oryza sativa Japonica Group]	28.14	28.29	36.8	16	1	0.993115	1.05682
90	gi|218198357	hypothetical protein OsI_23312 [Oryza sativa Indica Group]	27.87	28.17	46.5	21	1.03753	3.03668e-06	1.02802
91	gi|115483270	Os10g0548600 [Oryza sativa Japonica Group]	27.49	27.84	63.2	18	5.44503	0.000967716	1.15878
92	gi|218195512	hypothetical protein OsI_17280 [Oryza sativa Indica Group]	27.28	27.72	18.6	13	3.13329	1.00608e-05	1.39316
93	gi|222636687	hypothetical protein OsJ_23579 [Oryza sativa Japonica Group]	27.18	27.61	41.2	18	0.42462	0.0263875	1.23595
94	gi|38346325	OJ000126_13.7 [Oryza sativa Japonica Group]	27.12	27.35	37.7	22	0.343558	0.0168859	1.51356
95	gi|218184365	hypothetical protein OsI_33191 [Oryza sativa Indica Group]	26.98	27.5	30.8	18	6.36796	7.41385e-06	1.88799
96	gi|115458630	Os04g0447400 [Oryza sativa Japonica Group]	26.95	27.27	39.3	19	8.55067	1.58282e-05	1.85353
97	gi|115447541	Os02g0641000 [Oryza sativa Japonica Group]	26.65	26.65	53.9	21	0.16293	0.000435109	2.22844
98	gi|20302439	plasma membrane H+-ATPase [Oryza sativa Japonica Group]	26.59	43.37	25.3	27	1.04713	0.0497089	1.05682
99	gi|115439241	Os01g0685800 [Oryza sativa Japonica Group]	26.51	26.75	41.3	15	2.12814	0.040999	1.5417
100	gi|115452247	Os03g0278200 [Oryza sativa Japonica Group]	26.33	26.85	28.6	17	3.90841	0.000756301	1.58489
101	gi|125548569	hypothetical protein OsI_16158 [Oryza sativa Indica Group]	26.12	26.34	29.6	20	0.515229	0.501773	1.35519
102	gi|125541169	hypothetical protein OsI_08976 [Oryza sativa Indica Group]	26.1	26.1	57	16	1.78649	0.0417657	1.25893
103	gi|115450781	Os03g0152300 [Oryza sativa Japonica Group]	26.05	26.45	48.8	18	2.29087	0.0201211	1.45881
104	gi|115473949	Os07g0667100 [Oryza sativa Japonica Group]	25.94	25.94	43.2	21	1.92309	0.0671301	1.36773
105	gi|115458184	Os04g0402100 [Oryza sativa Japonica Group]	25.82	26.1	28.9	14	2.14783	0.0311859	1.41906
106	gi|222640984	hypothetical protein OsJ_28197 [Oryza sativa Japonica Group]	25.64	25.83	32.8	13	3.0761	0.00225912	1.52757
107	gi|222624933	hypothetical protein OsJ_10863 [Oryza sativa Japonica Group]	25.57	25.74	9.9	18	0.554626	0.0466115	1.34276
108	gi|222635113	hypothetical protein OsJ_20418 [Oryza sativa Japonica Group]	25.52	25.73	19.4	15	2.67917	0.00494854	1.59956
109	gi|115471103	Os07g0205900 [Oryza sativa Japonica Group]	25.46	25.73	16.9	17	0.666807	0.412723	1.39316
110	gi|115443865	Os02g0120800 [Oryza sativa Japonica Group]	25.44	25.48	51.8	13	0.130617	1.0106e-05	2.18776
111	gi|38344114	OSJNBb0050O03.11 [Oryza sativa Japonica Group]	25.3	25.34	14.6	17	0.337287	0.00887017	1.47231
112	gi|218201939	hypothetical protein OsI_30901 [Oryza sativa Indica Group]	25.18	25.28	17.9	14	2.77971	0.370701	1.41906
113	gi|115474285	Os07g0694700 [Oryza sativa Japonica Group]	25.03	25.1	61.4	17	8.01678	3.23556e-05	1.67494
114	gi|77552937	Calcium-dependent protein kinase, isoform 2, putative [Oryza sativa Japonica Group]	24.97	25.11	28.8	14	0.597035	0.0995612	1.35519
115	gi|115476012	Os08g0345700 [Oryza sativa Japonica Group]	24.83	25.35	30.5	14	0.436516	0.00974902	1.38038
116	gi|115443957	Os02g0127100 [Oryza sativa Japonica Group]	24.71	24.72	78.2	20	0.954993	0.72457	1.05682
117	gi|115488338	Os12g0420100 [Oryza sativa Japonica Group]	24.67	24.67	34.8	19	6.08135	3.71457e-06	1.67494
118	gi|115443693	Os02g0106100 [Oryza sativa Japonica Group]	24.47	24.67	28.6	16	0.239883	0.00324141	1.6293
119	gi|297606267	Os06g0646500 [Oryza sativa Japonica Group]	24.16	24.17	43.2	14	2.72898	0.0321362	1.41906
120	gi|77553092	Exo70 exocyst complex subunit family protein, expressed [Oryza sativa Japonica Group]	24.03	32.52	31.1	21	0.448745	0.0427325	1.31826
121	gi|115435934	Os01g0276100 [Oryza sativa Japonica Group]	23.95	25.59	38.4	14	1.95885	0.0540842	1.38038
122	gi|218196143	hypothetical protein OsI_18555 [Oryza sativa Indica Group]	23.88	24.01	39.2	14	5.39511	0.0958234	1.72187
123	gi|115451401	Os03g0202200 [Oryza sativa Japonica Group]	23.87	24.32	57	14	0.981748	0.524464	1.03753
124	gi|125556752	hypothetical protein OsI_24462 [Oryza sativa Indica Group]	23.47	23.8	36.5	14	1	0.957628	1.03753
125	gi|218200926	hypothetical protein OsI_28757 [Oryza sativa Indica Group]	23.38	24.16	18.6	15	1.03753	0.0262874	1.0666
126	gi|75109650	RecName: Full=Probable protein transport Sec1b	23.37	23.8	25	15	3.94457	5.65981e-05	1.55597
127	gi|115441051	Os01g0848700 [Oryza sativa Japonica Group]	23.22	23.35	51.4	12	0.461318	0.0463287	1.43219
128	gi|115476934	Os08g0481200 [Oryza sativa Japonica Group]	23.03	23.23	26.3	13	0.954993	0.00411124	1.04713
129	gi|115459078	Os04g0486600 [Oryza sativa Japonica Group]	23.01	55.33	77.7	34	2.10863	0.0108616	1.41906
130	gi|115446411	Os02g0523500 [Oryza sativa Japonica Group]	22.97	23.57	18.3	16	7.31139	2.17188e-06	1.72187
131	gi|115482382	Os10g0462900 [Oryza sativa Japonica Group]	22.88	23.57	35.2	16	0.990832	0.502814	1.04713
132	gi|55771363	plasma membrane H+-ATPase [Oryza sativa Japonica Group]	22.75	48.68	31.8	32	1.03753	0.0473113	1.03753
133	gi|222630224	hypothetical protein OsJ_17145 [Oryza sativa Japonica Group]	22.66	24.94	19.1	14	1.57036	0.225103	1.41906
134	gi|5917783	carbonic anhydrase 3 [Oryza sativa Indica Group]	22.51	22.51	41.4	11	2.03236	0.16147	1.39316
135	gi|125549932	hypothetical protein OsI_17629 [Oryza sativa Indica Group]	22.49	23.21	14.6	12	0.49204	0.0360746	1.41906
136	gi|297606543	Os06g0726900 [Oryza sativa Japonica Group]	22.48	22.75	26.4	14	0.963829	0.140911	1.04713
137	gi|125524744	hypothetical protein OsI_00727 [Oryza sativa Indica Group]	22.48	22.49	35.5	14	2.58226	0.00212189	1.44544
138	gi|218197113	hypothetical protein OsI_20653 [Oryza sativa Indica Group]	22.47	23.02	35.9	18
139	gi|115461398	Os04g0682800 [Oryza sativa Japonica Group]	22.39	23.13	17.7	14	0.496592	0.0340699	1.36773
140	gi|115489104	Os12g0563700 [Oryza sativa Japonica Group]	22.36	24.55	38.7	15	5.59758	2.04724e-05	1.97697
141	gi|18071348	putative GTP-binding protein [Oryza sativa Japonica Group]	22.34	24.99	31.1	17	0.981748	0.228184	1.05682
142	gi|110289141	Cell division cycle protein 48, putative, expressed [Oryza sativa Japonica Group]	22.23	22.29	25.9	15	3.25087	0.0321362	1.61436
143	gi|222615508	hypothetical protein OsJ_32941 [Oryza sativa Japonica Group]	22.13	22.21	19.6	15	0.501187	0.268056	1.35519
144	gi|115471693	Os07g0410100 [Oryza sativa Japonica Group]	22.12	22.2	29.9	15	6.48634	0.00473758	1.75388
145	gi|218202401	hypothetical protein OsI_31917 [Oryza sativa Indica Group]	22.07	22.2	14.9	16	0.972747	0.363037	1.05682
146	gi|115439607	Os01g0719300 [Oryza sativa Japonica Group]	21.96	22.02	20.9	14	0.691831	1	1.28233
147	gi|222635874	hypothetical protein OsJ_21955 [Oryza sativa Japonica Group]	21.89	22.21	29.3	17	0.946237	0.0285322	1.05682
148	gi|218185576	hypothetical protein OsI_35792 [Oryza sativa Indica Group]	21.84	21.85	19.5	12	1.02802	0.140761	1.05682
149	gi|108708038	Fumarate hydratase 1, mitochondrial precursor, putative, expressed [Oryza sativa Japonica Group]	21.68	21.9	32.9	12	10.1859	2.4075e-06	1.97697
150	gi|115445075	Os02g0220500 [Oryza sativa Japonica Group]	21.62	21.89	33.6	14	1.88799	0.348422	2.0893
151	gi|115440681	Os01g0816700 [Oryza sativa Japonica Group]	21.6	21.71	30.2	17	8.55067	0.000212416	1.59956
152	gi|22748327	Putative topoisomerase [Oryza sativa Japonica Group]	21.44	23.53	33.9	15	2.37684	0.00228392	1.48594
153	gi|34393219	putative Calreticulin precursor [Oryza sativa Japonica Group]	21.44	21.44	32.2	12	5.29664	0.000375806	1.64437
154	gi|115452591	Os03g0307400 [Oryza sativa Japonica Group]	21.37	21.43	40.9	13	0.390841	0.0426562	1.21339
155	gi|115439507	Os01g0709400 [Oryza sativa Japonica Group]	21.08	21.08	32.5	11	4.52898	0.196121	1.39316
156	gi|115481722	Os10g0369900 [Oryza sativa Japonica Group]	21.06	21.18	24.6	11	8.70964	8.52571e-06	2.10863
157	gi|115454943	Os03g0713400 [Oryza sativa Japonica Group]	21.05	21.12	33.3	14	0.981748	0.830403	1.04713
158	gi|77552375	transposon protein, putative, unclassified [Oryza sativa Japonica Group]	21.02	21.26	11	13	2.96483	0.00688601	1.58489
159	gi|125601598	hypothetical protein OsJ_25671 [Oryza sativa Japonica Group]	20.99	21.56	33	16	1.94089	0.0498982	1.33045
160	gi|115440251	Os01g0774500 [Oryza sativa Japonica Group]	20.89	20.89	31.4	12	0.195884	0.0108616	1.90546
161	gi|115477547	Os08g0538000 [Oryza sativa Japonica Group]	20.69	20.89	23.4	13	3.13329	5.01074e-05	1.72187
162	gi|218189022	hypothetical protein OsI_03671 [Oryza sativa Indica Group]	20.69	20.69	29.1	12	1.77011	0.570606	1.43219
163	gi|297726331	Os08g0345500 [Oryza sativa Japonica Group]	20.57	21.3	18	21	0.322107	0.000564898	1.48594
164	gi|115486155	Os11g0599500 [Oryza sativa Japonica Group]	20.57	20.61	24.2	12	3.56451	0.250815	2.37684
165	gi|116309891	H0525E10.11 [Oryza sativa Indica Group]	20.43	20.86	10.6	11	0.972747	0.458841	1.04713
166	gi|215697740	unnamed protein product [Oryza sativa Japonica Group]	20.31	20.31	17.2	11	2.51189	0.00596619	1.6293
167	gi|115452283	Os03g0281300 [Oryza sativa Japonica Group]	20.26	20.46	19.1	12	0.16293	0.000169526	1.92309
168	gi|297726929	Os09g0405250 [Oryza sativa Japonica Group]	20.23	20.23	61.5	13
169	gi|115444197	Os02g0146600 [Oryza sativa Japonica Group]	20.16	20.55	38.4	17	5.97035	0.207143	2.65461
170	gi|125582015	hypothetical protein OsJ_06633 [Oryza sativa Japonica Group]	20.06	20.66	66.8	15	3.49945	0.250815	1.72187
171	gi|115487964	Os12g0238100 [Oryza sativa Japonica Group]	20.06	20.51	18.9	14	0.928966	0.0297083	1.0666
172	gi|115468394	Os06g0538000 [Oryza sativa Japonica Group]	20.02	20.25	27.6	13	3.28095	0.00425162	1.59956
173	gi|115458650	Os04g0448800 [Oryza sativa Japonica Group]	20.01	20.07	37.2	14	2.44343	0.0598309	1.57036
174	gi|115466734	Os06g0178900 [Oryza sativa Japonica Group]	19.97	20.76	16.6	13	0.972747	0.539501	1.04713
175	gi|115434270	Os01g0125800 [Oryza sativa Japonica Group]	19.96	20.33	34.4	15	8.47227	2.658e-05	1.92309
176	gi|115442571	Os01g0976200 [Oryza sativa Japonica Group]	19.87	19.94	43	13	0.57544	0.371523	1.43219
177	gi|218192519	hypothetical protein OsI_10925 [Oryza sativa Indica Group]	19.85	20.12	20.7	10	0.954993	0.26804	1.0666
178	gi|115485837	Os11g0546000 [Oryza sativa Japonica Group]	19.79	20.65	17.7	11	0.220801	2.46288e-05	1.65959
179	gi|297608116	Os08g0199300 [Oryza sativa Japonica Group]	19.78	19.89	32.2	11	2.44343	0.00481015	1.36773
180	gi|49388978	putative receptor-like protein kinase PRK1 [Oryza sativa Japonica Group]	19.73	20	27.2	12	0.432514	0.00973317	1.23595
181	gi|218192440	hypothetical protein OsI_10758 [Oryza sativa Indica Group]	19.54	19.93	36.9	11	1.01859	0.147577	1.04713
182	gi|115451475	Os03g0209800 [Oryza sativa Japonica Group]	19.47	19.66	13	10	0.972747	0.759529	1.07647
183	gi|115463241	Os05g0331200 [Oryza sativa Japonica Group]	19.46	19.5	23.8	11	1.80302	0.00767992	1.41906
184	gi|218184489	hypothetical protein OsI_33514 [Oryza sativa Indica Group]	19.36	19.59	45.3	12	7.58578	0.450185	1.6293
185	gi|115489652	Os12g0623900 [Oryza sativa Japonica Group]	19.28	19.7	16.1	11	0.92045	0.801986	1.11686
186	gi|218202255	hypothetical protein OsI_31602 [Oryza sativa Indica Group]	19.21	19.38	27.3	10	3.98107	0.000590548	1.59956
187	gi|115456231	Os03g0819900 [Oryza sativa Japonica Group]	19.18	19.22	42.1	9	0.164437	0.0216363	2.12814
188	gi|218196942	hypothetical protein OsI_20265 [Oryza sativa Indica Group]	19.15	19.3	20.3	13	0.405508	0.0082101	1.47231
189	gi|125597586	hypothetical protein OsJ_21705 [Oryza sativa Japonica Group]	19.14	19.26	21.9	9	5.39511	0.000312706	1.7378
190	gi|125554262	hypothetical protein OsI_21861 [Oryza sativa Indica Group]	19.12	19.18	38.3	13	3.83707	0.0295287	1.80302
191	gi|115478180	Os09g0252100 [Oryza sativa Japonica Group]	19.04	19.04	41.1	10	3.25087	0.00419367	2.0893
192	gi|222615742	hypothetical protein OsJ_33417 [Oryza sativa Japonica Group]	19.04	19.04	44.3	13	3.49945	0.00266215	1.65959
193	gi|115455455	Os03g0757900 [Oryza sativa Japonica Group]	19.02	25.49	38.5	14	4.05509	0.000765668	1.87068
194	gi|115448531	Os02g0735200 [Oryza sativa Japonica Group]	19.01	19.19	29.8	10	4.20727	0.133414	1.88799
195	gi|115462465	Os05g0186300 [Oryza sativa Japonica Group]	18.98	19.06	24.9	9	2.80543	0.00549428	1.70608
196	gi|115451413	Os03g0203700 [Oryza sativa Japonica Group]	18.86	19.22	24.8	17	0.972747	0.142105	1.03753
197	gi|125538495	hypothetical protein OsI_06255 [Oryza sativa Indica Group]	18.78	18.86	20.7	12	3.49945	0.029055	1.52757
198	gi|222635889	hypothetical protein OsJ_21983 [Oryza sativa Japonica Group]	18.7	18.94	34.8	18	0.0444631	0.00278907	2.33346
199	gi|218188091	hypothetical protein OsI_01623 [Oryza sativa Indica Group]	18.62	18.76	31	12	2.70396	0.00961768	1.85353
200	gi|108864650	Pectinesterase family protein, expressed [Oryza sativa Japonica Group]	18.61	31.57	43.1	22	3.80189	0.0436761	1.52757
201	gi|18765900	phospholipase D beta 2 [Oryza sativa]	18.55	20.47	21.4	14	2.26986	0.008159	1.44544
202	gi|115462323	Os05g0169300 [Oryza sativa Japonica Group]	18.53	18.68	29	12	0.185353	0.000135588	2.1677
203	gi|125540917	hypothetical protein OsI_08715 [Oryza sativa Indica Group]	18.5	21.75	21	11	0.963829	0.457363	1.05682
204	gi|115441897	Os01g0921500 [Oryza sativa Japonica Group]	18.5	18.86	38.9	12	0.212814	0.00468311	1.55597
205	gi|218201456	hypothetical protein OsI_29887 [Oryza sativa Indica Group]	18.43	19.58	18.6	14	1	0.502029	1.05682
206	gi|56202298	putative acyl-CoA synthetase [Oryza sativa Japonica Group]	18.42	19.05	18.2	10	1	0.0722739	1.04713
207	gi|122243007	RecName: Full=Magnesium transporter MRS2-I	18.37	18.37	26.8	10	1.48594	0.0220636	1.20226
208	gi|222634838	hypothetical protein OsJ_19875 [Oryza sativa Japonica Group]	18.33	18.67	7.9	11	0.847227	0.450185	1.1695
209	gi|115482810	Os10g0503500 [Oryza sativa Japonica Group]	18.24	18.34	23.6	8	1.72187	0.154911	1.48594
210	gi|115479853	Os09g0485900 [Oryza sativa Japonica Group]	18.15	18.15	57.4	11	0.248886	0.308	1.70608
211	gi|125533461	hypothetical protein OsI_35177 [Oryza sativa Indica Group]	18.06	18.43	25.4	14	7.17794	0.00141965	1.70608
212	gi|222624156	hypothetical protein OsJ_09326 [Oryza sativa Japonica Group]	18.05	18.37	16.3	11	1.03753	0.00595431	1.0666
213	gi|115447043	Os02g0593600 [Oryza sativa Japonica Group]	18.03	18.03	22.6	9	1.95885	0.182083	1.41906
214	gi|125596332	hypothetical protein OsJ_20424 [Oryza sativa Japonica Group]	18	18	29	13	2.31206	0.00630636	1.47231
215	gi|125543367	hypothetical protein OsI_11041 [Oryza sativa Indica Group]	17.87	20.1	17.9	15	0.990832	0.609181	1.0666
216	gi|115455225	Os03g0738700 [Oryza sativa Japonica Group]	17.8	17.87	32.5	12	0.496592	0.00604999	1.1695
217	gi|115460896	Os04g0643100 [Oryza sativa Japonica Group]	17.69	17.9	34.6	10	0.954993	1	1.04713
218	gi|38344335	OSJNBa0058K23.17 [Oryza sativa Japonica Group]	17.59	18.03	13.9	13	0.432514	0.00617195	1.45881
219	gi|222626015	hypothetical protein OsJ_13042 [Oryza sativa Japonica Group]	17.48	17.59	36.6	11	3.16228	0.486504	1.55597
220	gi|115436274	Os01g0323100 [Oryza sativa Japonica Group]	17.46	17.6	35	12	0.316228	0.00537659	1.52757
221	gi|125548604	hypothetical protein OsI_16195 [Oryza sativa Indica Group]	17.43	17.9	43	13	1.92309	0.111258	1.38038
222	gi|115465912	Os06g0105400 [Oryza sativa Japonica Group]	17.33	20.86	36.2	14	7.04693	0.000827339	2.77971
223	gi|218199265	hypothetical protein OsI_25286 [Oryza sativa Indica Group]	17.32	17.7	15.6	9	2.80543	0.0328698	1.49968
224	gi|115454901	Os03g0710800 [Oryza sativa Japonica Group]	17.28	33.73	73.9	20	8.55067	4.14244e-07	1.55597
225	gi|115436382	Os01g0339900 [Oryza sativa Japonica Group]	17.21	17.35	34.2	11	5.01187	0.0278267	1.69044
226	gi|115475700	Os08g0282400 [Oryza sativa Japonica Group]	17.01	17.15	46.4	12	1.01859	0.0341995	1.03753
227	gi|40253749	putative diacylglycerol kinase variant A [Oryza sativa Japonica Group]	16.98	17.38	29.2	10	0.946237	0.0159199	1.07647
228	gi|215767496	unnamed protein product [Oryza sativa Japonica Group]	16.95	49.62	69.1	33	6.19441	1.64948e-05	1.39316
229	gi|115467154	Os06g0221200 [Oryza sativa Japonica Group]	16.9	17.61	45.4	12	1.65959	0.260312	1.41906
230	gi|125555316	hypothetical protein OsI_22951 [Oryza sativa Indica Group]	16.83	17.02	37.7	10	0.465586	0.0329215	1.40605
231	gi|115460394	Os04g0605900 [Oryza sativa Japonica Group]	16.79	17.69	34.8	9	3.22107	0.00458457	1.65959
232	gi|17529621	S-adenosylmethionine synthetase [Oryza sativa Indica Group]	16.72	17.13	42.2	12	1.24738	1	1.57036
233	gi|115464371	Os05g0466200 [Oryza sativa Japonica Group]	16.62	17.21	16.7	12	1.03753	0.733489	1.11686
234	gi|125561408	hypothetical protein OsI_29091 [Oryza sativa Indica Group]	16.62	16.62	23.1	9	1.75388	0.196108	1.51356
235	gi|115459644	Os04g0535600 [Oryza sativa Japonica Group]	16.55	18.98	22.7	12	0.239883	0.000842737	1.57036
236	gi|222635978	hypothetical protein OsJ_22145 [Oryza sativa Japonica Group]	16.55	17.46	15.4	13	2.60615	0.0108616	1.67494
237	gi|115444457	Os02g0167700 [Oryza sativa Japonica Group]	16.47	16.69	9	11	3.94457	0.0108616	1.75388
238	gi|556558	rice homologue of Tat binding protein [Oryza sativa Japonica Group]	16.41	16.96	26.3	9
239	gi|222624256	hypothetical protein OsJ_09550 [Oryza sativa Japonica Group]	16.34	16.5	17.5	9	0.544503	0.0122669	1.52757
240	gi|110808552	RecName: Full=Hexokinase-2; AltName: Full=Hexokinase-3	16.33	18.13	41.1	13	1	0.539556	1.05682
241	gi|218184289	hypothetical protein OsI_33051 [Oryza sativa Indica Group]	16.33	16.33	25	8	2.42103	0.0131993	1.48594
242	gi|222636644	hypothetical protein OsJ_23502 [Oryza sativa Japonica Group]	16.29	16.38	22.8	11	2.60615	0.013372	1.47231
243	gi|52076692	putative t-complex protein 1 theta chain [Oryza sativa Japonica Group]	16.26	16.77	30.5	11	1.02802	0.502814	1.08643
244	gi|297599626	Os02g0625500 [Oryza sativa Japonica Group]	16.25	16.5	37.8	11	13.1826	1.0228e-06	1.70608
245	gi|222637080	hypothetical protein OsJ_24329 [Oryza sativa Japonica Group]	16.16	18.26	43	9	0.963829	0.220683	1.02802
246	gi|125583637	hypothetical protein OsJ_08330 [Oryza sativa Japonica Group]	16.13	16.64	33.6	12	3.59749	0.000316517	1.39316
247	gi|31712071	putative protein phosphatase 2A regulatory subunit B' [Oryza sativa Japonica Group]	16.09	16.19	23	9	3.87258	0.0310246	1.87068
248	gi|115471057	Os07g0200000 [Oryza sativa Japonica Group]	16.04	16.21	14.9	10	0.937562	0.972729	1.08643
249	gi|115446467	Os02g0529500 [Oryza sativa Japonica Group]	15.95	16.02	40.2	9	0.187068	0.000358834	1.70608
250	gi|115446975	Os02g0586400 [Oryza sativa Japonica Group]	15.95	16.01	55.7	9	1.5417	0.0450975	1.13763
251	gi|125587430	hypothetical protein OsJ_12060 [Oryza sativa Japonica Group]	15.89	16.15	25.6	10	0.981748	0.483453	1.07647
252	gi|297611711	Os11g0417400 [Oryza sativa Japonica Group]	15.88	15.88	29.9	9	0.244343	0.0256547	2.48886
253	gi|51090369	putative subtilisin-like proteinase [Oryza sativa Japonica Group]	15.85	15.85	18.9	9	0.92045	0.727138	1.94089
254	gi|115477865	Os08g0564100 [Oryza sativa Japonica Group]	15.79	15.86	24	12	0.343558	0.012087	1.45881
255	gi|125560318	hypothetical protein OsI_28000 [Oryza sativa Indica Group]	15.79	15.79	34	11	4.16869	0.398499	1.88799
256	gi|125605417	hypothetical protein OsJ_29066 [Oryza sativa Japonica Group]	15.75	16.21	40.2	9	1.48594	0.596232	1.30617
257	gi|115449121	Os02g0787200 [Oryza sativa Japonica Group]	15.74	24.27	22.3	15	0.954993	0.717532	1.05682
258	gi|115450651	Os03g0141200 [Oryza sativa Japonica Group]	15.69	16.14	29.1	12	5.15229	0.00169197	2.0893
259	gi|115489480	Os12g0605900 [Oryza sativa Japonica Group]	15.68	16.4	22.8	8	1.03753	0.544093	1.05682
260	gi|115436368	Os01g0338000 [Oryza sativa Japonica Group]	15.68	15.81	48.2	9	0.258226	0.00811623	1.47231
261	gi|16517062	alpha-expansin OsEXPA26 [Oryza sativa]	15.62	15.62	46.8	10	4.2462	0.0161839	1.5417
262	gi|115479305	Os09g0433700 [Oryza sativa Japonica Group]	15.59	16.21	23.3	12	0.972747	0.59779	1.03753
263	gi|115447981	Os02g0686400 [Oryza sativa Japonica Group]	15.57	15.9	29.7	10	2.44343	0.0262874	1.70608
264	gi|125552851	hypothetical protein OsI_20474 [Oryza sativa Indica Group]	15.55	16.78	52.5	12	0.963829	0.675701	1.07647
265	gi|115483274	Os10g0548800 [Oryza sativa Japonica Group]	15.55	16.2	12.9	10	0.928966	0.733489	1.23595
266	gi|115450175	Os03g0106800 [Oryza sativa Japonica Group]	15.48	19.89	37.5	11	6.91831	0.000246169	1.99526
267	gi|47497419	vacuolar protein sorting 13C protein-like [Oryza sativa Japonica Group]	15.42	15.53	7.4	23	2.53513	0.00851754	1.48594
268	gi|75253347	RecName: Full=SPX domain-containing membrane protein Os06g0129400	15.38	15.42	16.8	8	0.260615	0.0252496	1.59956
269	gi|115478158	Os09g0249700 [Oryza sativa Japonica Group]	15.21	15.5	24	11	3.0761	0.000194538	1.44544
270	gi|125562395	hypothetical protein OsI_30101 [Oryza sativa Indica Group]	15.2	15.34	22	10	2.58226	0.00143941	1.34276
271	gi|115441357	Os01g0874700 [Oryza sativa Japonica Group]	15.19	15.33	27.1	10	3.25087	0.0113287	1.57036
272	gi|217076017	granule-bound starch synthase I [Oryza sativa Japonica Group]	15.13	15.45	17.7	10	2.01372	0.0185621	1.44544
273	gi|115458144	Os04g0398500 [Oryza sativa Japonica Group]	15.12	15.17	23.4	8	1.43219	0.261215	1.2942
274	gi|125555670	hypothetical protein OsI_23299 [Oryza sativa Indica Group]	15.09	15.2	27.4	13	0.161436	2.89661e-05	1.5417
275	gi|115459616	Os04g0533000 [Oryza sativa Japonica Group]	15.02	15.13	24.1	10	1.8197	0.109017	1.5417
276	gi|125535853	hypothetical protein OsI_37551 [Oryza sativa Indica Group]	14.98	15.6	18.4	11	0.972747	0.664923	1.0666
277	gi|53792951	aspartate transaminase precursor, mitochondrial [Oryza sativa Japonica Group]	14.96	15.12	28.1	10	14.9969	0.0223294	1.95885
278	gi|218190265	hypothetical protein OsI_06267 [Oryza sativa Indica Group]	14.93	17.33	35.5	11	1.03753	0.0397231	1.07647
279	gi|115485513	Os11g0482000 [Oryza sativa Japonica Group]	14.93	14.93	34.7	10	1.02802	0.513071	1.08643
280	gi|194033213	hypothetical protein OrsajM_p03 [Oryza sativa Japonica Group]	14.92	14.92	50.8	8	2.96483	0.0183459	1.51356
281	gi|222641478	hypothetical protein OsJ_29181 [Oryza sativa Japonica Group]	14.9	14.97	18.5	8	3.76704	0.00160606	1.58489
282	gi|12643066	putative carnitine/acylcarnitine translocase [Oryza sativa Japonica Group]	14.85	14.9	41.2	9	1.65959	0.491486	1.43219
283	gi|21664287	heat shock protein 70 [Oryza sativa Indica Group]	14.84	46.76	41.4	27	1.04713	0.733489	1.45881
284	gi|115458104	Os04g0394200 [Oryza sativa Japonica Group]	14.83	15.3	22.7	9	4.96592	0.00036644	1.64437
285	gi|297603846	Os05g0150800 [Oryza sativa Japonica Group]	14.83	15.17	41.3	8	2.51189	0.0550197	1.7378
286	gi|218187203	hypothetical protein OsI_39022 [Oryza sativa Indica Group]	14.78	14.94	23.8	15	2.42103	0.0473398	1.40605
287	gi|115485055	Os11g0267400 [Oryza sativa Japonica Group]	14.76	22.77	23.2	15	0.862979	0.371075	1.1272
288	gi|115488288	Os12g0406200 [Oryza sativa Japonica Group]	14.75	15.38	35	10	1.97697	0.189925	1.38038
289	gi|125559927	hypothetical protein OsI_27579 [Oryza sativa Indica Group]	14.73	14.87	55.8	13	1.8197	0.0259492	1.31826
290	gi|115485025	Os11g0264900 [Oryza sativa Japonica Group]	14.7	14.9	30.6	11	0.180302	0.450185	2.67917
291	gi|223635542	RecName: Full=Probable protein phosphatase 2C 42; Short=OsPP2C42	14.67	14.67	37.2	11	0.990832	0.42901	1.05682
292	gi|115470777	Os07g0169700 [Oryza sativa Japonica Group]	14.66	14.72	34.1	12	4.69894	0.0121974	1.58489
293	gi|115466908	Os06g0196600 [Oryza sativa Japonica Group]	14.65	14.71	36.6	12	0.625173	0.233562	1.28233
294	gi|115462985	Os05g0283200 [Oryza sativa Japonica Group]	14.64	14.64	54.7	10	2.60615	0.0285543	1.27057
295	gi|222641430	hypothetical protein OsJ_29071 [Oryza sativa Japonica Group]	14.5	14.91	10.5	7	3.28095	0.0262874	1.95885
296	gi|115437052	Os01g0517500 [Oryza sativa Japonica Group]	14.49	14.57	22.1	7	0.340408	0.0299504	1.55597
297	gi|38636814	putative diacylglycerol kinase [Oryza sativa Japonica Group]	14.48	14.54	29.5	10	6.48634	0.00112927	1.78649
298	gi|297721503	Os02g0678400 [Oryza sativa Japonica Group]	14.47	17.71	53.1	13	2.91072	0.000474844	1.48594
299	gi|218184221	hypothetical protein OsI_32912 [Oryza sativa Indica Group]	14.44	15.6	16.3	12	6.98232	0.0262874	1.87068
300	gi|53792221	putative non-phototropic hypocotyl 3 [Oryza sativa Japonica Group]	14.26	14.6	18.5	11	0.401791	0.0206031	1.45881
301	gi|14150732	hypersensitive-induced response protein [Oryza sativa]	14.24	15.7	33.5	10	0.954993	0.823492	1.07647
302	gi|115457852	Os04g0349500 [Oryza sativa Japonica Group]	14.24	14.34	42.5	8	0.946237	1	1.13763
303	gi|115454637	Os03g0684400 [Oryza sativa Japonica Group]	14.22	14.41	25.5	9	0.501187	0.0168841	1.31826
304	gi|115465801	Os05g0593100 [Oryza sativa Japonica Group]	14.21	14.28	35	8	0.409261	0.0481654	1.34276
305	gi|115461739	Os05g0116000 [Oryza sativa Japonica Group]	14.17	17.98	48.2	10	0.619441	0.227314	1.27057
306	gi|218186150	hypothetical protein OsI_36917 [Oryza sativa Indica Group]	14.15	14.66	15.3	8	6.48634	0.0383984	1.77011
307	gi|125549703	hypothetical protein OsI_17371 [Oryza sativa Indica Group]	14.15	14.57	8.4	10	2.18776	0.250815	1.97697
308	gi|115455493	Os03g0760700 [Oryza sativa Japonica Group]	14.12	14.12	17.6	7	0.937562	0.450185	1.10662
309	gi|115464515	Os05g0480700 [Oryza sativa Japonica Group]	14.09	14.1	35.9	7	0.937562	0.0454363	1.04713
310	gi|115441759	Os01g0911200 [Oryza sativa Japonica Group]	14.05	14.27	23.4	11	2.10863	0.018517	1.52757
311	gi|115453877	Os03g0577000 [Oryza sativa Japonica Group]	14.03	14.17	36	9	2.60615	0.0321362	1.31826
312	gi|115465125	Os05g0536200 [Oryza sativa Japonica Group]	14.01	14.48	34.3	8	0.937562	0.732297	1.11686
313	gi|125551467	hypothetical protein OsI_19097 [Oryza sativa Indica Group]	14.01	14.01	20.2	10	0.954993	0.0401939	1.10662
314	gi|115440691	Os01g0817700 [Oryza sativa Japonica Group]	13.99	33.09	37.8	19	13.0617	1.75096e-05	1.80302
315	gi|152032496	RecName: Full=GDP-mannose 3,5-epimerase 1; Short=GDP-Man 3,5-epimerase 1; AltName: Full=OsGME-1	13.98	13.99	23.8	8	2.55859	0.0353942	1.44544
316	gi|222613313	hypothetical protein OsJ_32540 [Oryza sativa Japonica Group]	13.93	14.57	16	10	8.01678	0.000881958	1.95885
317	gi|46390048	glycerophosphoryl diester phosphodiesterase 2 precursor-like protein [Oryza sativa Japonica Group]	13.92	14.01	11	8	0.954993	0.450185	1.10662
318	gi|218184591	hypothetical protein OsI_33738 [Oryza sativa Indica Group]	13.91	13.92	50.4	11	0.432514	1	1.6293
319	gi|115443641	Os02g0102800 [Oryza sativa Japonica Group]	13.88	13.92	12.2	9	0.724436	0.176727	1.21339
320	gi|125561626	hypothetical protein OsI_29320 [Oryza sativa Indica Group]	13.84	31.91	69.9	19	6.98232	0.000447292	1.78649
321	gi|115466358	Os06g0143700 [Oryza sativa Japonica Group]	13.8	13.98	17.9	8	0.92045	0.392552	1.07647
322	gi|222622080	hypothetical protein OsJ_05186 [Oryza sativa Japonica Group]	13.8	13.94	10.4	9	1.05682	0.889834	2.0893
323	gi|115438829	Os01g0643800 [Oryza sativa Japonica Group]	13.69	23.06	34.7	15	0.586138	0.0213496	1.27057
324	gi|32489165	OSJNBa0094O15.2 [Oryza sativa Japonica Group]	13.64	13.7	25.8	9	4.2462	0.00549026	1.95885
325	gi|52075918	putative receptor-like protein kinase PRK1 [Oryza sativa Japonica Group]	13.6	15.99	19.6	11	0.416869	0.0262869	1.34276
326	gi|13195430	alpha 1,4-glucan phosphorylase L isozyme [Oryza sativa]	13.5	18.74	22.7	14	5.01187	0.000155559	1.97697
327	gi|115469590	Os06g0684000 [Oryza sativa Japonica Group]	13.42	13.48	23.1	12	1.01859	0.483992	1.05682
328	gi|75288437	RecName: Full=Probable protein phosphatase 2C 59; Short=OsPP2C59; Flags: Precursor	13.42	13.42	28.4	7	2.55859	0.00258992	1.28233
329	gi|115459610	Os04g0532500 [Oryza sativa Japonica Group]	13.32	23.5	49.3	14	0.30479	0.00788009	1.72187
330	gi|125563998	hypothetical protein OsI_31651 [Oryza sativa Indica Group]	13.31	13.85	11.8	9	0.972747	1	1.0666
331	gi|218190622	hypothetical protein OsI_07000 [Oryza sativa Indica Group]	13.28	13.29	22.2	10	0.619441	0.0793895	1.47231
332	gi|115461611	Os05g0104800 [Oryza sativa Japonica Group]	13.27	13.59	39.8	8	4.01791	0.0598943	2.01372
333	gi|218199240	hypothetical protein OsI_25220 [Oryza sativa Indica Group]	13.22	36.27	24.5	26	0.981748	0.754539	1.10662
334	gi|222635641	hypothetical protein OsJ_21455 [Oryza sativa Japonica Group]	13.22	13.43	22.3	11	7.37904	0.000245026	1.77011
335	gi|115442227	Os01g0948400 [Oryza sativa Japonica Group]	13.16	13.28	31.2	10	7.04693	0.0104691	1.70608
336	gi|21686526	ferritin [Oryza sativa Japonica Group]	13.16	13.2	31.5	10	4.92039	0.0269512	1.78649
337	gi|115444175	Os02g0143200 [Oryza sativa Japonica Group]	13.09	14.44	11.9	8	0.912011	0.0606558	1.14815
338	gi|213959182	TCP-1/cpn60 chaperonin [Oryza sativa Japonica Group]	13.08	13.41	25.6	10	3.66438	0.0262874	1.85353
339	gi|115440683	Os01g0817000 [Oryza sativa Japonica Group]	13.07	13.07	27.5	9	2.31206	0.127464	1.48594
340	gi|115484285	Os11g0158200 [Oryza sativa Japonica Group]	13.05	13.1	35.8	9	0.981748	0.3234	1.04713
341	gi|125542521	hypothetical protein OsI_10135 [Oryza sativa Indica Group]	12.95	13.31	13.6	8	1.8197	0.0206584	1.36773
342	gi|115452623	Os03g0309400 [Oryza sativa Japonica Group]	12.87	13.05	33.6	10	4.48745	0.000470585	2.0893
343	gi|115485299	Os11g0432400 [Oryza sativa Japonica Group]	12.86	12.94	36.9	9	1.03753	0.733489	1.09648
344	gi|115462751	Os05g0230600 [Oryza sativa Japonica Group]	12.85	13.24	14.8	10	0.990832	0.502073	1.23595
345	gi|218185340	hypothetical protein OsI_35302 [Oryza sativa Indica Group]	12.84	13.02	13.7	11	1.70608	0.260775	1.24738
346	gi|116311075	OSIGBa0157K09-H0214G12.16 [Oryza sativa Indica Group]	12.82	13.7	13.3	9	1.55597	0.248403	1.22462
347	gi|15128407	putative receptor-like protein kinase [Oryza sativa Japonica Group]	12.82	13.25	18.2	10	0.283139	0.013549	1.48594
348	gi|125577046	hypothetical protein OsJ_33805 [Oryza sativa Japonica Group]	12.75	12.83	20.8	10	10.1859	0.000292232	2.05116
349	gi|115443643	Os02g0102900 [Oryza sativa Japonica Group]	12.72	13.15	20.4	9	0.946237	0.557954	1.18032
350	gi|56783790	putative NtEPc-like protein [Oryza sativa Japonica Group]	12.72	12.72	32.1	7	0.42462	0.161516	1.69044
351	gi|115455013	Os03g0722000 [Oryza sativa Japonica Group]	12.69	12.76	30.9	9	1.08643	1	1.22462
352	gi|218189626	hypothetical protein OsI_04962 [Oryza sativa Indica Group]	12.64	12.77	11.4	7	1	0.913495	1.14815
353	gi|115434892	Os01g0180000 [Oryza sativa Japonica Group]	12.59	12.66	25.2	11	2.39883	0.00402289	1.33045
354	gi|218190031	hypothetical protein OsI_05805 [Oryza sativa Indica Group]	12.52	13.12	7.7	8	0.963829	0.285702	1.09648
355	gi|115477681	Os08g0548500 [Oryza sativa Japonica Group]	12.47	12.77	15.8	8	0.398107	0.0423459	1.47231
356	gi|115452097	Os03g0265500 [Oryza sativa Japonica Group]	12.38	12.8	18.2	8	9.12011	9.16296e-05	1.94089
357	gi|115489150	Os12g0567700 [Oryza sativa Japonica Group]	12.38	12.38	22.2	6	1.64437	0.137217	1.36773
358	gi|115463079	Os05g0302700 [Oryza sativa Japonica Group]	12.36	32.99	36.3	19	2.22844	0.127464	1.55597
359	gi|33304517	putative plastidic glucose-6-phosphate dehydrogenase [Oryza sativa Japonica Group]	12.36	12.45	17.4	8	1.59956	0.0616386	1.36773
360	gi|297612477	Os11g0707800 [Oryza sativa Japonica Group]	12.35	12.36	28.2	8	1.03753	0.0127705	1.0666
361	gi|115449049	Os02g0780500 [Oryza sativa Japonica Group]	12.34	12.68	12.4	9	0.928966	0.450185	1.09648
362	gi|115441805	Os01g0914700 [Oryza sativa Japonica Group]	12.32	12.34	17.4	8	1.00925	0.781071	1.07647
363	gi|125575593	hypothetical protein OsJ_32355 [Oryza sativa Japonica Group]	12.3	12.7	8.5	8	2.0893	0.178291	1.55597
364	gi|115474257	Os07g0693100 [Oryza sativa Japonica Group]	12.27	12.28	24.9	10	3.49945	0.000508482	1.78649
365	gi|222622360	hypothetical protein OsJ_05734 [Oryza sativa Japonica Group]	12.25	12.88	22.6	9	2.55859	0.00103201	1.58489
366	gi|218198463	hypothetical protein OsI_23532 [Oryza sativa Indica Group]	12.24	12.49	13.3	7	0.369828	0.204825	1.52757
367	gi|115481510	Os10g0323600 [Oryza sativa Japonica Group]	12.23	12.23	51.2	9	14.5881	0.110823	1.72187
368	gi|115462979	Os05g0280700 [Oryza sativa Japonica Group]	12.21	16.26	13.6	9	1.55597	0.477805	1.38038
369	gi|297596033	Os01g0132400 [Oryza sativa Japonica Group]	12.21	12.31	42.6	11	0.870964	0.266765	1.10662
370	gi|218197659	hypothetical protein OsI_21821 [Oryza sativa Indica Group]	12.18	12.19	12.8	8	0.515229	0.0201334	1.21339
371	gi|115462177	Os05g0155100 [Oryza sativa Japonica Group]	12.18	12.18	33.5	6	1.08643	0.364605	1.09648
372	gi|115453941	Os03g0586700 [Oryza sativa Japonica Group]	12.16	12.37	6.8	6	2.26987	0.127464	1.65959
373	gi|115455347	Os03g0749100 [Oryza sativa Japonica Group]	12.14	12.44	15.1	8	5.49541	0.0016886	1.78649
374	gi|115458588	Os04g0444600 [Oryza sativa Japonica Group]	12.14	12.35	24.9	7	2.29087	0.180434	1.77011
375	gi|115465837	Os05g0596000 [Oryza sativa Japonica Group]	12.14	12.14	18.5	7	1.07647	0.733489	1.1272
376	gi|125591574	hypothetical protein OsJ_16095 [Oryza sativa Japonica Group]	12.01	12.46	9.6	7	1.00925	0.361929	1.07647
377	gi|115442097	Os01g0936700 [Oryza sativa Japonica Group]	11.98	12.1	33.2	10	0.954993	0.0372543	1.08643
378	gi|115444803	Os02g0194800 [Oryza sativa Japonica Group]	11.93	12.03	24	10	3.76704	0.00118063	1.51356
379	gi|115452337	Os03g0285700 [Oryza sativa Japonica Group]	11.92	19.29	42.4	11	2.60615	0.0137204	1.6293
380	gi|218199270	hypothetical protein OsI_25294 [Oryza sativa Indica Group]	11.92	18.4	20	11	2.58226	0.415456	1.48594
381	gi|115489728	Os12g0633400 [Oryza sativa Japonica Group]	11.9	13.35	23.2	8	1	1	1.04713
382	gi|222639931	hypothetical protein OsJ_26072 [Oryza sativa Japonica Group]	11.89	11.93	19	8	0.92045	0.351224	1.10662
383	gi|115461693	Os05g0111200 [Oryza sativa Japonica Group]	11.89	11.89	45.2	6	1.03753	0.0471179	1.0666
384	gi|115456627	Os03g0851300 [Oryza sativa Japonica Group]	11.82	12.35	16.5	6	2.01372	0.0786245	1.48594
385	gi|222628767	hypothetical protein OsJ_14584 [Oryza sativa Japonica Group]	11.77	12.28	9.8	7	2.75423	0.0428565	1.83654
386	gi|222631095	hypothetical protein OsJ_18037 [Oryza sativa Japonica Group]	11.77	12.12	13.9	8	0.981748	0.896037	1.0666
387	gi|125557247	hypothetical protein OsI_24908 [Oryza sativa Indica Group]	11.77	12.02	14.6	10	0.963829	0.513355	1.0666
388	gi|115482886	Os10g0510400 [Oryza sativa Japonica Group]	11.7	12.05	13.1	8	1.0666	0.755231	1.09648
389	gi|222635773	hypothetical protein OsJ_21749 [Oryza sativa Japonica Group]	11.69	12.01	18.5	8	0.529663	0.0651493	1.34276
390	gi|46390679	putative caleosin [Oryza sativa Japonica Group]	11.68	11.72	29	8	1.94089	0.107202	1.30617
391	gi|48475233	putative translation initiation factor IF-2 [Oryza sativa Japonica Group]	11.62	12.03	11.7	11	0.954993	0.359576	1.07647
392	gi|115468692	Os06g0583900 [Oryza sativa Japonica Group]	11.62	11.69	17.4	8	4.96592	0.000403277	1.2942
393	gi|222628837	hypothetical protein OsJ_14740 [Oryza sativa Japonica Group]	11.6	11.6	50	9	0.301995	0.0508662	1.45881
394	gi|62733102	hypothetical protein LOC_Os11g08680 [Oryza sativa Japonica Group]	11.55	11.97	42.9	9	0.420727	0.28049	1.78649
395	gi|218202106	hypothetical protein OsI_31267 [Oryza sativa Indica Group]	11.55	11.86	32.1	9	2.72898	0.0298573	1.44544
396	gi|115436320	Os01g0328700 [Oryza sativa Japonica Group]	11.52	23.3	34.2	13	8.55067	0.164343	3.19154
397	gi|297597907	Os01g0834200 [Oryza sativa Japonica Group]	11.51	11.69	12.8	8	0.383707	0.00877328	1.61436
398	gi|115434904	Os01g0180800 [Oryza sativa Japonica Group]	11.47	11.84	17.6	11	4.48745	0.0366909	1.6293
399	gi|222617794	hypothetical protein OsJ_00497 [Oryza sativa Japonica Group]	11.43	11.43	28.8	8
400	gi|115470002	Os06g0719600 [Oryza sativa Japonica Group]	11.4	11.5	28.9	9	1.09648	0.500236	1.40605
401	gi|125558370	hypothetical protein OsI_26040 [Oryza sativa Indica Group]	11.36	12.48	38.1	5
402	gi|215708806	unnamed protein product [Oryza sativa Japonica Group]	11.34	18.27	40.6	12	3.19154	0.250815	1.95885
403	gi|90399366	H0212B02.14 [Oryza sativa Indica Group]	11.33	11.74	26.4	15	3.90841	0.000182032	1.69044
404	gi|222618859	hypothetical protein OsJ_02617 [Oryza sativa Japonica Group]	11.26	12.3	9.1	6	1.39316	0.450185	1.58489
405	gi|218201107	hypothetical protein OsI_29143 [Oryza sativa Indica Group]	11.23	11.47	27.9	8	4.09261	0.0270975	1.85353
406	gi|222636812	hypothetical protein OsJ_23809 [Oryza sativa Japonica Group]	11.2	11.41	16.7	6	3.01995	0.127464	1.5417
407	gi|31193919	putative rubisco subunit binding-protein alpha subunit precursor (60 kDa chaperonin alpha subunit) [Oryza sativa Japonica Group]	11.15	12.07	26	11	1.03753	0.304772	1.14815
408	gi|46575968	putative L-ascorbate oxidase [Oryza sativa Japonica Group]	11.13	14.17	23.6	10	1.04713	0.656075	1.10662
409	gi|297721723	Os03g0100150 [Oryza sativa Japonica Group]	11.12	11.12	46.8	7	0.42462	0.0223493	1.75388
410	gi|125559373	hypothetical protein OsI_27090 [Oryza sativa Indica Group]	11.11	11.98	26.5	10	1.0666	0.672652	1.11686
411	gi|115456219	Os03g0819100 [Oryza sativa Japonica Group]	11.11	11.76	16.7	8	4.69894	0.0598943	1.87068
412	gi|41052894	putative HECT ubiquitin-protein ligase 3 [Oryza sativa Japonica Group]	11.11	11.19	5.5	8	0.990832	1	1.1695
413	gi|171769908	RecName: Full=Putative cellulose synthase-like protein D5; AltName: Full=OsCslD5	11.08	15.72	14.5	15	0.37325	0.00539974	1.48594
414	gi|115470171	Os07g0102500 [Oryza sativa Japonica Group]	11.07	11.36	20.1	6	0.963829	0.613819	1.21339
415	gi|115449641	Os02g0816800 [Oryza sativa Japonica Group]	11.07	11.09	19.9	6	0.981748	0.733489	1.07647
416	gi|218195568	hypothetical protein OsI_17385 [Oryza sativa Indica Group]	11.06	12.46	24	8	7.44732	0.011512	1.77011
417	gi|125549576	hypothetical protein OsI_17237 [Oryza sativa Indica Group]	11.06	11.11	55.3	8	3.63078	0.0598943	1.57036
418	gi|115446695	Os02g0556100 [Oryza sativa Japonica Group]	11.05	11.45	33.9	8	3.40408	0.0199096	1.65959
419	gi|115437984	Os01g0587000 [Oryza sativa Japonica Group]	11.05	11.05	24.8	7	0.413047	0.00858827	1.34276
420	gi|115465397	Os05g0559000 [Oryza sativa Japonica Group]	11.04	11.04	16.6	8	0.954993	0.635546	1.38038
421	gi|51091112	putative MAP kinase kinase [Oryza sativa Japonica Group]	10.91	10.93	36.8	11	0.270396	0.118344	1.55597
422	gi|218188956	hypothetical protein OsI_03499 [Oryza sativa Indica Group]	10.9	14.64	37.5	10	0.346737	0.250815	2.12814
423	gi|52550769	phosphate transporter 7 [Oryza sativa Japonica Group]	10.9	11.4	10.3	7	1.5417	0.450185	1.34276
424	gi|125535311	hypothetical protein OsI_37025 [Oryza sativa Indica Group]	10.89	10.9	14.3	9	2.65461	0.0388785	1.55597
425	gi|297599697	Os02g0653800 [Oryza sativa Japonica Group]	10.87	18.51	42.9	10	3.16228	0.000685346	1.36773
426	gi|115450046	Os02g0832000 [Oryza sativa Japonica Group]	10.87	11.03	14.5	6	2.72898	0.127464	1.70608
427	gi|115452651	Os03g0313000 [Oryza sativa Japonica Group]	10.87	10.87	37	6	0.972747	0.250815	1.11686
428	gi|205815293	RecName: Full=Probable monogalactosyldiacylglycerol synthase 3, chloroplastic; Short=OsMGD3; Flags: Precursor	10.81	11.22	16.5	7	0.981748	0.647241	1.09648
429	gi|222634940	hypothetical protein OsJ_20099 [Oryza sativa Japonica Group]	10.79	11.72	12.5	9	0.990832	0.576956	1.80302
430	gi|108705762	protein tyrosine phosphatase, putative, expressed [Oryza sativa Japonica Group]	10.77	10.87	20.9	8	7.44732	0.0118595	2.208
431	gi|20161467	P0432B10.9 [Oryza sativa Japonica Group]	10.73	10.77	16.2	7	0.359749	0.450185	1.41906
432	gi|222618918	hypothetical protein OsJ_02747 [Oryza sativa Japonica Group]	10.72	55.81	82.9	38	0.963829	0.804318	1.04713
433	gi|90265689	hypothetical protein [Oryza sativa Japonica Group]	10.7	11.75	14.6	6	2.60615	0.0245037	1.44544
434	gi|115460920	Os04g0644700 [Oryza sativa Japonica Group]	10.69	10.73	35.7	6	2.75423	0.0245924	1.52757
435	gi|115483755	Os11g0106400 [Oryza sativa Japonica Group]	10.67	11.46	9.6	6	7.72681	0.00540294	2.22844
436	gi|52076581	putative heat-shock protein [Oryza sativa Japonica Group]	10.64	10.74	15.5	8	1.02802	0.235001	1.08643
437	gi|125539751	hypothetical protein OsI_07519 [Oryza sativa Indica Group]	10.63	10.63	23.7	7	0.524808	1	1.52757
438	gi|115438000	Os01g0588200 [Oryza sativa Japonica Group]	10.61	12.37	34.6	8	0.963829	1	1.05682
439	gi|218199187	hypothetical protein OsI_25125 [Oryza sativa Indica Group]	10.6	13.04	18.2	10	0.654636	0.277899	1.33045
440	gi|90265119	H0811E11.2 [Oryza sativa Indica Group]	10.59	10.83	15.7	5	1.95885	0.313728	1.30617
441	gi|125546023	hypothetical protein OsI_13875 [Oryza sativa Indica Group]	10.59	10.63	31.8	6	3.66438	0.0585131	1.24738
442	gi|125556733	hypothetical protein OsI_24442 [Oryza sativa Indica Group]	10.55	10.64	14.2	8	0.937562	0.733489	1.13763
443	gi|222619623	hypothetical protein OsJ_04269 [Oryza sativa Japonica Group]	10.54	10.97	9.7	6
444	gi|125568868	hypothetical protein OsJ_00219 [Oryza sativa Japonica Group]	10.54	10.61	24.5	8	0.946237	0.733489	1.1695
445	gi|125584262	hypothetical protein OsJ_08992 [Oryza sativa Japonica Group]	10.51	10.77	5.3	9	0.981748	0.943247	1.38038
446	gi|115441825	Os01g0916200 [Oryza sativa Japonica Group]	10.44	10.83	9.1	6	1.87068	0.0262874	1.6293
447	gi|222632430	hypothetical protein OsJ_19414 [Oryza sativa Japonica Group]	10.43	10.71	12.6	6	0.946237	0.543152	1.21339
448	gi|218199814	hypothetical protein OsI_26411 [Oryza sativa Indica Group]	10.42	10.98	15	6	3.66438	0.0394294	1.59956
449	gi|218195505	hypothetical protein OsI_17271 [Oryza sativa Indica Group]	10.42	10.5	20	7	0.972747	0.772059	1.18032
450	gi|115465581	Os05g0574500 [Oryza sativa Japonica Group]	10.38	10.63	33	8
451	gi|115437738	Os01g0567500 [Oryza sativa Japonica Group]	10.38	10.49	15.4	6	1.95885	0.0598943	1.30617
452	gi|222632214	hypothetical protein OsJ_19186 [Oryza sativa Japonica Group]	10.35	11.06	17.7	4	8.09096	3.03585e-05	1.99526
453	gi|90399194	H0403D02.9 [Oryza sativa Indica Group]	10.33	10.33	41.1	6	0.483059	0.300013	1.43219
454	gi|222622132	hypothetical protein OsJ_05300 [Oryza sativa Japonica Group]	10.31	10.41	5.5	7	0.501187	0.0137618	1.64437
455	gi|115444211	Os02g0147600 [Oryza sativa Japonica Group]	10.31	10.35	20.5	7	0.928966	0.450185	1.15878
456	gi|115450177	Os03g0106900 [Oryza sativa Japonica Group]	10.2	14.4	30	11	6.19441	0.00114434	1.5417
457	gi|115461615	Os05g0105000 [Oryza sativa Japonica Group]	10.16	11.57	8.8	7	2.51189	0.0598943	1.83654
458	gi|78707995	V-type ATPase 116kDa subunit family protein, expressed [Oryza sativa Japonica Group]	10.14	19.36	20.2	12	0.928966	0.692828	1.10662
459	gi|218190202	hypothetical protein OsI_06131 [Oryza sativa Indica Group]	10.06	12.77	6.9	6	0.981748	0.551925	1.10662
460	gi|218190620	hypothetical protein OsI_06998 [Oryza sativa Indica Group]	10.05	12.25	32.8	9	2.18776	0.250815	1.45881
461	gi|125550952	hypothetical protein OsI_18575 [Oryza sativa Indica Group]	10.05	11.17	18.7	8	1.03753	0.114458	1.11686
462	gi|32488163	OSJNBa0033G16.15 [Oryza sativa Japonica Group]	10.05	10.09	21.1	6	4.74242	0.0240458	1.57036
463	gi|115463761	Os05g0400400 [Oryza sativa Japonica Group]	10.03	10.03	50	5	1.49969	0.733489	1.44544
464	gi|115454449	Os03g0661300 [Oryza sativa Japonica Group]	10.02	40.79	66.8	31	2.58226	0.00215099	1.43219
465	gi|115474653	Os08g0130500 [Oryza sativa Japonica Group]	10	10.13	32.6	6	2.70396	0.250815	1.83654
466	gi|115463323	Os05g0346300 [Oryza sativa Japonica Group]	9.99	10.14	31.8	5	0.963829	0.228122	1.11686
467	gi|222623230	hypothetical protein OsJ_07508 [Oryza sativa Japonica Group]	9.95	9.95	26.5	9	2.37684	0.00872419	1.39316
468	gi|218185933	hypothetical protein OsI_36495 [Oryza sativa Indica Group]	9.92	10.25	11.2	9	0.963829	0.757329	1.14815
469	gi|218187415	hypothetical protein OsI_00169 [Oryza sativa Indica Group]	9.78	9.96	12.5	9	3.83707	0.127464	2.29087
470	gi|115488616	Os12g0489300 [Oryza sativa Japonica Group]	9.76	9.86	40.8	8	0.432514	0.250815	1.45881
471	gi|222622472	hypothetical protein OsJ_05972 [Oryza sativa Japonica Group]	9.76	9.84	8.1	9	0.963829	0.868286	1.09648
472	gi|223635304	RecName: Full=Nucleoside diphosphate kinase 1; AltName: Full=Nucleoside diphosphate kinase I; Short=NDK I; Short=NDP kinase I; Short=NDPK I	9.74	9.76	34.2	5	3.16228	0.121793	1.59956
473	gi|115443677	Os02g0105200 [Oryza sativa Japonica Group]	9.72	19.38	29.7	14	3.31131	0.0474732	1.94089
474	gi|115436616	Os01g0372700 [Oryza sativa Japonica Group]	9.72	9.76	17	6	4.16869	0.127464	2.26987
475	gi|115456077	Os03g0806900 [Oryza sativa Japonica Group]	9.66	9.7	39.7	6	1.61436	0.476812	1.38038
476	gi|218202131	hypothetical protein OsI_31321 [Oryza sativa Indica Group]	9.62	9.91	6.5	8	0.711214	0.197748	1.38038
477	gi|115459800	Os04g0551800 [Oryza sativa Japonica Group]	9.61	10.34	17.8	8	3.0761	0.250815	1.78649
478	gi|115487538	Os12g0168700 [Oryza sativa Japonica Group]	9.6	9.78	11.8	6	0.862979	0.163246	1.15878
479	gi|284022081	RecName: Full=Succinate-semialdehyde dehydrogenase, mitochondrial; AltName: Full=Aldehyde dehydrogenase family 5 member F1; AltName: Full=NAD(+)-dependent succinic semialdehyde dehydrogenase; Flags: Precursor	9.6	9.65	15.6	9	2.208	0.0686049	1.28233
480	gi|115460894	Os04g0643000 [Oryza sativa Japonica Group]	9.59	10.02	9.3	6	0.990832	1	1.09648
481	gi|115484547	Os11g0191800 [Oryza sativa Japonica Group]	9.58	9.58	39.7	8	2.99226	0.29267	1.80302
482	gi|125572097	hypothetical protein OsJ_03528 [Oryza sativa Japonica Group]	9.56	9.91	10.6	6	3.25087	0.0078543	1.55597
483	gi|53792933	putative calcium/calmodulin-dependent protein kinase [Oryza sativa Japonica Group]	9.56	9.8	16.2	7	0.92045	0.393686	1.88799
484	gi|115465717	Os05g0585800 [Oryza sativa Japonica Group]	9.56	9.76	7.6	6	3.46737	0.0455292	1.64437
485	gi|297728701	Os11g0677400 [Oryza sativa Japonica Group]	9.52	9.82	14.3	7	1.88799	0.582693	1.35519
486	gi|115459540	Os04g0527800 [Oryza sativa Japonica Group]	9.45	10	21.3	5	0.591562	0.250815	1.47231
487	gi|47847651	putative hydroxyproline-rich glycoprotein 1 [Oryza sativa Japonica Group]	9.44	9.44	39.6	6	1.28233	0.438514	1.15878
488	gi|115442541	Os01g0974000 [Oryza sativa Japonica Group]	9.43	9.51	26	6	1.01859	1	1.09648
489	gi|115444937	Os02g0205300 [Oryza sativa Japonica Group]	9.41	13.84	21.9	10	3.98107	0.127464	1.7378
490	gi|115474869	Os08g0157500 [Oryza sativa Japonica Group]	9.41	9.45	20.4	5	7.58578	0.0598943	1.77011
491	gi|218199609	hypothetical protein OsI_26009 [Oryza sativa Indica Group]	9.39	9.47	61.9	6	3.76704	0.0127187	1.61436
492	gi|115471453	Os07g0262200 [Oryza sativa Japonica Group]	9.36	9.42	26.3	5	0.928966	0.184959	1.07647
493	gi|115464117	Os05g0438500 [Oryza sativa Japonica Group]	9.32	18.05	44.6	11	4.40555	0.0863131	1.7378
494	gi|115463395	Os05g0357600 [Oryza sativa Japonica Group]	9.32	9.36	14.3	5	1.14815	0.450185	1.38038
495	gi|218191081	hypothetical protein OsI_07874 [Oryza sativa Indica Group]	9.3	9.3	16.7	5	1.08643	0.251412	1.1272
496	gi|218186328	hypothetical protein OsI_37278 [Oryza sativa Indica Group]	9.28	9.31	15.1	5	1	0.987899	1.38038
497	gi|115474697	Os08g0135900 [Oryza sativa Japonica Group]	9.27	9.46	18.3	6	2.58226	0.0598943	1.65959
498	gi|125556307	hypothetical protein OsI_23938 [Oryza sativa Indica Group]	9.2	9.46	23.8	5	1.94089	0.376112	1.67494
499	gi|222640362	hypothetical protein OsJ_26917 [Oryza sativa Japonica Group]	9.2	9.2	9.5	6	4.48745	0.016151	1.69044
500	gi|115476908	Os08g0478200 [Oryza sativa Japonica Group]	9.16	9.16	31.4	5	1.36773	0.250815	1.2942
501	gi|218188392	hypothetical protein OsI_02284 [Oryza sativa Indica Group]	9.12	9.16	12.7	5	1.99526	0.351515	1.24738
502	gi|115478252	Os09g0267400 [Oryza sativa Japonica Group]	9.08	9.08	31	4	0.912011	0.534445	1.13763
503	gi|3646373	RGP1 protein [Oryza sativa Japonica Group]	9.07	9.07	20.1	5	1.59956	0.194099	1.38038
504	gi|90265194	B0812A04.3 [Oryza sativa Indica Group]	9.04	9.11	31.3	7	1.0666	0.0262874	1.09648
505	gi|115447755	Os02g0663800 [Oryza sativa Japonica Group]	9.03	9.23	58.3	6	2.85759	0.0439566	1.2942
506	gi|125555857	hypothetical protein OsI_23499 [Oryza sativa Indica Group]	9.02	9.02	11.9	6	0.570164	0.393595	2.10863
507	gi|222632237	hypothetical protein OsJ_19211 [Oryza sativa Japonica Group]	8.98	18.26	21.1	13	1.20226	0.450185	1.45881
508	gi|222631499	hypothetical protein OsJ_18448 [Oryza sativa Japonica Group]	8.97	9.06	14.8	6	0.524808	0.17638	1.58489
509	gi|50428682	putative TCP-1/cpn60 chaperonin family protein [Oryza sativa Japonica Group]	8.97	9.03	20.2	6	2.72898	0.00591288	1.7378
510	gi|115483482	Os10g0564400 [Oryza sativa Japonica Group]	8.95	8.95	15.8	6	0.990832	0.787394	1.38038
511	gi|115467434	Os06g0256500 [Oryza sativa Japonica Group]	8.92	9.11	14.6	7	3.63078	0.0943958	1.65959
512	gi|222631072	hypothetical protein OsJ_18014 [Oryza sativa Japonica Group]	8.92	8.97	13.3	5	0.608135	0.0456263	1.23595
513	gi|218185856	hypothetical protein OsI_36330 [Oryza sativa Indica Group]	8.89	8.98	17.1	6	0.613762	0.907468	1.44544
514	gi|115480259	Os09g0525900 [Oryza sativa Japonica Group]	8.89	8.89	16.4	5	1.30617	0.747913	1.25892
515	gi|218193632	hypothetical protein OsI_13262 [Oryza sativa Indica Group]	8.87	8.98	12.8	5	0.704693	0.131262	1.24738
516	gi|218187997	hypothetical protein OsI_01428 [Oryza sativa Indica Group]	8.87	8.94	22.8	5	1.02802	0.272301	1.13763
517	gi|125601074	hypothetical protein OsJ_25120 [Oryza sativa Japonica Group]	8.86	8.92	33.1	7	4.28548	0.194731	1.65959
518	gi|6525065	chloroplast translational elongation factor Tu [Oryza sativa Japonica Group]	8.84	8.9	21.6	7	0.954993	0.733489	1.33045
519	gi|218196507	hypothetical protein OsI_19367 [Oryza sativa Indica Group]	8.83	8.87	27.1	6	2.31206	0.2184	1.36773
520	gi|115462953	Os05g0276100 [Oryza sativa Japonica Group]	8.81	8.92	9.6	7	0.420727	0.0136303	1.45881
521	gi|125568968	hypothetical protein OsJ_00315 [Oryza sativa Japonica Group]	8.78	8.97	24.5	6	0.981748	0.8711	1.14815
522	gi|125527847	hypothetical protein OsI_03880 [Oryza sativa Indica Group]	8.76	8.98	16	6	0.390841	0.0244536	1.51356
523	gi|222616704	hypothetical protein OsJ_35367 [Oryza sativa Japonica Group]	8.76	8.93	17.5	6	3.31131	0.00754946	1.55597
524	gi|20330741	Putative phosphoribosylanthranilate transferase [Oryza sativa Japonica Group]	8.75	9.37	22	6	0.972747	0.809716	1.18032
525	gi|108706560	expressed protein [Oryza sativa Japonica Group]	8.74	8.81	5.6	5	2.42103	0.0942828	1.36773
526	gi|125606241	hypothetical protein OsJ_29920 [Oryza sativa Japonica Group]	8.73	8.92	9.9	7	3.40408	0.189147	1.40605
527	gi|218191941	hypothetical protein OsI_09685 [Oryza sativa Indica Group]	8.67	9.05	18.5	8	1.03753	0.450185	1.18032
[truncated: 947 more rows]

## Sheet: experiment 2
Raw data of experiment 2. N, protein number. Accession, the NCBI accession number for the protein. Name, the NCBI name of the protein. Unused, a measure of the protein confidence for a detected protein, calculated from the peptide confidence for peptides from spectra which has not already been completely “used” by higher scoring winning proteins. Total, a measure of the total amount of evidences …
[truncated: 1,285 more rows]
