# Supplementary material for: Comparative proteomic analysis reveals a dynamic pollen plasma membrane protein map and the membrane landscape of receptor-like kinases and transporters important for pollen tube growth and interaction with pistils in rice
Source: BMC Plant Biol. 2017 Jan 5;17:2. doi: 10.1186/s12870-016-0961-7 (PMC5217431; doi:10.1186/s12870-016-0961-7)
Supplement: Additional file 5: — Plasma membrane-related proteins. (XLSX 240 kb) [file 12870_2016_961_MOESM5_ESM.xlsx]

## Sheet: A
Additonal file 5. Plasma membrane-related proteins. The two independent experiments (Exp 1 and 2) were totally identified 1121 plasma membrane related proteins (matched to 899 loci) in rice MPG and GPG (A), among them, 446 proteins (matched to 442 loci) were identified both in Exp 1 and 2 (B). Please refer Additional file 4 for other explanations.
No.	Annotation	Accession	Locus	TMD(s)	Modification	MW(Da)	PI	Cellular component	Biological process	Molecular function	117:115 Exp 1	115:117 Exp 2	Mean	SD	RSD	Abbreviations in Figure 3D
Signal transduction
1	14-3-3 protein	gi|115446909	LOC_Os02g36974	0	Palmitoylation(2C)	29692.4	4.71	plasma membrane	brassinosteroid mediated signaling	protein binding	1.1695		1.1695
2	14-3-3 protein	gi|115454901	LOC_Os03g50290	0	Palmitoylation(C)	29177.7	4.81	plasma membrane	brassinosteroid mediated signaling	protein binding	8.55067	10	9.27533	1.02483	0.11049
3	14-3-3 protein	gi|125561626	LOC_Os08g33370	0	Palmitoylation(C)	28780.4	4.78	plasma membrane	brassinosteroid mediated signaling	protein binding	6.98232	6.60693	6.79463	0.265441	0.0390662
4	14-3-3 protein	gi|297611974	LOC_Os11g34450	0	Palmitoylation(C)	29261.6	4.83	plasma membrane	brassinosteroid mediated signaling	protein binding	12.3595	13.4276	12.8936	0.755317	0.0585809
5	ADP-ribosylation factor	gi|115451383	LOC_Os03g10370	0	Palmitoylation(A+C)	20709.1	9.15	membrane	small GTPase mediated signal transduction	GTP binding	0.47863	0.20893	0.34378	0.190707	0.554736
6	ADP-ribosylation factor	gi|115464585	LOC_Os05g41060	1	Myristoylation	20707.7	6.43	plasma membrane	protein modification process	protein binding	0.201372	0.218776	0.210074	0.0123063	0.0585807
7	ADP-ribosylation factor	gi|222640197	LOC_Os08g15040	1	Myristoylation	18908.5	5.43	plasma membrane	protein modification process	protein binding	1.02802		1.02802
8	ADP-ribosylation factor	gi|115475543	LOC_Os08g15040	1	Myristoylation	20397.3	5.45	plasma membrane	protein modification process	protein binding		1.11686	1.11686
9	ADP-ribosylation factor-like protein	gi|115448495	LOC_Os02g49980	0	Palmitoylation(2A+B)	20620	8.65	plasma membrane	small GTPase mediated signal transduction	nucleotide binding	0.248886	0.248886	0.248886	0	0
10	ADP-ribosylation factor-like protein	gi|115486053	LOC_Os11g37640	0	Palmitoylation(C)	20334.3	6.05	plasma membrane	small GTPase mediated signal transduction	nucleotide binding	2.18776	1.02802	1.60789	0.820064	0.510025
11	AGC kinases	gi|8467992	LOC_Os01g13270	0	Palmitoylation(A+C)	56149.5	9.08	plasma membrane	pollen tube growth	kinase activity	0.586138		0.586138
12	AGC kinases	gi|297610656	LOC_Os10g33640	1	Palmitoylation(2A+C)	64419	6.44	plasma membrane	protein modification process	kinase activity	2.31206	2.99226	2.65216	0.480974	0.181351
13	AGC kinases(D6PK)	gi|125562953	LOC_Os09g08420	1	Palmitoylation(2A+5C)	61908.4	8.2	basal plasma membrane	polar auxin transport	kinase activity		1.10662	1.10662
14	Aminophospholipid ATPase-interacting factor	gi|45642720	LOC_Os05g45370	2	Palmitoylation(B+C)	38251.8	8.81	plasma membrane			1.11686	1.07647	1.09666	0.0285659	0.026048
15	Ankyrin-kinase	gi|222637521	LOC_Os07g43900	1		44541.1	6.86	plasma membrane	signal transduction	kinase activity		1.01859	1.01859
16	Ankyrin-kinase	gi|33146898	LOC_Os07g43900	1		51977.1	7.12	plasma membrane	signal transduction	kinase activity	2.99226		2.99226
17	Annexin	gi|115467154	LOC_Os06g11800	0	Palmitoylation(A+B)	35720.6	6.21	plasma membrane	response to stress	lipid binding	1.65959		1.65959
18	Annexin	gi|125554588	LOC_Os06g11800	0	Palmitoylation(A+B)	35694.6	6.28	plasma membrane	response to stress	lipid binding		1.07647	1.07647			ANNAT1
19	Annexin	gi|218202106	LOC_Os09g23160	0	Palmitoylation(2A+C)	39100.7	9.04	cell surface	ABA signal transduction	calcium-dependent phospholipid binding	2.72898	2.1677	2.44834	0.39688	0.162102
20	Annexin	gi|125541169	LOC_Os02g51750	0	Palmitoylation(2A)	35482.5	7.13	cell surface	response to abscisic acid stimulus	calcium-dependent phospholipid binding	1.78649	1.90546	1.84597	0.0841267	0.0455731
21	Arf GTPase activating protein	gi|115477541	LOC_Os08g42530	0	Palmitoylation(A)	93536.3	6.6	trans-Golgi network transport vesicle	response to auxin stimulus	ARF GTPase activator activity	2.39883	2.67917	2.539	0.198227	0.0780728
22	Arf GTPase activating protein	gi|115447447	LOC_Os02g42134	0	Palmitoylation(2A)	85642	5.91	endocytic vesicle	signal transduction	ARF GTPase activator activity	0.570164		0.570164			SFC
23	Arf-like small GTPase	gi|222636687	LOC_Os07g12170	1	Palmitoylation(2A)	30576.8	8.83	Golgi-associated vesicle	small GTPase mediated signal transduction	phospholipase activator activity	0.42462	0.420727	0.422673	0.00275272	0.00651264
24	Arf-type small GTPase	gi|78709066	LOC_Os10g42940	1	Palmitoylation(C)	15447.9	9.13	Golgi-associated vesicle	small GTPase mediated signal transduction	GTP binding	0.534564	0.343558	0.439061	0.135062	0.307615	ARF1A1c
25	Arf-type small GTPase	gi|7248402	LOC_Os06g02390	1	Palmitoylation(A+C)	21330.6	8.42	Golgi-associated vesicle	small GTPase mediated signal transduction	GTP binding		0.136773	0.136773
26	Armadillo/beta-catenin	gi|115477681	LOC_Os08g43500	0	Palmitoylation(5A+2C)	69784.8	5.94	plasma membrane	pollen tube growth ,actin cytoskeleton organization	binding	0.398107	0.325087	0.361597	0.0516328	0.142791
27	Armadillo-like helical domain containing protein（Mo25)	gi|115453103	LOC_Os03g24520	0	Palmitoylation(A+B)	38965	5.97	plasma membrane		binding	0.37325	0.263027	0.318138	0.0779397	0.244987
28	B-cell receptor-associated protein	gi|115462935	LOC_Os05g19040	3		25221.2	9.55	plasma membrane	intracellular protein transport		1.11686	1.0666	1.09173	0.0355443	0.0325578
29	Beige/BEACH domain containing protein	gi|125591240	LOC_Os04g46894	3	Palmitoylation(6A+4B+C)	304024	5.68	plasma membrane		nucleotide binding	3.83707	1.51356	2.67532	1.64297	0.614122
30	Calcium dependent protein kinase (OsCDPK7)	gi|23306121	LOC_Os03g03660	0	Palmitoylation(2A+2B+C)	64395.3	5.8	plasma membrane	signal transduction	kinase activity		1.59956	1.59956
31	Calcium/calmodulin depedent protein kinases	gi|115482890	LOC_Os10g36710	1	Palmitoylation(A+B+C)	73746.4	9.21	plasma membrane	protein modification process	kinase activity	0.809096	0.855067	0.832081	0.0325063	0.0390662
32	Calcium/calmodulin depedent protein kinases (CIPK9)	gi|20330747	LOC_Os03g03510	2	Palmitoylation(2A+C)	61152.1	7.54	plasma membrane	potassium ion homeostasis	kinase activity	1.0666		1.0666
33	Calcium/calmodulin depedent protein kinases (OsCDPK14)	gi|50080313	LOC_Os05g41270	1	Palmitoylation(3A+2B)	58273.5	5.98	plasma membrane	cell growth	kinase activity	0.963829		0.963829			CIPK9
34	Calcium/calmodulin depedent protein kinases (OsCDPK14)	gi|115464625	LOC_Os05g41270	2	Palmitoylation(3A+2B+C)	60368.1	5.71	plasma membrane	cell growth	kinase activity		0.380189	0.380189			CPK34
35	Calcium/calmodulin depedent protein kinases (OsCDPK6)	gi|115450046	LOC_Os02g58520	1	Myristoylation;Palmitoylation(2A)	60260	5.35	plasma membrane	protein amino acid phosphorylation	kinase activity	2.72898		2.72898
36	Calcium/calmodulin depedent protein kinases (OsCDPK6)	gi|125584270	LOC_Os02g58520	1	Palmitoylation(A)	55399.8	5.25	plasma membrane	protein amino acid phosphorylation	kinase activity		4.13048	4.13048
37	Calcium/calmodulin depedent protein kinases (OsCDPK8)	gi|115456103	LOC_Os03g59390	1	Myristoylation;Palmitoylation(2A+B)	60658	6.18	plasma membrane	protein modification process	kinase activity	1.19124		1.19124
38	Calcium/calmodulin depedent protein kinases (OsCPK27)	gi|125579361	LOC_Os12g30150	1	Myristoylation;Palmitoylation(A)	67627.8	5.95	membrane	protein modification process	kinase activity	2.33346		2.33346
39	Calcium/calmodulin depedent protein kinases (OsCPK28)	gi|222616704	LOC_Os12g07230	1		55476	5.17	plasma membrane	signal transduction	kinase activity	3.31131	4.16869	3.74	0.606261	0.162102
40	Calcium/calmodulin depedent protein kinases (OsCPK29)	gi|33340153	LOC_Os12g12860	1	Myristoylation;Palmitoylation(3A+B)	62885.9	6.96	plasma membrane	protein modification process	kinase activity	1.6293		1.6293			CDPK2
41	Calcium/calmodulin-dependent protein kinase	gi|53792933	LOC_Os06g50030	1	Myristoylation;Palmitoylation(A)	69141.9	9.15	plasma membrane	N-terminal protein myristoylation	kinase activity	0.92045		0.92045
42	Calcium-binding EF hand family protein	gi|222623230	LOC_Os02g39950	1	Palmitoylation(3A)	51685.7	6.15	plasma membrane		calcium ion binding	2.37684	2.63027	2.50355	0.1792	0.0715784
43	Calcium-dependent protein kinase (OsCPK11)	gi|115455813	LOC_Os03g57510	1	Palmitoylation(A+C)	63170.7	5.24	endoplasmic reticulum membrane	protein modification process	kinase activity	3.10456	3.59749	3.35103	0.348557	0.104015
44	Calcium-dependent protein kinase (OsCPK21)	gi|125604180	LOC_Os08g42750	2	Myristoylation;Palmitoylation(A)	54937	6.41	plasma membrane	protein modification process	kinase activity
45	Calcium-dependent protein kinase (OsCPK21)	gi|115477575	LOC_Os08g42750	2	Myristoylation;Palmitoylation(A)	61917	5.82	plasma membrane	protein modification process	kinase activity	0.937562		0.937562
46	Calcium-dependent protein kinase (OsCPK26)	gi|297728827	LOC_Os12g03970	1	Palmitoylation(4A+B+C)	62923.5	5.8	plasma membrane	protein modification process	kinase activity		0.580764	0.580764
47	Calcium-dependent protein kinase (OsCPK26)	gi|77552937	LOC_Os12g03970	1	Myristoylation ;Palmitoylation(4A+B+C)	59433.6	5.9	plasma membrane	protein modification process	kinase activity	0.597035		0.597035			CPK17
48	Calcium-independent phospholipase A2	gi|50508404	LOC_Os07g33670	3	Palmitoylation(2A+3C)	154621	5.75	plasma membrane	jasmonic acid biosynthetic process	phospholipase activity	0.903649	0.990832	0.947241	0.0616474	0.065081
49	Calmodulin-binding protein	gi|222624256	LOC_Os03g07110	1	Myristoylation;Palmitoylation(C)	68594	9.28	membrane	salicylic acid mediated signaling pathway	calmodulin binding	0.544503	0.519996	0.532249	0.0173288	0.0325578
50	Calmodulin-binding protein	gi|218184501	LOC_Os10g27170	1	Myristoylation;Palmitoylation(A+2B+C)	73026.5	8.09	membrane	N-terminal protein myristoylation	calmodulin binding	1.05682	0.972747	1.01478	0.0594467	0.0585807
51	Calmodulin-binding protein	gi|115489120	LOC_Os12g37780	0	Palmitoylation(2A+B+C)	79434	5.97	plasma membrane	pollen germination	calmodulin binding
52	Calmodulin-binding protein MPCBP	gi|125538585	LOC_Os11g46230	0	Palmitoylation(2A+B+C)	76760.7	5.48	plasma membrane	pollen germination	calmodulin binding	5.34564	5.29663	5.32114	0.0346548	0.00651267
53	Calreticulin	gi|115458184	LOC_Os04g32950	1	Palmitoylation(A)	60729.4	4.72	plasma membrane	protein folding	calcium ion binding	2.14783	3.0761	2.61196	0.656383	0.251299	NPG1
54	Calreticulin	gi|34393219	LOC_Os07g14270	1	Palmitoylation(B)	48771.5	4.49	membrane	response to abiotic stimulus	binding	5.29664	5.19996	5.2483	0.0683598	0.0130251
55	Calreticulin	gi|125546316	LOC_Os03g61670	2	Palmitoylation(A)	52697.2	4.7	membrane	response to stress	calcium ion binding	3.34195		3.34195			CRT1
56	Calreticulin	gi|115456397	LOC_Os03g61670	2	Palmitoylation(A)	50109.2	4.67	membrane	response to stress	calcium ion binding		2.75423	2.75423
57	CAM-type potential calcium sensor	gi|125562565	LOC_Os08g44660	0	Palmitoylation(3A)	23174.5	4.47	plasma membrane	calcium-mediated signaling	binding	0.83946	0.717794	0.778627	0.0860307	0.11049
58	CGMC includes CDA, MAPK, GSK3, and CLKC kinases (OsMPK12)	gi|115469862	LOC_Os06g49430	1	Palmitoylation(A)	65944.5	7.01	plasma membrane	signal transduction	kinase activity
59	CGMC includes CDA, MAPK, GSK3, and CLKC kinases (OsMPK12)	gi|218198862	LOC_Os06g49430	1	Palmitoylation(A)	65954.5	7.01	plasma membrane	signal transduction	kinase activity
60	CK1_CaseinKinase_1.9	gi|222613001	LOC_Os10g33650	1	Palmitoylation(A)	53049.8	9.75	membrane	protein modification process	kinase activity	1	0.990832	0.995416	0.00648278	0.00651263
61	Class-III aminotransferase	gi|218195568	LOC_Os04g52450	0	Palmitoylation(C)	54187.8	6.44	plasma membrane	pollen tube growth	alanine-glyoxylate transaminase activity	7.44732		7.44732
62	Class-III aminotransferase	gi|116309877	LOC_Os04g52450	0	Palmitoylation(C)	56370.3	6.33	plasma membrane	pollen tube guidance	4-aminobutyrate transaminase activity		6.85488	6.85488			POP2
63	Coronatine-insensitive protein	gi|115452097	LOC_Os03g15880	1		66265.4	5.91	membrane	signal transduction	auxin binding	9.12011	9.46237	9.29124	0.242017	0.0260478
64	CrRLK1L type receptor-like protein kinase	gi|56783691	LOC_Os05g20150	1	Palmitoylation(C)	96285.5	5.7	plasma membrane	signal transduction	kinase activity		0.787046	0.787046			COI1
65	CrRLK1L type receptor-like protein kinase	gi|115462979	LOC_Os05g20150	2	Palmitoylation(A+B)	94782.2	5.87	plasma membrane	signal transduction	kinase activity	1.55597	2.208	1.88199	0.461061	0.244987
66	CrRLK1L type receptor-like protein kinase	gi|25553554	LOC_Os06g03610	3	Palmitoylation(A)	90999.3	5.49	endomembrane system	protein modification process	kinase activity	1.69044	2.44343	2.06694	0.532444	0.257601	FER
67	Cyclin-Dependent protein Kinase 9-like Serine/Threonine Kinase	gi|108862876	LOC_Os12g38860	0	Myristoylation;Palmitoylation(3A+C)	78517.3	9.46	plasma membrane	protein amino acid phosphorylation	protein serine/threonine kinase activity	0.92045		0.92045
68	Cyclin-Dependent protein Kinase 9-like Serine/Threonine Kinase	gi|218188228	LOC_Os01g27020	0	Myristoylation;Palmitoylation(A+B)	61755.8	9.87	plasma membrane	N-terminal protein myristoylation	kinase activity		87.9023	87.9023
69	Cyclin-Dependent protein Kinase 9-like Serine/Threonine Kinase	gi|23495876	LOC_Os07g47180	0	Myristoylation;Palmitoylation(2A+B)	62710.1	9.45	plasma membrane	N-terminal protein myristoylation	protein serine/threonine kinase activity	1.08643	0.981748	1.03409	0.0740186	0.0715787
70	Diacylglycerol kinase	gi|125591759	LOC_Os04g54200	0	Palmitoylation(4A+2C)	60331.3	6.18	plasma membrane	signal transduction	kinase activity	3.49945	3.83707	3.66826	0.238734	0.0650809
71	Diacylglycerol kinase	gi|222640014	LOC_Os08g08110	1	Palmitoylation(A)	55437.6	6.39	plasma membrane	signal transduction	kinase activity		6.42688	6.42688
72	Diacylglycerol kinase	gi|38636814	LOC_Os08g08110	1	Palmitoylation(A)	55407.7	6.31	plasma membrane	signal transduction	kinase activity	6.48634		6.48634
73	Diacylglycerol kinase	gi|40253749	LOC_Os08g15090	1	Palmitoylation(3A)	57160.3	5.57	plasma membrane	signal transduction	kinase activity	0.946237	0.912011	0.929124	0.0242016	0.0260478
74	Dual specificity protein phosphatase	gi|115483819	LOC_Os11g02180	1	Palmitoylation(3A+C)	30288.5	8.99	membrane	protein modification process	hydrolase activity
75	Dual specificity protein phosphatase	gi|222616506	LOC_Os12g02120	1	Palmitoylation(2A)	52954.3	6.54	membrane	protein modification process	hydrolase activity	4.09261	2.208	3.15031	1.33261	0.423011
76	Dual specificity protein phosphatase similar to DsPTP1	gi|108705762	LOC_Os03g01750	0	Palmitoylation(2A+B)	38375.4	5.76	membrane	protein amino acid dephosphorylation	protein binding	7.44732		7.44732
77	Dual specificity protein phosphatase similar to DsPTP1	gi|108705759	LOC_Os03g01750	0	Palmitoylation(3A+B)	41523.2	6.22	membrane	protein amino acid dephosphorylation	protein binding		10.1859	10.1859
78	Dual-specificity protein phosphatase	gi|115436708	LOC_Os01g29469	1	Palmitoylation(A)	22362.6	6.1	membrane	signal transduction	protein binding	4.2462	1.95884	3.10252	1.6174	0.521319
79	Extensin	gi|218187906	LOC_Os01g14932	3	Palmitoylation(3A+2B+2C)	173556	6.15	plasma membrane	protein modification process	kinase activity	0.92045		0.92045
80	Gibberellin 20 oxidase	gi|115470777	LOC_Os07g07420	0	Palmitoylation(A)	40494.7	5.75	plasma membrane	unidimensional cell growth	oxidoreductase activity	4.69894	4.61318	4.65606	0.0606453	0.013025
81	Gibberellin 3-beta-dioxygenase	gi|115462397	LOC_Os05g08540	2		41555.1	5.96	membrane	signal transduction	catalytic activity		2.0893	2.0893			GA20OX2
82	Gibberellin 3-beta-dioxygenase	gi|14780049	LOC_Os05g08540	2		41036.5	6.14	membrane	signal transduction	catalytic activity	1.00925		1.00925			GA3OX1
83	G-protein alpha subunit	gi|600771	LOC_Os05g26890	1	Myristoylation;Palmitoylation(C)	40720.5	6.97	plasma membrane	G-protein signaling, coupled to S1P second messenger	signal transducer activity
84	GTP binding protein	gi|115483274	LOC_Os10g40110	0	Palmitoylation(3A)	109103	4.88	membrane	protein targeting to chloroplast;signal transduction	transmembrane receptor activity	0.928966	0.946237	0.937602	0.0122122	0.013025	GP_ALPHA_1
85	Harpin-induced 1 domain containing protein	gi|115478252	LOC_Os09g09460	1	Palmitoylation(3B+2C)	22636.9	7.53	plasma membrane	salicylic acid mediated signaling pathway		0.912011	1.01859	0.965301	0.0753636	0.0780726
86	Hemolysin-III-type membrane protein	gi|125538331	LOC_Os02g08320	7	Myristoylation;Palmitoylation(3A+C)	38944.9	8.87	membrane	signal transduction	receptor activity	1.59956		1.59956
87	Hemolysin-III-type membrane protein	gi|125581034	LOC_Os06g44250	6	Palmitoylation(3A+C)	39982.2	10.85	membrane	signal transduction	receptor activity		0.928966	0.928966
88	Hexokinase	gi|115439869	LOC_Os01g53930	1	Palmitoylation(A)	55120.9	5.92	membrane	signal transduction	kinase activity	1.01859	0.990832	1.00471	0.0196289	0.0195368
89	Hexokinase	gi|125553030	LOC_Os05g44760	1		55121	5.75	membrane	carbohydrate metabolic process	kinase activity
90	Hexokinase	gi|115464965	LOC_Os05g44760	1		54658.6	5.75	membrane	carbohydrate metabolic process	kinase activity	1.00925	0.981748	0.9955	0.019449	0.0195369
91	Hexokinase	gi|110808552	LOC_Os05g45590	1	Palmitoylation(A)	53625.5	5.77	membrane	carbohydrate metabolic process	kinase activity	1	0.928966	0.964483	0.0502283	0.052078
92	Inositol polyphosphate 5-phosphatase	gi|218191592	LOC_Os02g51600	0	Palmitoylation(2A+B)	98015	8.93	plasma membrane	cell tip growth		0.954993		0.954993
93	IQ calmodulin-binding motif domain containing protein	gi|297724189	LOC_Os05g38790	0	Palmitoylation(C)	57831.3	9.57	plasma membrane		protein binding	1.00925		1.00925			BST1
94	Kinase interacting protein1-like protein	gi|125528295	LOC_Os01g61910	0	Palmitoylation(4A+C)	95639.4	5.35	plasma membrane	reproduction		1	1.02802	1.01401	0.0198105	0.0195369
95	Kinase interacting protein1-like protein	gi|125573507	LOC_Os01g74510	0	Palmitoylation(2A+C)	114375	5.3	plasma membrane			2.72898		2.72898
96	Kinase interacting protein1-like protein	gi|218189844	LOC_Os01g74510	0	Palmitoylation(A+B+3C)	138255	5.34	plasma membrane				1.1695	1.1695
97	Kinase interacting protein1-like protein	gi|115464371	LOC_Os05g39000	0	Palmitoylation(3A+C)	98290.1	5.31	plasma membrane	Kinase interacting		1.03753	1.0666	1.05206	0.020554	0.0195369
98	Leucine-rich repeat extensin-like protein	gi|218187624	LOC_Os01g08470	2		55451.8	6.88	cell wall	unidimensional cell growth	structural constituent of cell wall		3.34195	3.34195
99	Leucine-rich repeat extensin-like protein	gi|115434892	LOC_Os01g08470	2		55432.8	6.69	cell wall	unidimensional cell growth	structural constituent of cell wall	2.39883		2.39883
100	Leucine-rich repeat-containing protein	gi|115447043	LOC_Os02g38040	0	Palmitoylation(C)	55207.5	5.51	plasma membrane	signal transduction	protein binding	1.95885		1.95885
101	Leucine-rich repeat-containing protein	gi|125540110	LOC_Os02g38040	0	Palmitoylation(A+C)	55154.5	5.44	plasma membrane	signal transduction	protein binding		3.13329	3.13329
102	Leucine-rich repeat-containing protein	gi|15217279	LOC_Os03g08610	1	Palmitoylation(A)	58187	5.7	extracellular	signal transduction	protein binding
103	Leucine-rich repeat-containing protein	gi|222624439	LOC_Os03g11360	0	Myristoylation;Palmitoylation(3A+C)	28825.1	7.56	plasma membrane	protein modification process		1.23595		1.23595
104	Leucine-rich repeat-containing protein	gi|42408795	LOC_Os08g40090	0	Palmitoylation(3A+C)	62343	6.46	plasma membrane		protein binding	0.862979	0.92045	0.891714	0.0406382	0.0455731
105	LRR-type receptor protein kinase	gi|115477354	LOC_Os08g40990	4	Palmitoylation(3A+C)	75836.4	6.25	plasma membrane	signal transduction	kinase activity	0.416869		0.416869
106	LRR-type receptor protein kinase	gi|222640883	LOC_Os08g40990	4	Palmitoylation(3A+C)	68833.1	9.62	plasma membrane	signal transduction	kinase activity		0.887156	0.887156
107	LRR-type receptor protein kinase	gi|7573610	LOC_Os01g12390	1	Palmitoylation(4A+C)	68306.9	8.62	plasma membrane	signal transduction	kinase activity	0.981748	1.34276	1.16226	0.255278	0.21964
108	LRR-type receptor protein kinase	gi|15128407	LOC_Os01g60330	1	Palmitoylation(5A)	69220.7	8.66	plasma membrane	signal transduction	kinase activity	0.283139	0.831764	0.557451	0.387936	0.69591
109	LRR-type receptor protein kinase	gi|49388978	LOC_Os02g07810	2	Palmitoylation(2A+B)	72525.7	9.09	plasma membrane	signal transduction	protein serine/threonine kinase activity	0.432514	0.416869	0.424692	0.0110623	0.0260479
110	LRR-type receptor protein kinase	gi|13324792	LOC_Os03g50450	2	Palmitoylation(3A)	71888.1	8.79	plasma membrane	signal transduction	kinase activity	1.09648	1.00925	1.05287	0.0616776	0.0585807
111	LRR-type receptor protein kinase	gi|52075918	LOC_Os06g45240	2	Palmitoylation(A)	72801.7	9.36	plasma membrane	transmembrane receptor protein tyrosine kinase signaling pathway	protein serine/threonine kinase activity	0.416869	0.413047	0.414958	0.00270248	0.00651265
112	LRR-type receptor protein kinase	gi|125561357	LOC_Os08g28870	1	Palmitoylation(A+B)	103328	5.74	plasma membrane	transmembrane receptor protein tyrosine kinase signaling pathway	protein serine/threonine kinase activity	0.990832		0.990832
113	LRR-type receptor protein kinase	gi|218201938	LOC_Os09g15700	1	Palmitoylation(2A)	88665.3	6.47	plasma membrane	signal transduction	kinase activity	1.00925		1.00925
114	LRR-type receptor protein kinase	gi|115480655	LOC_Os09g38700	1	Palmitoylation(2A+B+C)	74411.2	5.91	plasma membrane	signal transduction	kinase activity		0.870964	0.870964
115	LRR-type receptor protein kinase	gi|125531685	LOC_Os10g22860	1	Palmitoylation(4A+2C)	116401	7.96	plasma membrane	signal transduction	kinase activity
116	LRR-type receptor protein kinase	gi|125547150	LOC_Os11g26130	3	Palmitoylation(A)	98211.9	5.75	plasma membrane	signal transduction	receptor activity	0.990832		0.990832
117	LRR-type receptor protein kinase	gi|115486303	LOC_Os11g40550	3	Palmitoylation(C)	72362.1	6.77	plasma membrane	signal transduction	kinase activity
118	LRR-type receptor protein kinase	gi|4680345	LOC_Os11g40550	3	Palmitoylation(A+C)	70125.5	7.72	plasma membrane	signal transduction	kinase activity	0.963829	0.912011	0.93792	0.036641	0.0390662
119	LRR-type receptor-like protein kinase	gi|115464509	LOC_Os05g40200	1	Palmitoylation(4A)	69908.7	8.81	plasma membrane	signal transduction	kinase activity	1.02802	1.01859	1.0233	0.00666443	0.00651266
120	Lung seven transmembrane receptor family protein	gi|125528300	LOC_Os01g61970	9	Palmitoylation(2A+C)	50450.5	5.71	integral to membrane				0.928966	0.928966
121	Lung seven transmembrane receptor family protein	gi|115459344	LOC_Os04g42960	9	Palmitoylation(3A+B+C)	49328.3	5.27	plasma membrane			0.353183	0.37325	0.363217	0.0141895	0.0390662
122	MAP kinase kinase (OsMKK5)	gi|51091112	LOC_Os06g09180	0	Palmitoylation(A+B)	37104.4	8.57	plasma membrane	signal transduction	kinase activity	0.270396	0.235505	0.25295	0.0246716	0.0975353
123	MLO domain containing protein	gi|222630437	LOC_Os05g09050	4		41399.7	9.8	plasma membrane	response to stress	calmodulin binding		0.660694	0.660694			MKK5
124	MLO domain containing protein	gi|52353749	LOC_Os05g09050	5		40728.7	9.3	plasma membrane	response to stress	calmodulin binding	0.972747		0.972747
125	NADPH-dependent FMN reductase	gi|218197048	LOC_Os05g42190	0	Palmitoylation(2C)	20316.1	5.51	plasma membrane	response to auxin stimulus	FMN binding		1.33045	1.33045
126	NADPH-dependent FMN reductase	gi|115464739	LOC_Os05g42190	0	Palmitoylation(2C)	21629.7	6.3	plasma membrane	response to auxin stimulus	FMN binding	0.912011		0.912011			FQR1
127	Neurobeachin-like protein	gi|222623391	LOC_Os02g44380	3	Palmitoylation(11A+3B+5C)	299449	5.77	plasma membrane	signal transduction	binding	3.63078	3.90841	3.76959	0.196313	0.052078
128	Nucleoside diphosphate kinase	gi|222632788	LOC_Os05g51700	2	Palmitoylation(B+C)	25968.7	8.88	membrane	response to stress	kinase activity		1.05682	1.05682
129	Nucleoside diphosphate kinase	gi|115465831	LOC_Os05g51700	2	Palmitoylation(B+C)	25937.7	8.88	membrane	response to stress	kinase activity	1.00925		1.00925
130	OsCML32 - Calmodulin-related calcium sensor protein	gi|115474773	LOC_Os08g04890	0	Palmitoylation(A)	20644	4.51	plasma membrane	calcium-mediated signaling	calcium ion binding	1.00925	0.981748	0.9955	0.019449	0.0195369
131	OsTVLP1; similar to TGF-b receptor interacting proteins	gi|78498848	LOC_Os03g50740	0	Palmitoylation(2A+B)	110397	6.59	plasmodesma	embryonic development ending in seed dormancy	small GTPase regulator activity	1.00925		1.00925			F21C20.130
132	PB1-type signalling protein	gi|222616000	LOC_Os01g69900	1	Palmitoylation(A)	57673.1	5.88	extracellular	abscisic acid mediated signaling pathway
133	PB1-type signalling protein	gi|125528914	LOC_Os01g69900	1	Palmitoylation(2A)	53733.4	6.21	integral to membrane			0.855067	0.809096	0.832081	0.0325063	0.0390662
134	PB1-type signalling protein	gi|218185325	LOC_Os11g06930	1	Palmitoylation(2A)	60233.7	5.79	extracellular	abscisic acid mediated signaling pathway
135	PERK-type receptor protein kinase	gi|53982302	LOC_Os05g12680	1	Palmitoylation(2A)	51589.6	6.41	plasma membrane	response to wounding	protein kinase activity	0.92045	0.990832	0.955641	0.0497679	0.052078
136	Phosphatase 2A	gi|218200409	LOC_Os08g02860	0	Palmitoylation(A+2B+C)	59005.3	6.96	protein phosphatase type 2A complex	signal transduction	protein phosphatase type 2A regulator activity	1.1272	1.27057	1.19889	0.101382	0.0845636
137	Phosphatase 2C	gi|115444237	LOC_Os02g05630	1	Palmitoylation(2A)	37567.9	5.02	plasma membrane	protein modification process	hydrolase activity		1.31826	1.31826
138	Phosphatase 2C	gi|222622172	LOC_Os02g05630	1	Palmitoylation(2A)	40106.7	4.9	plasma membrane	protein modification process	hydrolase activity	1.24738		1.24738
139	Phosphatase 2C	gi|115445363	LOC_Os02g15594	0	Palmitoylation(2A)	38957.8	5.52	plasma membrane	protein amino acid dephosphorylation	protein serine/threonine phosphatase activity	2.33346	2.31206	2.32276	0.0151272	0.00651258
140	Phosphatase 2C	gi|115446111	LOC_Os02g27220	3	Palmitoylation(A)	55283.6	8.7	plasma membrane	N-terminal protein myristoylation	protein serine/threonine phosphatase activity	0.57544	0.554626	0.565033	0.0147179	0.0260479
141	Phosphatase 2C	gi|115456401	LOC_Os03g61690	0	Palmitoylation(3A+C)	42018.7	6.78	plasma membrane	protein modification process	catalytic activity
142	Phosphatase 2C	gi|223635542	LOC_Os04g42260	0	Palmitoylation(A)	38169.8	6.37	plasma membrane	protein amino acid dephosphorylation	protein serine/threonine phosphatase activity	0.990832	0.483059	0.736945	0.35905	0.487214
143	Phosphatase 2C	gi|218198309	LOC_Os06g33549	0	Palmitoylation(2A)	37739.4	8.69	plasma membrane	protein modification process	catalytic activity
144	Phosphatase 2C	gi|75288437	LOC_Os06g48300	0	Palmitoylation(2A+2B+C)	34941	4.65	plasma membrane	defense response to bacterium	protein serine/threonine phosphatase activity	2.55859	2.31206	2.43533	0.174317	0.0715784
145	Phosphatase 2C	gi|115480629	LOC_Os09g38550	0	Myristoylation;Palmitoylation(C)	38579.5	5.25	plasma membrane	protein modification process	catalytic activity	2.24905		2.24905
146	Phosphatase 2C	gi|223635636	LOC_Os09g38550	0	Myristoylation;Palmitoylation(C)	39620.4	5.03	plasma membrane	protein modification process	catalytic activity		1.05682	1.05682
147	Phosphatase 2C	gi|218184950	LOC_Os10g39540	1	Palmitoylation(2A)	39731	6.12	extracellular	protein modification process	catalytic activity	0.672977		0.672977
148	Phosphatase 2C	gi|12039330	LOC_Os10g39540	0	Palmitoylation(A+C)	49485	6.41	plasma membrane	protein modification process	catalytic activity
149	Phosphatase 2C	gi|297611711	LOC_Os11g22404	0	Myristoylation;Palmitoylation(2A+C)	47109.8	5.84	plasma membrane	protein modification process	catalytic activity	0.244343	0.353183	0.298763	0.0769616	0.257601
150	Phosphatidylinositol 3-kinase PI3K	gi|218196383	LOC_Os05g14550	1	Palmitoylation(6A+2B+2C)	272653	6.55	plasma membrane	cell adhesion	protein self-association
151	Phosphatidylinositol 4-kinase PI4K	gi|222625663	LOC_Os03g50320	3	Palmitoylation(11A+2B+6C)	211043	5.91	plasma membrane	lipid metabolic process	kinase activity	6.13762	6.25173	6.19467	0.0806859	0.013025
152	Phosphatidylinositol-4-phosphate 5-kinase (PIP5K)	gi|222615508	LOC_Os12g04700	1	Palmitoylation(3A)	86179	6.61	plasma membrane	pollination	kinase activity	0.501187		0.501187
153	Phosphatidylinositol-4-phosphate 5-kinase (PIP5K)	gi|222616618	LOC_Os12g04700	1	Palmitoylation(3A)	90044.9	5.8	plasma membrane	lipid metabolic process	kinase activity	0.440555	0.448745	0.44465	0.00579159	0.013025	AT3G07960
154	Phosphatidylinositol-4-phosphate 5-kinase (PIP5K)	gi|218185238	LOC_Os12g04700	1	Palmitoylation(3A)	62224	5.23	plasma membrane	pollen tube growth	kinase activity		0.954993	0.954993
155	Phosphoinositide phosphatase, similar to SAC1,6,7	gi|218190964	LOC_Os02g34884	3	Palmitoylation(5A)	76701.5	9.01	plasma membrane	root hair cell tip growth	phosphatidylinositol-4,5-bisphosphate 5-phosphatase activity	0.409261	0.515229	0.462245	0.0749307	0.162102
156	Phosphoinositide phosphatase, similar to SAC1,6,7	gi|218185636	LOC_Os11g20384	3	Palmitoylation(3A)	76185.2	8.67	plasma membrane	cell growth	hydrolase activity	0.465586	0.369828	0.417707	0.0677111	0.162102	RHD4
157	Phosphoinositide phosphatase, similar to SAC2, 3	gi|115466898	LOC_Os06g09540	1	Palmitoylation(2A+C)	90712.8	5.66	Golgi apparatus	inositol phosphate dephosphorylation	hydrolase activity
158	Phosphoinositide phosphatase, similar to SAC9	gi|115436478	LOC_Os01g25330	0	Palmitoylation(3B+2C)	118000	5.34	membrane	phosphoinositide-mediated signaling	inositol or phosphatidylinositol phosphatase activity	1.11686		1.11686
159	Phospholipase C	gi|222624717	LOC_Os03g18010	0	Palmitoylation(A+2B)	72055.1	6.38	plasma membrane	signal transduction	hydrolase activity	1.31826	0.413047	0.865652	0.64008	0.739419
160	Phospholipase C	gi|116311986	LOC_Os04g59310	3	GPI-modification (438,437);Palmitoylation(3A+B+2C)	48655.3	6.32	plasma membrane	signal transduction	hydrolase activity	0.717794		0.717794
161	Phospholipase D	gi|18765900	LOC_Os03g02740	0	Palmitoylation(C)	100864	7.04	plasma membrane	defense response to bacterium, incompatible interaction	lipid binding	2.26986	2.53513	2.4025	0.18757	0.0780729
162	Phospholipase D	gi|50428650	LOC_Os03g62410	0	Palmitoylation(B+2C)	94803	7.81	plasma membrane	defense response to bacterium, incompatible interaction	lipid binding	0.765597	0.862979	0.814288	0.0688594	0.084564	Os03g0119100
163	Phospholipase D	gi|52353766	LOC_Os05g07880	0	Palmitoylation(B)	91600.7	5.9	plasma membrane	defense response to bacterium, incompatible interaction	lipid binding	2.33346	2.44343	2.38844	0.0777626	0.0325579	Os09g0543100
164	Phospholipase D	gi|47777408	LOC_Os05g29050	1	Palmitoylation(3B+2C)	123823	6.28	plasma membrane	defense response to bacterium, incompatible interaction	lipid binding		1.2942	1.2942			PLD1
165	Phospholipase D	gi|218199398	LOC_Os07g15680	0	Palmitoylation(3C)	94943.9	6.84	plasma membrane	defense response to bacterium	phospholipase D activity	1.80302		1.80302			PLDP1
166	Phospholipase D	gi|38153701	LOC_Os10g38060	0	Palmitoylation(2A+C)	95805	7.89	plasma membrane	phosphatidylcholine metabolic process	phospholipase D activity	0.648634	0.990832	0.819733	0.24197	0.295182
167	Phototropic-responsive NPH3 family protein	gi|218195669	LOC_Os04g54400	0	Palmitoylation(2A+B+C)	70259.4	4.87	plasma membrane	signal transduction	signal transducer activity	1.36773		1.36773
168	PHS1-like dual specificity protein phosphatase	gi|115436416	LOC_Os01g24470	2	Palmitoylation(2A+B)	97632.7	5.77	membrane	signal transduction	protein binding	0.855067		0.855067
169	Plant DTY-type MAP kinase (OsMPK16)	gi|115438829	LOC_Os01g45620	1		57099.3	7	plasma membrane	signal transduction	signal transducer activity	0.586138	0.570164	0.578151	0.0112953	0.0195369
170	Plant DTY-type MAP kinase (OsMPK17)	gi|47900280	LOC_Os05g50120	2	Palmitoylation(A)	66359.3	6.45	plasma membrane	signal transduction	signal transducer activity	0.505825	0.47863	0.492227	0.0192295	0.0390663
171	Plant-specific Rop guanine nucleotide exchange factor (PRONE)	gi|125572097	LOC_Os01g55520	1	Palmitoylation(2A+C)	70119.7	6.85	apical plasma membrane	pollen tube growth	Rho guanyl-nucleotide exchange factor activity	3.25087	3.56451	3.40769	0.221776	0.0650809
172	Protein kinase family protein	gi|115437912	LOC_Os01g39970	0	Palmitoylation(A+C)	84033.5	8.11	plasma membrane	protein modification process	kinase activity	0.731139		0.731139
173	PTEN	gi|125579093	LOC_Os12g21890	1	Palmitoylation(A)	51075.7	8.5	plasma membrane	protein modification process	protein tyrosine/serine/threonine phosphatase activity		0.855067	0.855067
174	PTI1-like tyrosine-protein kinase	gi|115456539	LOC_Os03g62700	0	Palmitoylation(A+3B)	40775.3	6.15	plasma membrane	protein amino acid phosphorylation	kinase activity		1.38038	1.38038
175	Purple acid phosphatase	gi|77557182	LOC_Os12g44010	1	Palmitoylation(C)	51758.8	6.68	cell wall	metabolic process	hydrolase activity	4.52898	3.43558	3.98228	0.773148	0.194147
176	Rab GDP dissociation inhibitor	gi|115452233	LOC_Os03g16900	0	Palmitoylation(A+B)	50044.9	5.5	membrane	protein transport	enzyme regulator activity	14.7231	14.8594	14.7912	0.0963302	0.00651265
177	Rab GDP dissociation inhibitor	gi|218199416	LOC_Os07g16970	0	Palmitoylation(3A)	51923.4	6.04	membrane	plasma membrane to endosome transport	enzyme regulator activity	7.58578		7.58578
178	Rab GDP dissociation inhibitor	gi|115471491	LOC_Os07g16970	0	Palmitoylation(2A)	49434.4	5.86	membrane	plasma membrane to endosome transport	enzyme regulator activity		6.19441	6.19441			ATGDI1
179	Rab GDP dissociation inhibitor (GDI)-like protein	gi|222635137	LOC_Os12g43750	1	Palmitoylation(A)	22971.3	8.72	plasma membrane	plasma membrane to endosome transport	Rab GDP-dissociation inhibitor activity
180	Rab GTPase activator	gi|222637168	LOC_Os07g34130	1	Palmitoylation(2A+2C)	51168.6	7.52	Golgi apparatus	signal transduction	Rab GTPase activator activity	2.42103	2.14783	2.28443	0.193181	0.084564
181	Rab GTPase activator	gi|115449457	LOC_Os02g56570	0	Palmitoylation(4A)	49041.3	6.07	plasma membrane	signal transduction	enzyme regulator activity		0.928966	0.928966
182	Rab GTPase activator	gi|125541566	LOC_Os02g56570	0	Palmitoylation(3A)	52875.8	6.35	plasma membrane	signal transduction	enzyme regulator activity	0.937562		0.937562
183	Rab GTPase family 7	gi|218197104	LOC_Os05g44050	0	GGT2 - Rab;Palmitoylation(3C)	23025.9	5.38	plasma membrane	signal transduction	binding	1.64437	2.208	1.92619	0.398549	0.206911
184	Rab1, similar tto RIC1	gi|115437604	LOC_Os01g37800	0	GGT2 - Rab;Palmitoylation(2C)	22476.4	5.15	plasma membrane	signal transduction	GTP binding		0.625173	0.625173
185	Rab1, similar tto RIC1	gi|432607	LOC_Os01g37800	0	GGT2 - Rab;Palmitoylation(2C)	22561.5	5.32	plasma membrane	signal transduction	GTP binding	0.461318		0.461318
186	Rab1/Ypt1 small GTPase	gi|218195930	LOC_Os05g01490	0	FT - CaaX;GGT2 - Rab;Palmitoylation(2C)	23142.2	5.15	plasma membrane	cell growth	binding	0.744732		0.744732
187	Rab11-like small GTPase	gi|115441051	LOC_Os01g62950	1	GGT2 - Rab ;Palmitoylation(2C)	23921.9	6.32	plasma membrane	signal transduction	GTP binding	0.461318	0.440555	0.450936	0.0146815	0.0325577
188	Rab11-like small GTPase	gi|115456287	LOC_Os03g60870	0	GGT2 - Rab ;Palmitoylation(A+C)	23803.9	6.12	plasma membrane	signal transduction	hydrolase activity		0.77983	0.77983
189	Rab11-like small GTPase	gi|115465467	LOC_Os05g48980	0	GGT2 - Rab ;Palmitoylation(2C)	24086.1	5.59	plasma membrane	small GTPase mediated signal transduction	GTP binding	2.29087	2.35505	2.32296	0.0453834	0.0195369
190	Rab11-like small GTPase	gi|109940137	LOC_Os09g10940	0	FT - CaaX;GGT2 - Rab;Palmitoylation(2C)	24979.4	6.85	apical part of cell	signal transduction	nucleotide binding		0.887156	0.887156
191	Rab11-like small GTPase	gi|293331631	LOC_Os09g15790	0	FT - CaaX;GGT2 - Rab;Palmitoylation(2C)	24021.1	5.72	plasma membrane	signal transduction	GTP binding	1.07647	1.01859	1.04753	0.0409232	0.0390665
192	Rab18/RabC-family small GTPase	gi|218195901	LOC_Os10g31830	0	GGT2 - Rab ;Palmitoylation(3C)	23569.7	5.42	plasma membrane	small GTPase mediated signal transduction	GTP binding	2.48886	2.44343	2.46614	0.0321215	0.013025
193	Rab2	gi|115446975	LOC_Os02g37420	0	GGT2 - Rab ;Palmitoylation(A+2C)	23017	6.95	plasma membrane	ER to Golgi vesicle-mediated transport	GTP binding	1.5417	2.63027	2.08598	0.769734	0.369003	RABC1
194	Rab2 small GTPase	gi|115458896	LOC_Os04g39440	0	FT - CaaX;GGT2 - Rab;Palmitoylation(2C)	23084	6.96	plasma membrane	ER to Golgi vesicle-mediated transport	GTPase activity	1.03753		1.03753
195	Rab5/RabF-family small GTPase	gi|115454491	LOC_Os03g46390	0	GGT2 - Rab ;Palmitoylation(2A)	22137	7.72	plasma membrane	signal transduction	GTPase activity	0.524807	0.534564	0.529686	0.00689919	0.0130251
196	Rab5-related small GTPase	gi|115450775	LOC_Os03g05740	1	Myristoylation;Palmitoylation(A)	21648.3	5.94	membrane	transport	protein binding	0.444631	0.444631	0.444631	0	0	ARA7
197	Rab6 small GTPase	gi|108706607	LOC_Os03g09140	0	GGT2 - Rab ;Palmitoylation(2C)	23542.9	5.58	membrane fraction	signal transduction	GTP binding		0.57544	0.57544			ARA6
198	Rab6 small GTPase	gi|108706608	LOC_Os03g09140	0	GGT2 - Rab ;Palmitoylation(2C)	23628.9	5.34	plasma membrane	signal transduction	GTP binding	0.685488		0.685488
199	Rab6 small GTPase	gi|222637080	LOC_Os07g31370	0	GGT2 - Rab;Palmitoylation(2C)	27203	6.61	plasma membrane	small GTPase mediated signal transduction	GTP binding	0.963829		0.963829
200	Rab6 small GTPase	gi|115472201	LOC_Os07g31370	0	GGT2 - Rab ;Palmitoylation(2C)	22945.2	7.67	plasma membrane	small GTPase mediated signal transduction	GTP binding		0.483059	0.483059
201	Rab7 small GTPase	gi|115435424	LOC_Os01g12730	0	GGT2 - Rab ;Palmitoylation(3C)	23137.1	5.43	plasma membrane	signal transduction	GTP binding	0.990832		0.990832
202	Rab7 small GTPase	gi|218188956	LOC_Os01g51700	1	GGT2 - Rab ;Palmitoylation(3C)	32109.5	5.48	plasma membrane	small GTPase mediated signal transduction	GTP binding	0.346737		0.346737
203	Rab7 small GTPase	gi|115439561	LOC_Os01g51700	0	GGT2 - Rab;Palmitoylation(3C)	23261.2	5.68	membrane	signal transduction	GTP binding		0.272898	0.272898
204	Rab8_Rab10_Rab13_like small GTPase	gi|115456231	LOC_Os03g60530	2	GGT2 - Rab ;Palmitoylation(2C)	23778.9	7.64	plasma membrane	signal transduction	GTP binding	0.164437	0.37325	0.268844	0.147653	0.549215
205	Ran small GTPase	gi|125571145	LOC_Os01g42530	1	Palmitoylation(A)	43912.3	5.14	plasma membrane	protein import into nucleus	GTPase activity	0.263027	0.231206	0.247117	0.0225004	0.0910516
206	Ran/TC4 family of small GTPase	gi|115465581	LOC_Os05g49890	0	Palmitoylation(A)	25038.6	6.65	plasma membrane	signal transduction	protein binding
207	Ran3 small GTPase	gi|222635840	LOC_Os06g39875	0	Palmitoylation(B)	25300.3	9.07	plasma membrane	signal transduction	GTP binding
208	Ras-related protein RHN1	gi|125580167	LOC_Os12g43550	1	GGT2 - Rab	21777.8	6.75	plasma membrane	small GTPase mediated signal transduction	GTP binding
209	Ras-related protein RHN1	gi|108863008	LOC_Os12g43550	1	GGT2 - Rab ;Palmitoylation(2A)	27309.2	7.65	plasma membrane	small GTPase mediated signal transduction	GTP binding	0.164437		0.164437
210	Receptor-like protein kinase	gi|115466176	LOC_Os06g03970	1		109036	5.36	endomembrane system	transmembrane receptor protein tyrosine kinase signaling pathway	kinase activity
211	Regulatory subunit B of protein phosphatase 2A	gi|31712071	LOC_Os03g47790	1	Palmitoylation(A)	59549.1	6.71	integral to membrane	signal transduction		3.87258	5.24807	4.56033	0.972624	0.21328	ERL1
212	Reticulon-type ER-associated protein	gi|222631072	LOC_Os05g24770	2	Palmitoylation(2A)	44639.7	9.93	plasma membrane			0.608135	0.49204	0.550087	0.0820919	0.149234
213	Rho GDP-dissociation inhibitor 1	gi|115441785	LOC_Os01g68540	1		24832.6	4.52	extracellular	cell growth	enzyme regulator activity	1.08643	1.02802	1.05722	0.0413019	0.0390665
214	Rho/Rac/CDC GTPase-activating protein	gi|115451475	LOC_Os03g11140	1	Palmitoylation(A+3C)	94595.2	5.08	apical part of cell	pollen-pistil interaction signal transduction	Rho GTPase activator activity	0.972747		0.972747
215	Rho/Rac/CDC GTPase-activating protein	gi|218192311	LOC_Os03g11140	1	Palmitoylation(3A+2C)	98963.1	5.17	apical part of cell	signal transduction	Rho GTPase binding		0.963829	0.963829
216	RhoGAP small GTPase-activating protein	gi|222624588	LOC_Os03g15180	1	Palmitoylation(B+2C)	80987.2	4.91	apical part of cell	signal transduction	enzyme regulator activity	0.772681	0.724436	0.748558	0.0341141	0.045573	REN1
217	Rho-like GTPase	gi|115456129	LOC_Os03g59590	2	Palmitoylation(3A)	71371.7	5.49	plasma membrane	pollination	GTP binding	0.428549	0.47863	0.453589	0.035413	0.0780729
218	RLCK-type receptor protein kinase	gi|115436274	LOC_Os01g21970	0	Myristoylation;Palmitoylation(2A+2B)	40275.1	9.35	plasma membrane	protein modification process	kinase activity	0.316228	0.301995	0.309111	0.010064	0.0325577
219	RLCK-type receptor protein kinase	gi|218189537	LOC_Os01g67340	0	Palmitoylation(4B)	40499.2	6.38	plasma membrane	protein modification process	kinase activity	1.03753	0.972747	1.00514	0.0458072	0.0455731
220	RLCK-type receptor protein kinase	gi|115444273	LOC_Os02g05820	0	Palmitoylation(3A+B+C)	86192.8	6.21	plasma membrane	protein modification process	kinase activity	0.981748	1.0666	1.02417	0.0599968	0.0585807
221	RLCK-type receptor protein kinase	gi|115445049	LOC_Os02g12660	0	Palmitoylation(A+B+C)	81207.5	7.52	plasma membrane	protein modification process	kinase activity	0.946237	0.92045	0.933343	0.0182346	0.0195368
222	RLCK-type receptor protein kinase	gi|115449121	LOC_Os02g54590	1	Palmitoylation(A+B+C)	84753.1	6.96	plasma membrane	signal transduction	kinase activity	0.954993		0.954993
223	RLCK-type receptor protein kinase	gi|125583945	LOC_Os02g54590	1	Palmitoylation(A+B+C)	83427.9	8.42	plasma membrane	signal transduction	kinase activity		0.92045	0.92045
224	RLCK-type receptor protein kinase	gi|125584817	LOC_Os03g04050	0	Myristoylation;Palmitoylation(2A+2B+2C)	59402.4	6.01	plasma membrane	signal transduction	kinase activity	0.879023	0.92045	0.899736	0.0292934	0.0325577
225	RLCK-type receptor protein kinase	gi|222635113	LOC_Os06g09230	1	Palmitoylation(3A)	87846.5	8.41	plasma membrane	response to stress	kinase activity	2.67917	2.51189	2.59553	0.118286	0.0455731
226	Root hair defective 3 GTP-binding protein	gi|218187203	LOC_Os12g41170	4	Palmitoylation(2B+2C)	96836.6	6.52	plasma membrane	cell tip growth;cell wall biogenesis	GTP binding	2.42103	2.29087	2.35595	0.0920381	0.0390663
227	ROPGEF7	gi|115445491	LOC_Os02g17240	0	Palmitoylation(C)	57455	5.64	plasma membrane	cell growth	enzyme regulator activity	2.18776		2.18776
228	ROPGEF7	gi|125538935	LOC_Os02g17240	0	Palmitoylation(C)	52937.2	5.36	plasma membrane	cell growth	enzyme regulator activity
229	ROP-like small GTPase	gi|115443865	LOC_Os02g02840	0	FT - CaaX ;GGT1 - CaaX ;Palmitoylation(A+2C)	21623.9	9.2	plasma membrane	auxin mediated signaling pathway	GTPase activity	0.130617	0.124738	0.127678	0.0041569	0.0325578
230	SCD1	gi|222618718	LOC_Os01g39380	0	Palmitoylation(4A+B)	133723	6.37	plasma membrane	multidimensional cell growth;hormone-mediated signaling	protein binding	0.990832		0.990832			ROP1
231	SCD1	gi|115437824	LOC_Os01g39380	0	Palmitoylation(4A+B)	138912	6.7	plasma membrane	multidimensional cell growth;hormone-mediated signaling	protein binding		1.00925	1.00925
232	SCY1-like family of protein kinase	gi|218189286	LOC_Os01g60440	1	Palmitoylation(2C)	89655.4	7.71	plasma membrane	protein modification process	kinase activity	3.46737	2.22844	2.8479	0.876058	0.307615
233	S-domain receptor-like protein kinase	gi|297725777	LOC_Os07g36780	2	Palmitoylation(2A+4B)	90414.3	6.71	plasma membrane	pollen-pistil interaction	kinase activity
234	Ser/Thr protein phosphatase	gi|222640673	LOC_Os08g35440	0	Palmitoylation(A+C)	34482.3	5.01	endomembrane system	protein modification process	hydrolase activity	0.990832		0.990832
235	Ser/Thr protein phosphatase family protein	gi|21952835	LOC_Os01g66920	5	Palmitoylation(C)	84461.2	8.82	plasma membrane	metabolic process	hydrolase activity
236	Ser/Thr protein phosphatase family protein	gi|115451799	LOC_Os03g13540	1	Palmitoylation(C)	38284.3	7.15	extracellular region	metabolic process	hydrolase activity	1.28233	1.64437	1.46335	0.256002	0.174942
237	Serine/threonine protein kinase	gi|125553504	LOC_Os05g50830	1	Palmitoylation(4A+3B+C)	77410.3	9	endomembrane system	protein amino acid phosphorylation	kinase activity		5.70164	5.70164
238	Serine/threonine protein kinase	gi|115465717	LOC_Os05g50830	3	Palmitoylation(4A+3B+C)	77059.9	8.94	plasma membrane	protein amino acid phosphorylation	kinase activity	3.46737		3.46737
239	Serine/threonine protein kinase	gi|222617502	LOC_Os12g42660	1	Palmitoylation(4A+2B)	111193	5.19	plasma membrane	protein modification process	kinase activity	1.03753	0.990832	1.01418	0.0330194	0.0325577
240	Serine/threonine protein kinase	gi|125551467	LOC_Os05g14750	0	Palmitoylation(A)	61417.8	7	plasma membrane	pollen tube growth	kinase activity	0.954993	0.990832	0.972912	0.0253423	0.0260478	IRE
241	Serine/threonine protein kinase	gi|125562875	LOC_Os09g06230	0	Myristoylation;Palmitoylation(A)	39700.1	5.91	plasma membrane	N-terminal protein myristoylation	kinase activity
242	Serine/threonine protein kinase (MAP3K)	gi|115489480	LOC_Os12g41260	0	Palmitoylation(A+B+3C)	44739	5.76	plasma membrane	protein amino acid phosphorylation	kinase activity	1.03753		1.03753
243	Serine/threonine protein kinase (MAP3K)	gi|125537325	LOC_Os12g41260	0	Palmitoylation(A+B+3C)	44676.9	5.76	plasma membrane	protein amino acid phosphorylation	kinase activity		0.963829	0.963829
244	Serine/threonine protein phosphatase (PP2A)	gi|55296109	LOC_Os01g08310	1	GPI-modification (485);Palmitoylation(4A+B)	56484.9	8.31	plasma membrane	signal transduction		0.990832		0.990832
245	Serine/threonine protein phosphatase (PP2A)	gi|115456053	LOC_Os03g59060	0	Palmitoylation(A)	35242.8	5.16	extracellular	dephosphorylation	protein serine/threonine phosphatase activity	1.02802	0.855067	0.941541	0.122294	0.129887
246	Serine/threonine-protein kinase	gi|222613313	LOC_Os10g42110	0	Palmitoylation(A+2B+C)	99869.1	6.08	plasma membrane	signal transduction	kinase activity	8.01678	6.19441	7.1056	1.28861	0.181351
247	Serine/threonine-protein kinase EDR1-like protein	gi|218190380	LOC_Os02g14530	1	Palmitoylation(3A+2B)	89673.7	6.58	plasma membrane	protein glycosylation	kinase activity	1.43219	1.57036	1.50128	0.0977045	0.065081
248	Serine/threonine-protein kinase PBS1	gi|215741477	LOC_Os02g58610	0	Palmitoylation(3A)	39667	8.06	plasma membrane	protein modification process	kinase activity	1.08643		1.08643
249	Serine/threonine-protein kinase similar to PBS1 and Pti-1	gi|218191002	LOC_Os02g35760	0	Palmitoylation(A+2B)	39122.5	8.15	plasma membrane	protein modification process	kinase activity		0.879022	0.879022
250	Serine/threonine-protein kinase similar to PBS1 and Pti-1	gi|115446775	LOC_Os02g35760	0	Palmitoylation(A+2B)	39051.4	8.15	plasma membrane	protein modification process	kinase activity	0.570164		0.570164
251	Serine/threonine-protein kinase similar to SRSF1,2 and SRPK1	gi|222637014	LOC_Os07g28930	1	Palmitoylation(C)	81075.9	8.67	plasmodesma	protein amino acid phosphorylation	kinase activity	1.41906	1.15878	1.28892	0.184046	0.142791
252	Serine/threonine-protein phosphatase 2A	gi|50726405	LOC_Os02g09840	1	Palmitoylation(A)	62509.2	5.17	endomembrane system	signal transduction	calcium ion binding	4.36516	1.67494	3.02005	1.90227	0.62988
253	Serine/threonine-protein phosphatase 2A	gi|115478158	LOC_Os09g07510	0	Palmitoylation(2A)	65700.2	4.92	plasma membrane	abscisic acid mediated signaling	protein phosphatase type 2A regulator activity	3.0761	3.49945	3.28777	0.299357	0.0910516
254	SNF1-related protein kinase	gi|115441897	LOC_Os01g69240	1	Palmitoylation(2A)	47989.6	5.38	cell wall	pollen tube guidance		0.212814	0.349945	0.28138	0.0969664	0.344611
255	Sorting nexin-4	gi|125551913	LOC_Os05g27920	0	Palmitoylation(B)	58970.3	5.42	membrane	cell communication;signal transduction	lipid binding	0.990832		0.990832
256	START domain containing protein	gi|115443641	LOC_Os02g01270	2	Palmitoylation(3C)	90014	6.2	plasma membrane	salicylic acid signalling	lipid binding	0.724436	1.05682	0.890627	0.23503	0.263892	SNX2a
257	STE kinases	gi|115449123	LOC_Os02g54600	1	Palmitoylation(2A)	43577.7	9.8	plasma membrane	response to biotic stimulus	kinase activity		0.660694	0.660694
258	STE kinases	gi|125583946	LOC_Os02g54600	1	Palmitoylation(2A)	39600.9	10.83	plasma membrane	response to biotic stimulus	kinase activity	0.928966		0.928966
259	STE kinases	gi|297600034	LOC_Os02g54900	0	Palmitoylation(4A+B)	80467.9	6.52	plasma membrane	protein phosphorylation	kinase activity		0.636796	0.636796			MKK4
260	STE kinases	gi|47497125	LOC_Os02g54900	1	Palmitoylation(4A)	84923.9	6.17	plasma membrane	protein amino acid phosphorylation	kinase activity	1.40605		1.40605
261	Tetratricopeptide repeat containing protein	gi|222622095	LOC_Os02g03470	2	Palmitoylation(A+B+C)	34276.3	6.91	plasma membrane	protein-protein interaction mediating	binding	1.00925	0.928966	0.96911	0.0567712	0.0585808
262	Transferrin receptor ectodomain, subtilisin-like protease	gi|125538495	LOC_Os02g10520	1	Palmitoylation(A+2C)	82428.4	8.15	cell wall	response to endogenous stimulus	hydrolase activity	3.49945	2.31206	2.90576	0.839609	0.288947
263	WD domain containing protein	gi|115434270	LOC_Os01g03510	0	Palmitoylation(A+B)	66282.9	6.48	plasma membrane	signal transduction	nucleotide binding	8.47227	6.19441	7.33334	1.61069	0.21964	AIR3
264	WD domain containing protein	gi|52076638	LOC_Os02g06720	1	Palmitoylation(A+3B+9C)	166919	6.25	membrane	signal transduction	binding	1.21339		1.21339
265	WD domain containing protein	gi|115448379	LOC_Os02g49090	1	Palmitoylation(2A+C)	144618	5.71	plasma membrane	signal transduction	nucleotide binding	0.937562		0.937562
266	WD domain containing protein	gi|218191482	LOC_Os02g49090	1	Palmitoylation(2A+C)	126852	5.41	plasma membrane	signal transduction	nucleotide binding		1.00925	1.00925
267	WD domain containing protein	gi|115455225	LOC_Os03g52870	4		52259.3	8.36	plasma membrane		nucleotide binding	0.496592	0.428549	0.46257	0.0481142	0.104015
268	WD domain containing protein	gi|218193739	LOC_Os03g53280	1	Palmitoylation(6A+2B+4C)	203448	5.67	plasma membrane	signal transduction	binding	1.01859	1.28233	1.15046	0.186492	0.162102
269	WD domain containing protein	gi|53792527	LOC_Os06g19660	0	Palmitoylation(A)	144141	6.01	plasma membrane	signal transduction	nucleotide binding		1.25892	1.25892
270	WD domain containing protein	gi|125599383	LOC_Os07g09000	3	Palmitoylation(2A)	47471.4	8.26	plasma membrane	signal transduction	nucleotide binding
271	WD domain containing protein	gi|115473823	LOC_Os07g46370	1	Palmitoylation(2B)	121747	5.18	plasma membrane	signal transduction	nucleotide binding		1.20226	1.20226
272	WD domain containing protein	gi|222637603	LOC_Os07g46370	1	Palmitoylation(2B)	118657	5.17	plasma membrane	signal transduction	nucleotide binding	1.38038		1.38038
273	WD domain containing protein	gi|218202131	LOC_Os09g24260	1	Palmitoylation(3A+2B)	176446	8.49	plasma membrane	signal transduction	nucleotide binding	0.711214	0.83946	0.775337	0.090684	0.116961
274	WD domain containing protein	gi|218186524	LOC_Os12g07874	0	Palmitoylation(2A+C)	76463.8	9.06	plasma membrane	signal transduction	nucleotide binding	0.383707		0.383707
275	WD40 repeat	gi|115438929	LOC_Os01g46510	0	Palmitoylation(2A+B)	147061	6.68	plasma membrane	signal transduction	nucleotide binding	1.11686		1.11686
276	WD40 repeat	gi|222618967	LOC_Os01g46510	0	Palmitoylation(2A+B)	146816	6.68	plasma membrane	signal transduction	nucleotide binding		1.14815	1.14815
277	WD40 repeat	gi|222615649	LOC_Os11g08400	0	Palmitoylation(5A+B)	102685	8	plasma membrane	signal transduction	signal transducer activity	1.08643		1.08643
Transporters and channels
278	ABC transporter (OsABCA2)	gi|218198463	LOC_Os06g38950	7	Palmitoylation(A+B+C)	106223	8.71	plasma membrane	transport	transporter activity	0.369828		0.369828
279	ABC transporter (OsABCA2)	gi|115468722	LOC_Os06g38950	7	Palmitoylation(A+B+C)	106249	8.71	plasma membrane	transport	transporter activity		1.00925	1.00925
280	ABC transporter (OsABCA3)	gi|115476292	LOC_Os08g30740	7	Palmitoylation(2A+C)	107500	6.91	plasma membrane	transport	transporter activity	1		1
281	ABC transporter (OsABCA3)	gi|218201104	LOC_Os08g30740	7	Palmitoylation(2A+C)	107475	6.91	plasma membrane	transport	transporter activity		1.02802	1.02802
282	ABC transporter (OsABCB10)	gi|218190616	LOC_Os02g21750	12	Palmitoylation(4A+B+C)	137459	8.57	plasma membrane	transport	transporter activity	1.43219		1.43219
283	ABC transporter (OsABCB10)	gi|46390486	LOC_Os02g21750	12	Palmitoylation(3A+B+C)	138138	8.57	plasma membrane	transport	transporter activity		1.00925	1.00925
284	ABC transporter (OsABCB25)	gi|125587960	LOC_Os03g54790	5	Palmitoylation(A)	65875.6	8.17	plasma membrane	transport	transporter activity	0.946237		0.946237
285	ABC transporter (OsABCC1)	gi|38344335	LOC_Os04g52900	15	Palmitoylation(2A+2B+C)	183147	6.37	membrane	transport	transporter activity	0.432514		0.432514
286	ABC transporter (OsABCC1)	gi|116309947	LOC_Os04g52900	15	Palmitoylation(2A+2B+C)	183216	6.45	membrane	transport	transporter activity		0.990832	0.990832
287	ABC transporter (OsABCC3)	gi|125524620	LOC_Os01g07870	11	Palmitoylation(2A+B+4C)	159410	5.77	plasma membrane	transport	glutathione S-conjugate-exporting ATPase activity	0.787046	0.870964	0.829005	0.0593388	0.0715784
288	ABC transporter (OsABCC8)	gi|125525864	LOC_Os01g25386	8	Palmitoylation(2A+C)	88971.5	5.88	plasma membrane	response to stress	transporter activity
289	ABC transporter (OsABCD2)	gi|57900168	LOC_Os01g73530	5	Palmitoylation(4A+B)	149308	8.82	membrane	transport	transporter activity		0.972747	0.972747
290	ABC transporter (OsABCD3)	gi|27368893	LOC_Os05g01700	5	Palmitoylation(2A+2B)	139404	9.17	membrane	transport	transporter activity		0.452898	0.452898			PXA1
291	ABC transporter (OsABCD3)	gi|28195114	LOC_Os05g01700	3	Palmitoylation(3A+4B+C)	160602	9.38	membrane	transport	transporter activity	0.580764		0.580764
292	ABC transporter (OsABCE2)	gi|115485837	LOC_Os11g34350	0	Palmitoylation(3A+2B)	68118.7	8.01	plasma membrane	transport	transporter activity	0.220801	0.195884	0.208343	0.0176183	0.084564
293	ABC transporter (OsABCF1)	gi|222623958	LOC_Os02g58020	0	Palmitoylation(B)	80499.1	6.02	integral to membrane	transport	ATPase activity, coupled to transmembrane movement of substances
294	ABC transporter (OsABCF4)	gi|115477865	LOC_Os08g45010	1	Palmitoylation(2A+C)	66172.7	6.14	plasma membrane	transport	transporter activity	0.343558	0.49204	0.417799	0.104992	0.251299
295	ABC transporter (OsABCG1)	gi|115434240	LOC_Os01g03144	6	Palmitoylation(2A+C)	73368.6	8.91	extracellular	transport	transporter activity	0.824138	0.239883	0.532011	0.413131	0.776546
296	ABC transporter (OsABCG10)	gi|125550624	LOC_Os05g02870	6		74361.4	9.21	membrane	transport	transporter activity	1		1
297	ABC transporter (OsABCG10)	gi|8099135	LOC_Os05g02870	5		71137.4	9.03	membrane	transport	transporter activity		0.990832	0.990832
298	ABC transporter (OsABCG16)	gi|218198932	LOC_Os06g51460	7	Palmitoylation(4B+2C)	106935	8.79	plasma membrane	transport	transporter activity	0.37325	0.416869	0.39506	0.0308434	0.0780729
299	ABC transporter (OsABCG28)	gi|218185933	LOC_Os11g22350	7	Palmitoylation(A+2B+C)	101540	9.08	plasma membrane	transport	transporter activity	0.963829		0.963829
300	ABC transporter (OsABCG28)	gi|62701757	LOC_Os11g22350	7	Palmitoylation(A+2B+C)	117581	8.99	plasma membrane	transport	transporter activity		0.758578	0.758578
301	ABC transporter (OsABCI10)	gi|116310403	LOC_Os04g46700	6	Palmitoylation(2A)	36001	11.43	plasma membrane			0.928966		0.928966
302	ABC transporter (OsABCI11)	gi|115442541	LOC_Os01g74280	1		40219.5	7.59	membrane	transport	transporter activity	1.01859		1.01859
303	ABC transporter (OsABCI11)	gi|125529305	LOC_Os01g74280	1	Palmitoylation(A)	40259.5	7.59	membrane	transport	transporter activity		0.744732	0.744732
304	ABC transporter (OsABCI4)	gi|115434288	LOC_Os01g03650	1	Palmitoylation(A+2C)	51614.2	6.36	membrane	transport	transporter activity		0.903649	0.903649
305	ABC transporter (OsABCI4)	gi|125568868	LOC_Os01g03650	1	Palmitoylation(A+2C)	51687.3	6.36	membrane	transport	transporter activity	0.946237		0.946237
306	ABC transporter (OsABCI5)	gi|115440827	LOC_Os01g61400	0	Palmitoylation(3A+2B+C)	59844.4	6.02	membrane	transport	transporter activity	1.11686		1.11686
307	ABC1 protein-like	gi|218188091	LOC_Os01g21610	1	Palmitoylation(3A)	67578.4	8.56	membrane	transport	transporter activity	2.70396	2.80543	2.7547	0.071754	0.0260479
308	Aberrant pollen transmission 1	gi|222624933	LOC_Os03g23030	3	Palmitoylation(7A+2B+3C)	282642	8.87	plasma membrane	multidimensional cell growth	required for tip growth	0.554626		0.554626
309	Aberrant pollen transmission 1	gi|218192840	LOC_Os03g23030	3	Palmitoylation(7A+2B+3C)	283075	8.89	plasma membrane	multidimensional cell growth	required for tip growth		0.313329	0.313329			SAB
310	Amino acid selective channel	gi|115461693	LOC_Os05g02060	3		15615.9	8.79	membrane	transport	transporter activity	1.03753	1.0666	1.05206	0.020554	0.0195369
311	Amino acid transporter	gi|115458492	LOC_Os04g35540	12	Palmitoylation(A)	57764.3	8.26	membrane	transport	transporter activity	1.01859		1.01859
312	Amino acid transporter	gi|115458906	LOC_Os04g39489	10	Palmitoylation(A+2B+C)	50747	8.38	membrane	transport	transporter activity	0.937562		0.937562
313	Amino acid transporter	gi|115468508	LOC_Os06g36180	13	Palmitoylation(B)	52783.9	7.99	plasma membrane	transport	transporter activity		0.831764	0.831764
314	Amino acid transporter	gi|125552531	LOC_Os05g37470	12	Palmitoylation(2A+B+C)	66390.1	9.24	plasma membrane	transport	transporter activity	0.685488	0.444631	0.56506	0.170312	0.301405
315	Amino acid transporter	gi|218184594	LOC_Os10g30090	14	Palmitoylation(5A+6C)	66076.6	6.39	membrane	transport	transporter activity	0.554626	0.416869	0.485748	0.0974084	0.200533	AUX1
316	Amino acid transporter	gi|115489224	LOC_Os12g38570	11	Palmitoylation(5A+2B+C)	63407.3	4.84	membrane	transport	transporter activity	1.05682		1.05682
317	Ammonium transporter Amt1;2	gi|115459360	LOC_Os04g43070	11	Palmitoylation(A+C)	52649.5	6.82	plasma membrane	transport	transporter activity	1.04713	1.48594	1.26653	0.310283	0.244987
318	Aquaporin	gi|125573502	LOC_Os01g74450	6	Palmitoylation(2A)	25332.5	5.58	membrane	transport	transporter activity	0.331131	0.334195	0.332663	0.00216652	0.00651264
319	Arsenical pump-driving ATPase	gi|46390107	LOC_Os02g51100	0	Palmitoylation(2B+C)	43963.7	6.99	membrane	transport	transporter activity	0.801678		0.801678
320	Arsenical pump-driving ATPase	gi|218191573	LOC_Os02g51100	0	Palmitoylation(B+C)	43465.1	7.72	membrane	anion transport	transporter activity		0.990832	0.990832
321	Arsenical pump-driving ATPase	gi|110430665	LOC_Os09g34970	0	Palmitoylation(C)	40838	4.93	membrane	transport	nucleotide binding
322	Arsenical pump-driving ATPase	gi|115480227	LOC_Os09g34970	0	Palmitoylation(C)	40410.4	4.92	membrane	transport	nucleotide binding	1.85353		1.85353
323	ATCHX15	gi|297724201	LOC_Os05g39600	11	Palmitoylation(2A)	89676.5	8.78	integral to membrane	transport	transporter activity	7.58578		7.58578
324	ATP synthase	gi|115439241	LOC_Os01g49190	1	Palmitoylation(A)	59462.8	6.1	plasma membrane	transport	transporter activity	2.12814		2.12814
325	ATP synthase	gi|115465323	LOC_Os05g47980	1		58934.1	5.95	plasma membrane	transport	transporter activity		1.97697	1.97697
326	ATP synthase	gi|125597623	LOC_Os06g37180	0	Palmitoylation(C)	58543.3	4.96	membrane	transport		0.366438	0.322107	0.344272	0.0313466	0.0910517
327	ATP synthase	gi|115469362	LOC_Os06g45120	0	Palmitoylation(A)	68469	5.2	plasma membrane	transport	transporter activity	0.383707	0.416869	0.400288	0.0234492	0.0585807
328	ATP synthase CF1 alpha chain	gi|42795485	LOC_Os04g16740	1	Palmitoylation(A)	58977.8	6.66	membrane	transport	transporter activity	1		1			VHA-A
329	ATP synthase gamma chain	gi|218184289	LOC_Os10g17280	0	Palmitoylation(C)	35274.5	9.11	membrane	transport	transporter activity	2.42103	2.55859	2.48981	0.0972673	0.0390662
330	ATP synthase protein	gi|194033213	LOC_Os12g14930	1	Palmitoylation(A+2B+2C)	22279.1	9.19	membrane	transport	transporter activity	2.96483	3.01995	2.99239	0.0389761	0.0130251
331	ATP synthase protein YMF19	gi|194033219	LOC_Os12g34018	1	Palmitoylation(C)	18065.1	9.97	membrane	transport	binding	3.10456	2.96483	3.0347	0.0988028	0.0325577
332	ATP10 protein	gi|218196184	LOC_Os05g08410	1	Palmitoylation(A)	32294.2	9.25	membrane			0.496592		0.496592
333	ATPase family associated with various cellular activities (AAA)	gi|125590233	LOC_Os04g32560	3		113631	6.65	membrane	transport	hydrolase activity		2.77971	2.77971
334	ATPase, AFG1 family domain containing protein	gi|27573346	LOC_Os03g63500	2	Palmitoylation(A+2B)	84245.4	6.31	plasma membrane	catabolic process	hydrolase activity		0.0870964	0.0870964
335	Auxin transport protein BIG	gi|338817657	LOC_Os09g07300	0	Palmitoylation(23A+7B+13C)	552028	5.71	membrane	auxin polar transport	zinc ion binding	3.28095	2.33346	2.80721	0.66998	0.238664
336	Bap31-like membrane protein	gi|115445819	LOC_Os02g21650	3		25058.1	8.98	plasma membrane	intracellular protein transport							BIG
337	Bap31-like membrane protein	gi|125539215	LOC_Os02g21650	3		25127.2	8.98	plasma membrane	intracellular protein transport
338	Boron transporter	gi|89892354	LOC_Os05g08430	9		76296	8.63	plasma membrane	transport	transporter activity	1		1
339	Boron transporter	gi|115462387	LOC_Os05g08430	9		83951.8	8.91	plasma membrane	transport	transporter activity		1.0666	1.0666
340	Cadmium/zinc-transporting ATPase	gi|315623028	LOC_Os07g12900	7	Palmitoylation(6A+4B+8C)	116002	6.3	plasma membrane	transport	transporter activity	0.946237		0.946237
341	Cadmium/zinc-transporting ATPase	gi|218198834	LOC_Os07g12900	7	Palmitoylation(7A+4B+8C)	116259	6.28	plasma membrane	transport	transporter activity		0.691831	0.691831
342	Calcium ATPase, transmembrane domain M	gi|218196549	LOC_Os05g25550	10	Palmitoylation(A)	107689	6.41	plasma membrane	transport	transporter activity	0.954993	0.461318	0.708155	0.349081	0.492944
343	Calcium-activated chloride channel	gi|115439477	LOC_Os01g51040	6	Palmitoylation(2A)	76151.7	8.45	plasma membrane			0.963829	0.990832	0.97733	0.019094	0.0195369
344	Calcium-transporting ATPase	gi|115451413	LOC_Os03g10640	10	Palmitoylation(4A+2B+2C)	110497	5.84	plasma membrane	transport	transporter activity	0.972747		0.972747
345	Calcium-transporting ATPase	gi|125542810	LOC_Os03g10640	10	Palmitoylation(4A+2B+2C)	105842	5.4	plasma membrane	transport	transporter activity		1.00925	1.00925
346	Calcium-transporting ATPase	gi|115442131	LOC_Os01g71240	10	Palmitoylation(3A+2B+C)	112842	8.09	plasma membrane	transport	transporter activity	3.59749	0.937562	2.26753	1.88086	0.829474
347	Calcium-transporting ATPase	gi|218201456	LOC_Os04g51610	8	Palmitoylation(5A+B+2C)	117111	6.77	plasma membrane	transport	transporter activity	1		1
348	Calcium-transporting ATPase	gi|50252047	LOC_Os04g51610	7	Palmitoylation(2A+B)	115440	6.39	plasma membrane	transport	transporter activity
349	Calcium-transporting ATPase	gi|222640863	LOC_Os04g51610	10	Palmitoylation(5A+B+2C)	118807	6.47	plasma membrane	transport	transporter activity		0.724436	0.724436
350	Calcium-transporting ATPase	gi|125543367	LOC_Os03g17310	10	Palmitoylation(5A+2C)	115047	5.17	plasma membrane	transport	transporter activity	0.990832		0.990832
351	Calcium-transporting ATPase	gi|24796816	LOC_Os03g17310	10	Palmitoylation(5A+2C)	115366	5.17	plasma membrane	transport	transporter activity		0.654636	0.654636
352	Cation/H+ exchanger (ATCHX)	gi|115462953	LOC_Os05g19500	13	Palmitoylation(2A)	84937.3	7.02	integral to membrane	cation transport	sodium:hydrogen antiporter activity	0.420727	0.413047	0.416887	0.00542997	0.013025
353	Cation-transporting ATPase (OsP5)	gi|218196773	LOC_Os05g33390	12	Palmitoylation(3A+B+4C)	142022	8.04	plasma membrane	transport	transporter activity	1.35519		1.35519
354	Chloride channel protein	gi|222619623	LOC_Os01g65500	12	Palmitoylation(4A+2C)	92089.7	8.47	membrane	transport	transporter activity
355	Chloride channel protein	gi|21321022	LOC_Os02g35190	12	Palmitoylation(A+C)	86924.4	8.24	plasma membrane	chloride transport	voltage-gated chloride channel activity
356	Citrate transporter	gi|125564063	LOC_Os09g29430	13	Palmitoylation(A)	58916.2	9.28	membrane	transport	transporter activity	0.794328		0.794328
357	CorA-like magnesium transporter protein	gi|75272453	LOC_Os01g68040	2	Palmitoylation(2B+C)	48355.7	4.72	plasma membrane	transport	transporter activity	1.08643		1.08643
358	CorA-like magnesium transporter protein	gi|115454637	LOC_Os03g48000	2	Palmitoylation(3A+B+C)	51891.5	6.1	membrane	magnesium ion transport	magnesium ion transmembrane transporter activity	0.501187	0.436516	0.468852	0.0457296	0.0975353
359	CorA-like magnesium transporter protein	gi|122243007	LOC_Os03g53110	2	Palmitoylation(C)	42188.9	4.92	membrane	transport	transporter activity	1.48594	1.8197	1.65282	0.236008	0.142791
360	CorA-like magnesium transporter protein	gi|122240885	LOC_Os04g42280	2	Palmitoylation(A+2B+C)	47667.7	5.23	membrane	transport	transporter activity
361	CorA-like magnesium transporter protein	gi|222639857	LOC_Os08g03600	1		37045.2	8	Golgi apparatus	transport	transporter activity		0.270396	0.270396
362	Cyclic nucleotide and calmodulin-regulated ion channel	gi|218186478	LOC_Os12g06570	6	Palmitoylation(B+C)	84478.2	8.95	plasma membrane	transport	transporter activity	0.794328	0.928966	0.861647	0.0952036	0.11049
363	Cyclic nucleotide and calmodulin-regulated ion channel	gi|125536572	LOC_Os12g28260	7	Palmitoylation(A+2C)	83665.5	9.47	plasma membrane	transport	transporter activity						CNGC18
364	Cyclic nucleotide-gated ion channel 9 (CNGC)	gi|108710085	LOC_Os03g44440	6	Palmitoylation(C)	80879.4	9.57	membrane	transport	transporter activity	0.990832	0.77983	0.885331	0.149201	0.168525
365	Exportin-7-A	gi|218187976	LOC_Os03g42050	0	Palmitoylation(5A+B)	110224	6.67	membrane	transport	transporter activity	1.97697		1.97697			CNGC6
366	H+-pyrophosphatase	gi|3834302	LOC_Os02g33490	17	GPI-modification (751);Palmitoylation(A+C)	82161.3	5.77	plasma membrane	auxin polar transport	transporter activity	0.963829	1.22462	1.09422	0.184404	0.168525
367	H+-pyrophosphatase	gi|218190921	LOC_Os02g33490	17	GPI-modification (777);Palmitoylation(2A+2C)	84666.9	5.42	plasma membrane	auxin polar transport	transporter activity						Os02g0537900
368	H+-pyrophosphatase	gi|115466734	LOC_Os06g08080	16		80045	5.54	plasma membrane	transport	transporter activity	0.972747	0.765597	0.869172	0.146478	0.168525
369	Importin	gi|7339699	LOC_Os01g13430	1	Palmitoylation(2A+3C)	108359	5.11	membrane	transport	transporter activity	1.01859		1.01859			Os02g0184200
370	Importin subunit beta	gi|29837185	LOC_Os07g49260	0	Palmitoylation(A+3B+2C)	110504	5.42	membrane	transport	transporter activity		2.67917	2.67917
371	Importin subunit beta	gi|115489162	LOC_Os12g38110	0	Palmitoylation(3A+B+2C)	96136.8	4.6	membrane	transport	transporter activity
372	Iron-phytosiderophore transporter protein YS1-like (OsYSL8)	gi|90265683	LOC_Os02g02460	16	Palmitoylation(A)	75618.5	9.14	plasma membrane			0.946237	0.963829	0.955033	0.0124393	0.013025
373	Lipid transfer-like protein	gi|125559236	LOC_Os07g43290	1	Palmitoylation(3A+2C)	11755.5	8.42	plasma membrane	lipid transport	lipid binding		0.591562	0.591562
374	Lipid transfer-like protein	gi|218200056	LOC_Os07g43290	4	GPI-modification (152,151);Palmitoylation(3A+2C)	16749.2	8.77	plasma membrane	lipid transport	lipid binding	0.428549		0.428549
375	Lysine and histidine specific transporter	gi|125536241	LOC_Os12g14100	10	Palmitoylation(A)	48828.5	9.08	membrane	transport	transporter activity		0.981748	0.981748
376	Lysine and histidine specific transporter	gi|115488002	LOC_Os12g14100	10	Palmitoylation(A)	48941.5	8.87	membrane	transport	transporter activity	1.02802		1.02802
377	Maltose excess protein 1-like	gi|115460344	LOC_Os04g51330	10	Palmitoylation(2A)	43426.4	10.21	plasma membrane	transport	ransporter activity	1.88799		1.88799
378	Maltose excess protein 1-like	gi|125549606	LOC_Os04g51330	10	Palmitoylation(2A)	45668.7	10.05	plasma membrane	transport	transporter activity		1.30617	1.30617
379	Mechanosensitive ion channel	gi|125540611	LOC_Os02g44770	5	Palmitoylation(2A+C)	108015	9.14	plasma membrane	transport			1.03753	1.03753
380	Mechanosensitive ion channel	gi|38345847	LOC_Os04g47320	5	Palmitoylation(2A+B+2C)	103874	9.05	plasma membrane	transport		1.02802	0.946237	0.987127	0.0578266	0.0585807
381	Metal cation transporter	gi|222640706	LOC_Os08g36420	6		55649.9	6.15	membrane	transport	transporter activity	0.717794		0.717794
382	Metal-nicotianamine transporter (OsYSL11)	gi|90265689	LOC_Os04g44330	14	Palmitoylation(B+C)	77781.8	8.52	plasma membrane			2.60615	2.99226	2.79921	0.273022	0.0975354
383	Metal-nicotianamine transporter (OsYSL4)	gi|90265675	LOC_Os05g16290	16	Palmitoylation(2A+B)	75083.9	8.68	plasma membrane
384	Monosaccharide transporter (AZT subfamily)	gi|115483178	LOC_Os10g39440	11	Palmitoylation(C)	78899.1	4.93	membrane	transport	sugar:hydrogen symporter activity	0.210863	0.519996	0.365429	0.21859	0.598173
385	Monosaccharide transporter (AZT subfamily)	gi|115485493	LOC_Os11g28610	11	Palmitoylation(3C)	79765.7	4.65	membrane	transport	transporter activity		0.218776	0.218776
386	Monosaccharide transporter (AZT subfamily)	gi|125534354	LOC_Os11g28610	11	Palmitoylation(3C)	80120.1	4.65	membrane	transport	transporter activity	0.175388		0.175388
387	Monosaccharide transporter (ERD subfamily)	gi|115465507	LOC_Os05g49270	12	Palmitoylation(A+C)	53800.1	8.67	membrane	transport	transporter activity	1.10662		1.10662
388	Monosaccharide transporter (INT subfamily)	gi|115459384	LOC_Os04g43210	12	Palmitoylation(A+B)	62851.5	8.97	plasma membrane	transport	transporter activity		0.660694	0.660694
389	Monosaccharide transporter (INT subfamily)	gi|116311075	LOC_Os04g43210	12	Palmitoylation(A+B)	62832.4	8.89	plasma membrane	transport	transporter activity	1.55597		1.55597
390	Monosaccharide transporter (OsMST8, STP subfamily)	gi|218188491	LOC_Os01g38670	12	Palmitoylation(3A)	56013.5	9.75	plasma membrane	transport	transporter activity		2.53513	2.53513
391	Monosaccharide transporter (OsMST8, STP subfamily)	gi|115437738	LOC_Os01g38670	12	Palmitoylation(3A)	55782.1	9.27	plasma membrane	transport	transporter activity	1.95885		1.95885
392	Monosaccharide transporter (pGlcT subfamily)	gi|115434360	LOC_Os01g04190	12	Palmitoylation(2A+2C)	56501.9	9.57	membrane	transport	transporter activity	0.420727	0.416869	0.418798	0.00272749	0.00651267
393	Monosaccharide transporter (PLT subfamily)	gi|125574518	LOC_Os10g21590	13	Palmitoylation(3A+2C)	51143.2	9.34	membrane	transport	transporter activity	1.00925		1.00925
394	Monosaccharide transporter (PLT subfamily)	gi|13129489	LOC_Os10g21590	12	Palmitoylation(3A+3C)	60134.2	7.52	membrane	transport	transporter activity		0.981748	0.981748
395	Monosaccharide transporter (STP subfamily)	gi|115437742	LOC_Os01g38680	12	Palmitoylation(2A)	55991.4	9.28	plasma membrane	transport	transporter activity		1.41906	1.41906
396	Monosaccharide transporter (STP subfamily)	gi|222622219	LOC_Os02g06540	12	Palmitoylation(A)	53753.2	9.24	plasma membrane	transport	transporter activity	0.524807	0.30761	0.416209	0.153582	0.369003	STP1
397	Monosaccharide transporter (STP subfamily)	gi|222636644	LOC_Os07g10590	11	Palmitoylation(2A+C)	53796.8	9.64	membrane	transport	transporter activity	2.60615	2.67917	2.64266	0.0516292	0.0195368
398	Monosaccharide transporter (STP subfamily)	gi|115478530	LOC_Os09g15330	12	Palmitoylation(A)	57491.4	8.98	plasma membrane	transport	transporter activity	2.37684	2.58226	2.47955	0.145254	0.0585807
399	MtN3 and saliva related transmembrane protein	gi|115445683	LOC_Os02g19820	7		28046.4	9.38	plasma membrane	transport	transporter activity	0.383707		0.383707
400	Na+/H+ antiporter (ATCHX)	gi|125552765	LOC_Os05g40650	15	Palmitoylation(2A+B+C)	93232.1	6.69	integral to membrane	cation transport	transporter activity	0.337287		0.337287
401	Na+/H+ antiporter (ATCHX)	gi|125533127	LOC_Os11g01820	9	Palmitoylation(4A+2C)	85351	7.58	integral to membrane	transport	transporter activity	4.01791	5.44503	4.73147	1.00913	0.21328
402	Na+/H+ antiporter (ATCHX15)	gi|15128390	LOC_Os01g60140	13	Palmitoylation(2A+2C)	94904.5	6.34	plasma membrane	transport	transporter activity	0.353183	0.260615	0.306899	0.0654553	0.21328
403	Nodulin MtN3 family protein	gi|297597171	LOC_Os01g42110	7	Palmitoylation(A)	28169.7	9.24	plasma membrane	transport	transporter activity		1.33045	1.33045
404	Nodulin-type transporter	gi|116309346	LOC_Os04g31924	13	Palmitoylation(3C)	63792.8	9.12	plasma membrane	transport	transporter activity	0.903649		0.903649
405	Oligopeptide transporter	gi|116311057	LOC_Os04g50820	15	Palmitoylation(B)	82341.5	8.92	membrane	transport	transporter activity	1.01859		1.01859
406	Oligopeptide transporter	gi|297603285	LOC_Os04g50820	15	Palmitoylation(A+B)	84707.9	8.85	membrane	transport	transporter activity		1.07647	1.07647
407	Oligopeptide transporter (OsYSL10)	gi|115461282	LOC_Os04g57840	14	Palmitoylation(C)	77253.6	9.07	plasma membrane			0.30761	0.37325	0.34043	0.0464148	0.136342
408	Peptide transporter PTR2	gi|215697740	LOC_Os01g04950	11	Palmitoylation(A+2B+C)	63200.7	6.22	plasma membrane	transport	transporter activity	2.51189	2.18776	2.34982	0.229191	0.0975353
409	Phosphate transporter	gi|115448905	LOC_Os02g52860	5	Palmitoylation(2A)	38959.2	9.36	extracellular	transport	transporter activity
410	Phosphate transporter	gi|125542311	LOC_Os03g04360	12	Palmitoylation(A)	56634.9	8.97	plasma membrane	transport	transporter activity		1.10662	1.10662
411	Phosphate transporter	gi|52550769	LOC_Os03g04360	12	Palmitoylation(A)	56598.9	8.97	plasma membrane	transport	transporter activity	1.5417		1.5417
412	Phosphate transporter	gi|115458650	LOC_Os04g37600	7	Palmitoylation(A+C)	37978.3	9.39	membrane	transport	carnitine:acyl carnitine antiporter activity	2.44343	1.00925	1.72634	1.01412	0.587437
413	Phosphate transporter	gi|115467032	LOC_Os06g10810	7	Palmitoylation(2A)	38745	9.28	membrane	transport	transporter activity		0.972747	0.972747
414	Phosphate transporter	gi|125554506	LOC_Os06g10810	7	Palmitoylation(2A)	38729	9.28	membrane	transport	transporter activity	1.04713		1.04713
415	Phosphate/phosphate translocator	gi|115478420	LOC_Os09g12600	7	Palmitoylation(A+B)	43593.6	10.33	membrane	transport	transporter activity	0.912011	0.928966	0.920489	0.0119894	0.013025
416	Phosphatidylinositol transfer protein	gi|222622116	LOC_Os02g04030	0	Palmitoylation(A+B)	70512.4	7.19	plasma membrane	transport	transporter activity	1.95884	1.13763	1.54824	0.580688	0.375065
417	Phospholipid-transporting ATPase (OsALA4)	gi|222612818	LOC_Os05g01030	8	Palmitoylation(7A+B+C)	139264	8.45	plasma membrane	transport	transporter activity	0.349945		0.349945
418	Phospholipid-transporting ATPase (OsALA6)	gi|40253457	LOC_Os08g29150	10	Palmitoylation(8A+5C)	130402	5.91	plasma membrane	phospholipid transport	transporter activity	2.24905	3.04789	2.64847	0.564865	0.213279	ALA3
419	Phospholipid-transporting ATPase 4 (OsALA7)	gi|53793271	LOC_Os06g36990	9	Palmitoylation(4A+C)	137606	6.15	integral to membrane	phospholipid transport	transporter activity	2.55859	2.14783	2.35321	0.290448	0.123426
420	Plasma membrane ATPase	gi|115454693	LOC_Os03g48310	10	Palmitoylation(3A)	105356	6.36	plasma membrane	transport	transporter activity
421	Plasma membrane ATPase	gi|218193547	LOC_Os03g48310	10	Palmitoylation(3A)	106478	6.59	plasma membrane	transport	transporter activity
422	Plasma membrane ATPase	gi|218187320	LOC_Os12g44150	10	Palmitoylation(A)	102750	6.28	plasma membrane	transport	transporter activity	1.04713	0.972747	1.00994	0.0525956	0.052078
423	Plasma membrane ATPase	gi|20302447	LOC_Os03g08560	10	Palmitoylation(2A)	103134	5.61	plasma membrane	transport	transporter activity
424	Plasma membrane ATPase	gi|218192215	LOC_Os03g08560	10	Palmitoylation(2A)	104952	5.88	plasma membrane	transport	transporter activity
425	Plasma membrane H+ ATPase	gi|218199240	LOC_Os07g09340	10		104744	6.21	plasma membrane	transport	transporter activity	0.981748		0.981748
426	Plasma membrane H+ ATPase	gi|115470989	LOC_Os07g09340	10		105441	6.34	plasma membrane	transport	transporter activity		0.990832	0.990832
427	Plasma membrane H+-ATPase	gi|55771363	LOC_Os06g08310	10	Palmitoylation(A)	94772.7	5.63	plasma membrane	transport	transporter activity	1.03753	1.03753	1.03753	0	0
428	Plasma membrane H+-ATPase	gi|20302443	LOC_Os04g56160	10	Palmitoylation(3A+B)	104440	6.69	plasma membrane	transport	transporter activity
429	Plasma membrane H+-ATPase	gi|20302439	LOC_Os04g56160	10	Palmitoylation(3A+B)	104882	6.52	plasma membrane	transport	transporter activity	1.04713	1.02802	1.03757	0.0135144	0.013025	AHA2
430	Plasma membrane-type ATPase 8	gi|20302441	LOC_Os02g55400	10		103298	6.05	plasma membrane	transport	hydrolase activity	0.529663		0.529663			AHA1
431	Plasma membrane-type ATPase 8	gi|47497038	LOC_Os02g55400	10	Palmitoylation(A)	104186	6.05	plasma membrane	transport	hydrolase activity		0.413047	0.413047
432	Plastocyanin-like domain containing protein	gi|56783790	LOC_Os01g16610	3	GPI-modification (194,195);Palmitoylation(A)	22010.1	9.24	plasma membrane	electron transport	electron transporter activity	0.42462	0.57544	0.50003	0.106646	0.213279
433	Plastocyanin-like domain containing protein	gi|90399194	LOC_Os04g57750	1	GPI-modification (155,156)	18841.5	6.36	plasma membrane	electron transport	electron transporter activity	0.483059	0.501187	0.492123	0.0128187	0.0260478
434	Potassium channel AKT1	gi|75152519	LOC_Os07g07910	6	Palmitoylation(2C)	99462.2	7.95	plasma membrane	transport	transporter activity	0.711214		0.711214
435	Potassium channel AKT1	gi|222636528	LOC_Os07g07910	5	Palmitoylation(2C)	95532	9.63	plasma membrane	transport	transporter activity						AKT1
436	Potassium efflux antiporter protein	gi|115461398	LOC_Os04g58620	14	Palmitoylation(C)	123826	5.03	membrane	transport	potassium:hydrogen antiporter activity	0.496592		0.496592
437	Potassium efflux antiporter protein	gi|222629796	LOC_Os04g58620	17	Palmitoylation(3A+3C)	228842	5.42	membrane	transport	potassium:hydrogen antiporter activity		0.296483	0.296483
438	Potassium transporter	gi|218189685	LOC_Os01g70940	13	Palmitoylation(2A+2C)	88088.9	8.86	membrane	transport	transporter activity		0.903649	0.903649
439	Potassium transporter	gi|115442081	LOC_Os01g70940	13	Palmitoylation(2A+2C)	88151	8.86	membrane	transport	transporter activity	0.981748		0.981748			KUP3
440	Potassium transporter	gi|125582302	LOC_Os02g31910	12	Palmitoylation(A+2C)	79447.3	8.66	membrane	transport	transporter activity		0.737904	0.737904
441	Potassium transporter	gi|115446373	LOC_Os02g31910	12	Palmitoylation(A+2C)	81959.4	8.83	membrane	transport	transporter activity	0.895365		0.895365			HAK5
442	Potassium transporter	gi|218195547	LOC_Os04g52120	11	Palmitoylation(4A+C)	89822.6	5.33	membrane	transport	transporter activity	0.862979		0.862979
443	Potassium transporter	gi|115460464	LOC_Os04g52120	13	Palmitoylation(4A+2C)	95456.3	5.51	membrane	transport	transporter activity		0.277971	0.277971
444	Potassium transporter	gi|115477218	LOC_Os08g39950	13	Palmitoylation(A)	82596	8.87	membrane	transport	transporter activity	2.60615	0.92045	1.7633	1.19197	0.675989
445	Potassium transporter	gi|125563512	LOC_Os09g21000	14	Palmitoylation(4A)	96028.3	6.85	membrane		transporter activity	3.87258	0.946237	2.40941	2.06923	0.858815
446	Potassium transporter	gi|34395199	LOC_Os07g47350	15	Palmitoylation(A+3C)	87111.8	8.68	membrane	transport	transporter activity		0.711214	0.711214
447	Potassium transporter 3	gi|75113001	LOC_Os01g27170	14	Palmitoylation(A+4C)	89320.5	8.39	membrane	transport	transporter activity	1.05682		1.05682
448	Purine permease	gi|218191384	LOC_Os02g46380	10	Palmitoylation(A)	41983.9	6.51	membrane	transport	transporter activity		1.08643	1.08643
449	Purine permease	gi|38605752	LOC_Os04g49739	20	Palmitoylation(A+2C)	79988.1	8.71	membrane	transport	transporter activity	1.36773		1.36773
450	Putative cation-proton exchanger (ATCHX)	gi|297722665	LOC_Os03g61290	13	Palmitoylation(2A+C)	82322	8.84	plasma membrane	transport	transporter activity	0.270396	0.244343	0.257369	0.0184221	0.0715784
451	Putative transfer protein	gi|38636784	LOC_Os08g12520	1	Palmitoylation(A+C)	24271.8	5.33	extracellular			1.49968	2.48886	1.99427	0.699451	0.35073
452	Sodium/hydrogen exchanger family protein (ATCHX)	gi|77548462	LOC_Os11g03070	11	Palmitoylation(2A+C)	87230.3	6.43	plasma membrane	transport	transporter activity	0.672977		0.672977
453	Sodium/hydrogen exchanger family protein (ATCHX)	gi|115487078	LOC_Os12g02840	11	Palmitoylation(A+C)	89046.4	6.3	integral to membrane	cation transport	sodium:hydrogen antiporter activity		0.717794	0.717794
454	Solute carrier family 35 member F1	gi|115477569	LOC_Os08g42720	10	Palmitoylation(A+B+2C)	37825.5	8.4	membrane			0.444631	0.483059	0.463845	0.0271724	0.0585807
455	SPX domain-containing membrane protein	gi|75253347	LOC_Os06g03860	10	Palmitoylation(2A+C)	77649.9	8.4	plasma membrane	transport		0.260615	0.47863	0.369623	0.15416	0.417073
456	Sucrose transporter (OsSUT1)	gi|108706417	LOC_Os03g07480	10	Palmitoylation(4A+B+3C)	63695.4	9.11	plasma membrane	transport	transporter activity	1.88799	2.37684	2.13242	0.345668	0.162102
457	Sucrose transporter (OsSUT3)	gi|222641552	LOC_Os10g26470	8	Palmitoylation(2A+2C)	38647.1	8	plasma membrane	transport	transporter activity		0.724436	0.724436
458	Sucrose transporter (OsSUT3)	gi|115481924	LOC_Os10g26470	12	Palmitoylation(3A+2C)	52776.7	6.59	plasma membrane	transport	transporter activity	0.794328		0.794328
459	Sugar transporter	gi|32489187	LOC_Os04g38026	12	Palmitoylation(3A+C)	49568.3	9.65	integral to plasma membrane	sucrose transport	sucrose:hydrogen symporter activity	1.95885		1.95885
460	Sugar transporter	gi|116309960	LOC_Os04g38026	12	Palmitoylation(3A+C)	53648.9	9.35	integral to plasma membrane	sucrose transport	sucrose:hydrogen symporter activity		1.5417	1.5417
461	Sulfate transporter	gi|115439607	LOC_Os01g52130	13	Palmitoylation(A)	72584.2	9.1	membrane	transport	transporter activity	0.691831		0.691831
462	Sulfate transporter	gi|125527517	LOC_Os01g52130	13	Palmitoylation(A)	72566.2	9.1	integral to membrane	sulfate transport	sulfate transmembrane transporter activity		0.737904	0.737904			SULTR3;5
463	Sulfate transporter	gi|115466358	LOC_Os06g05160	12	Palmitoylation(3A)	71990.4	9.34	integral to membrane	transport	transporter activity	0.92045	0.954993	0.937721	0.0244256	0.0260478
464	TIC110	gi|10140720	LOC_Os10g35010	0	Palmitoylation(A+C)	107820	5.37	membrane	transport	transporter activity	0.515229		0.515229
465	TIC110	gi|110289317	LOC_Os10g35010	0	Palmitoylation(A+C)	110794	5.46	membrane	transport	transporter activity		0.972747	0.972747
466	TIC110	gi|125532467	LOC_Os10g35010	3	Palmitoylation(A+C)	99380.9	5.99	membrane	transport	transporter activity	2.85759	2.24905	2.55332	0.4303	0.168525
467	Transporter family protein	gi|215687217	LOC_Os07g33910	4	Palmitoylation(A)	29882.7	9.99	membrane	transport	transporter activity		1.19124	1.19124
468	Transportin-2	gi|38567827	LOC_Os04g59494	1	Palmitoylation(6A+3B+C)	119209	5.22	membrane	transport	ransporter activity	2.42103	1.75388	2.08745	0.471745	0.225991
469	Ureide permease 2	gi|108862716	LOC_Os12g31850	10	Palmitoylation(2A+C)	48353.1	7	plasma membrane	transport	transporter activity	0.946237	0.946237	0.946237	4.21468e-08	4.45415e-08
470	VHA	gi|297597907	LOC_Os01g61780	7	Palmitoylation(3A+2C)	93040.8	6.03	membrane	transport	hydrolase activity	0.383707	0.299226	0.341467	0.059737	0.174942
471	VHA	gi|115451943	LOC_Os03g14690	7	Palmitoylation(4C)	92372.5	5.85	plasma membrane	transport	transporter activity	0.369828	0.413047	0.391438	0.0305607	0.0780728
472	VHA	gi|78707995	LOC_Os10g10500	6	Palmitoylation(A+3C)	92739	5.44	plasma membrane	transport	transporter activity	0.928966		0.928966
473	VHA	gi|218184229	LOC_Os10g10500	6	Palmitoylation(A+3C)	92239.4	5.64	plasma membrane	transport	transporter activity		0.912011	0.912011
474	VHA subunit A	gi|115444549	LOC_Os02g07870	0	Palmitoylation(A)	68591.3	5.37	plasma membrane	transport	transporter activity	0.559758	0.49204	0.525899	0.0478839	0.0910516
475	VHA subunit C	gi|115437984	LOC_Os01g40470	0	Palmitoylation(2A+B)	40784.6	4.82	membrane	transport	transporter activity	0.413047	0.224905	0.318976	0.133037	0.417073
476	VHA subunit C	gi|115465801	LOC_Os05g51530	0	Palmitoylation(B)	42678.3	5.46	plasma membrane	transport	transporter activity	0.409261	0.469894	0.439577	0.0428743	0.0975353
477	VHA subunit D	gi|115460896	LOC_Os04g55040	0	Palmitoylation(A)	29180.7	9.81	plasma membrane	transport	transporter activity	0.954993	0.328095	0.641544	0.443283	0.690963	DET3
478	VHA subunit E	gi|115435358	LOC_Os01g12260	0	Palmitoylation(A)	26389.4	6.18	membrane	transport	transporter activity	0.963829	1.01859	0.99121	0.0387226	0.039066
479	VHA subunit E	gi|115464515	LOC_Os05g40230	0	Palmitoylation(A)	26014.1	9.37	membrane	transport	transporter activity	0.937562	0.666807	0.802184	0.191453	0.238664
480	VHA subunit G	gi|222623503	LOC_Os04g51270	0	Palmitoylation(A)	12214.6	4.95	plasma membrane	transport	transporter activity
481	VHA subunit G	gi|116310923	LOC_Os04g51270	0	Palmitoylation(A)	12304.8	8.06	plasma membrane	transport	transporter activity	0.672977	0.394457	0.533717	0.196943	0.369003
482	VHA subunit H	gi|218199814	LOC_Os07g36470	0	Palmitoylation(A+2C)	56165.1	9.07	plasma membrane	transport	transporter activity	3.66438	2.48886	3.07662	0.831217	0.270172
483	Voltage-dependent anion channel	gi|115438000	LOC_Os01g40570	0	Palmitoylation(A)	29891.7	7.24	plasma membrane	transport	transporter activity	0.963829	0.981748	0.972788	0.0126706	0.013025
484	Voltage-dependent anion-selective channel	gi|125563412	LOC_Os09g19734	1		29173.7	6.7	plasma membrane	anion transport	voltage-gated anion channel activity		0.981748	0.981748
485	Voltage-dependent anion-selective channel	gi|125605417	LOC_Os09g19734	1		29288.8	7.87	plasma membrane	anion transport	voltage-gated anion channel activity	1.48594		1.48594
486	Zinc transporter	gi|30420736	LOC_Os05g03780	6	Palmitoylation(2A+B+C)	45547.7	5.87	membrane	transport	transporter activity	0.409261	0.758578	0.583919	0.247004	0.423011
Membrane trafficking
487	AAA-type ATPase family protein	gi|218187789	LOC_Os01g12660	1	Palmitoylation(C)	93564.6	8.4	plasma membrane	membrane fusion	ATPase activity	0.619441		0.619441
488	AAA-type ATPase family protein	gi|115435412	LOC_Os01g12660	1	Palmitoylation(C)	93420.3	8.23	plasma membrane	membrane fusion	ATPase activity		0.487529	0.487529
489	Adapitin	gi|115441825	LOC_Os01g68750	2	Palmitoylation(A+B)	103789	5.43	membrane coat	vesicle-mediated transport	clathrin binding	1.87068		1.87068
490	Adapitin	gi|125528843	LOC_Os01g68750	2	Palmitoylation(A+B)	103774	5.51	membrane coat	vesicle-mediated transport	clathrin binding		2.22844	2.22844
491	Adapitin	gi|108705816	LOC_Os03g02150	0	Palmitoylation(3A+4B)	99724.9	5.47	plasma membrane	vesicle-mediated transport	transporter activity	0.990832		0.990832
492	Adapitin	gi|222624064	LOC_Os03g02150	0	GPI-modification (989);Palmitoylation(2A+3B)	112518	5.38	plasma membrane	vesicle-mediated transport	transporter activity		0.912011	0.912011
493	Adapitin	gi|218192845	LOC_Os03g23950	0	Palmitoylation(2A+2C)	99066.9	4.95	plasma membrane	transport	transporter activity
494	Alpha-SNAP	gi|115475700	LOC_Os08g18110	0	Palmitoylation(2A)	32485.3	5.04	plasma membrane	intracellular protein transport	soluble NSF attachment protein activity	1.01859	1.25893	1.13876	0.169942	0.149234
495	Arf guanyl-nucleotide exchange factor	gi|297597694	LOC_Os01g56590	1	Palmitoylation(3A+2C)	139536	6.28	membrane	cellular membrane fusion	enzyme regulator activity	1		1
496	Beta adaptin-like	gi|54290350	LOC_Os01g43630	1	Palmitoylation(2A+C)	98405.3	5.2	membrane coat	vesicle-mediated transport	protein transporter activity	1.45881		1.45881
497	C2 calcium/lipid-binding region	gi|47497419	LOC_Os02g27110	0	Palmitoylation(7A+2B+7C)	468863	5.98	membrane	C2 calcium-dependent membrane targeting	phosphoinositide binding	2.53513	4.09261	3.31387	1.1013	0.332332	AT5G11490
498	C2 calcium/lipid-binding region	gi|115449573	LOC_Os02g57000	0	Palmitoylation(A)	30640.4	9.82	membrane	C2 calcium-dependent membrane targeting
499	C2 calcium/lipid-binding region	gi|115462109	LOC_Os05g05650	0	Palmitoylation(A)	28864.5	9.42	membrane	C2 calcium-dependent membrane targeting		0.963829		0.963829
500	C2 calcium/lipid-binding region	gi|125550850	LOC_Os05g05650	0	Palmitoylation(A)	28663.3	9.42	membrane	C2 calcium-dependent membrane targeting			0.831764	0.831764
501	C2 calcium/lipid-binding region	gi|222635860	LOC_Os06g40570	3	Palmitoylation(2A+4C)	115446	5.5	plasma membrane	C2 calcium-dependent membrane targeting		1.27057		1.27057
502	Clathrin adaptor	gi|115440871	LOC_Os01g61710	0	Palmitoylation(B+C)	57270	5.75	membrane coat	vesicle-mediated transport	clathrin binding		1.40605	1.40605
503	Clathrin adaptor	gi|218197659	LOC_Os06g07090	0	Palmitoylation(5A+B)	97822.4	6.19	membrane coat	vesicle-mediated transport	clathrin binding	0.515229	0.432514	0.473871	0.0584882	0.123426
504	Clathrin assembly protein	gi|52077380	LOC_Os06g45050	0	Palmitoylation(C)	64909.9	4.94	plasma membrane	vesicle-mediated transport	structural molecule activity		0.554626	0.554626
505	Clathrin assembly small subunit protein AP19	gi|115456139	LOC_Os03g59660	0	Palmitoylation(B)	18817.9	8.31	membrane	transport	transporter activity	0.648634		0.648634
506	Clathrin heavy chain	gi|75333114	LOC_Os03g50350	2	Palmitoylation(2A)	136308	6.5	plasma membrane	transport	transporter activity	1.5417	2.22844	1.88507	0.485595	0.257601
507	Clathrin heavy chain	gi|77548264	LOC_Os11g01380	0	Palmitoylation(A+4B+C)	193346	5.25	plasma membrane	transport	structural molecule activity	2.05116		2.05116
508	Clathrin heavy chain	gi|77552802	LOC_Os12g01390	0	Palmitoylation(A+4B+C)	193348	5.25	plasma membrane	vesicle-mediated transport	structural molecule activity		2.208	2.208			F11B9.30
509	Coatomer alpha subunit	gi|115454911	LOC_Os03g50340	2	Palmitoylation(A)	136381	6.44	COPI vesicle coat	ER to Golgi vesicle-mediated transport	transporter activity	1.65959	2.07014	1.86486	0.290306	0.155671
510	Coatomer alpha subunit	gi|125562808	LOC_Os09g04110	2	Palmitoylation(A+C)	136550	6.43	plasma membrane	transport	transporter activity	2.51189	2.91072	2.7113	0.282016	0.104015
511	Coatomer subunit beta	gi|218190297	LOC_Os02g11830	1	Palmitoylation(2A)	103780	4.83	membrane	vesicle-mediated transport	structural molecule activity	1.25892		1.25892
512	Coatomer subunit beta	gi|222622410	LOC_Os02g11830	0	Palmitoylation(A)	101413	4.97	membrane	vesicle-mediated transport	structural molecule activity		1.07647	1.07647
513	Coatomer subunit beta	gi|125554018	LOC_Os02g11830	3	Palmitoylation(A+B)	102159	4.85	membrane	vesicle-mediated transport	protein transporter activity		2.60615	2.60615
514	Coatomer subunit beta	gi|222634940	LOC_Os02g11830	3	Palmitoylation(A+B)	102369	4.84	membrane	vesicle-mediated transport	protein transporter activity	0.990832		0.990832
515	Coatomer subunit beta-1	gi|125525418	LOC_Os01g17430	1	Palmitoylation(5A+2C)	105177	5.44	COPI vesicle coat	vesicle-mediated transport	protein transporter activity	1.69044	2.39883	2.04464	0.500909	0.244987
516	Coatomer subunit beta-1	gi|218185340	LOC_Os11g07280	1	Palmitoylation(5A+2C)	105181	5.59	COPI vesicle coat	vesicle-mediated transport	clathrin binding	1.70608		1.70608
517	Coatomer subunit beta-1	gi|297611333	LOC_Os11g07280	1	Palmitoylation(5A+2C)	105438	5.59	COPI vesicle coat	vesicle-mediated transport	clathrin binding		0.937562	0.937562
518	Coatomer subunit delta	gi|218196527	LOC_Os05g24601	3	Palmitoylation(B+2C)	66431.9	5.9	membrane	vesicle-mediated transport	protein transporter activity
519	Coatomer subunit delta	gi|222631062	LOC_Os05g24601	0	Palmitoylation(B+C)	86099.8	5.93	membrane	vesicle-mediated transport	protein transporter activity	2.48886		2.48886
520	Coatomer subunit delta	gi|222640450	LOC_Os08g28080	1	Palmitoylation(C)	68173.7	6.66	membrane	transport		1.51356		1.51356
521	Coatomer subunit epsilon	gi|115460494	LOC_Os04g52270	0	Palmitoylation(C)	31581.1	5.23	membrane	transport	structural molecule activity	0.539511		0.539511
522	Coatomer subunit epsilon	gi|115460920	LOC_Os04g55200	0	Palmitoylation(C)	32075.8	5.74	membrane	transport	transporter activity	2.75423	2.46604	2.61013	0.203781	0.0780728
523	Coatomer subunit gamma-1	gi|218192372	LOC_Os03g12590	1	Palmitoylation(4A+B+C)	100750	5.09	membrane	transport	structural molecule activity	1.27057	1.1272	1.19889	0.101383	0.084564
524	Endomembrane protein 70	gi|62734077	LOC_Os11g07910	10	Palmitoylation(3A)	64949.8	8.39	membrane	involved in cell adhesion and phagocytosis			0.870964	0.870964
525	Endoplasmic reticulum vesicle transporter protein	gi|108707873	LOC_Os03g20520	2	Palmitoylation(A+B+C)	43818.6	5.92	plasma membrane	fatty acid biosynthetic process		0.310456	0.310456	0.310456	0	0
526	Endoplasmic reticulum vesicle transporter protein	gi|218193856	LOC_Os03g57100	1	Palmitoylation(C)	40272.1	6.64	endoplasmic reticulum			0.398107	0.363078	0.380593	0.0247693	0.0650809
527	Exo70 exocyst complex subunit	gi|115461440	LOC_Os04g58880	1	Palmitoylation(5A)	71549.4	7.21	membrane	transport
528	Exo70 exocyst complex subunit	gi|115484279	LOC_Os11g05880	1	Palmitoylation(2A)	72868.2	7.67	exocyst	vesicle docking during exocytosis	protein binding		1.25892	1.25892
529	Exo70 exocyst complex subunit	gi|115484357	LOC_Os11g06700	1	Palmitoylation(A)	75084.4	5	exocyst	vesicle docking during exocytosis	protein binding	1.04713	1.04713	1.04713	0	0
530	Exo70 exocyst complex subunit	gi|77553727	LOC_Os12g06270	2	Palmitoylation(2A+B)	142465	8.89	exocyst	vesicle docking during exocytosis	protein binding		0.946237	0.946237			EXO70C1
531	Exo70 exocyst complex subunit	gi|125535853	LOC_Os12g06270	2	Palmitoylation(2A+B)	82013.7	7.62	exocyst	vesicle docking during exocytosis	protein binding	0.972747		0.972747
532	Exo70 exocyst complex subunit	gi|77553092	LOC_Os12g06840	1		75694.8	5.77	exocyst	vesicle docking during exocytosis	protein binding	0.448745	0.288403	0.368574	0.113379	0.307615
533	Exocyst complex component Sec10 family protein	gi|115487964	LOC_Os12g13590	0	Palmitoylation(5A)	88229.1	5.11	membrane	vesicle docking during exocytosis		0.928966	1.02802	0.978491	0.0700389	0.0715784
534	Exocyst complex component Sec3 isoform	gi|218185576	LOC_Os03g42750	0	Palmitoylation(A+2C)	101898	5.85	exocyst			1.02802	0.981748	1.00488	0.0327167	0.0325578
535	Exocyst complex component sec5	gi|222628863	LOC_Os04g34450	2	Palmitoylation(3A+B+C)	123283	6.68	plasma membrane	cell growth			0.515229	0.515229
536	Exocyst complex component sec5	gi|116309891	LOC_Os04g34450	2	Palmitoylation(2A+B+C)	122631	5.75	plasma membrane	cell growth		0.972747		0.972747
537	Exocyst complex subunit Sec15-like	gi|125542521	LOC_Os03g06760	1	Palmitoylation(A+2C)	89331.2	5.8	exocyst	pollen tube growth		1.8197	2.51189	2.16579	0.489449	0.225991
538	Integral membrane Yip1 family	gi|115438460	LOC_Os01g42480	5		31739.4	5.91	membrane	vesicle-mediated transport		0.691831		0.691831
539	Membrane-associated 30 kDa protein	gi|115441587	LOC_Os01g67000	0	Palmitoylation(A)	35088.6	9.3	membrane	vesicle organization		0.313329	0.343558	0.328443	0.0213754	0.065081
540	Mu-type subunit of clathrin adaptor complex	gi|125527406	LOC_Os01g50770	0	Palmitoylation(A+C)	48989.3	6.18	membrane	transport		1.02802		1.02802
541	Mu-type subunit of clathrin adaptor complex	gi|115465203	LOC_Os05g46550	0	Palmitoylation(A+C)	49246.6	5.86	clathrin vesicle coat	intracellular protein transport	protein transporter activity
542	Organelle fission mediator	gi|297598336	LOC_Os01g72280	1		17444	8.6	membrane	peroxisome fission	protein binding	0.990832		0.990832
543	P24-beta-type membrane component of COPI-/COPII-coated vesicle	gi|222625782	LOC_Os03g53310	1	Palmitoylation(2A+C)	24378.9	9.41	membrane	transport		0.195884	0.164437	0.180161	0.0222366	0.123426
544	P24-beta-type membrane component of COPI-/COPII-coated vesicle	gi|115477497	LOC_Os08g42050	2	Palmitoylation(A+C)	24564.9	5.99	membrane	transport	transporter activity	0.239883	0.183654	0.211769	0.0397602	0.187753
545	Patellin (SEC14-like phosphoinositide-binding protein)	gi|115441357	LOC_Os01g65380	2	Palmitoylation(A)	66457.9	4.65	plasma membrane	transport	transporter activity	3.25087	2.51189	2.88138	0.522543	0.181351
546	Phosphate transporter traffic facilitator	gi|115486241	LOC_Os11g39650	3	Palmitoylation(B)	42984.7	5.18	integral to endoplasmic reticulum membrane	ER to Golgi vesicle-mediated transport	nucleotide binding	0.724436		0.724436
547	Prenylated rab acceptor	gi|222631937	LOC_Os05g39670	2	GPI-modification (199);Palmitoylation(A)	22981.3	10	membrane	vesicle-mediated transport		0.731139		0.731139
548	Protein involved in retrieval of ER membrane proteins from Golgi	gi|115434032	LOC_Os01g01640	4		21768.4	9.63	integral to membrane	retrograde vesicle-mediated transport, Golgi to ER		0.161436	0.175388	0.168412	0.00986569	0.0585807
549	Protein sorting-associated protein 18	gi|222640011	LOC_Os08g08060	1	Palmitoylation(A)	100758	5.59	plasma membrane	vesicle-mediated transport	protein binding	1.30617		1.30617
550	Protein sorting-associated protein 18	gi|115475059	LOC_Os08g08060	1	Palmitoylation(A)	112984	5.47	plasma membrane	vesicle-mediated transport	protein binding
551	Protein sorting-associated protein 35	gi|125546075	LOC_Os03g58700	0	Palmitoylation(2A+C)	89840.2	5.21	membrane	endosome to Golgi transport		1.1272	0.903649	1.01542	0.158072	0.155671
552	Protein trafficking vesicle-associated protein	gi|125540465	LOC_Os02g42940	1	Palmitoylation(A)	24917.6	6.34	membrane	transport	structural molecule activity		0.648634	0.648634
553	Protein trafficking vesicle-associated protein	gi|115474857	LOC_Os08g06020	1		26859.9	7.64	plasma membrane	transport	protein binding	0.794328		0.794328
554	Protein transport protein Sec24-like	gi|38346522	LOC_Os04g04020	1	Palmitoylation(2C)	111607	8.25	COPII vesicle coat	transport	transporter activity
555	Rab GDP dissociation inhibitor alpha	gi|2384760	LOC_Os05g23860	0	Palmitoylation(A+B)	49559.3	5.52	membrane	plasma membrane to endosome transport	enzyme regulator activity
556	Ras-related protein	gi|297599697	LOC_Os02g43690	0	FT - CaaX;GGT2 - Rab ;Palmitoylation(2C)	22504.4	5.49	plasma membrane	ER to Golgi vesicle-mediated transport	GTP binding	3.16228	2.88403	3.02315	0.19675	0.0650809
557	R-SNARE protein, Sec22-family	gi|218197755	LOC_Os06g09850	1	Palmitoylation(A)	25465.4	9.15	membrane	vesicle-mediated transport	transporter activity	1.00925		1.00925
558	Sar1-family small GTPase	gi|115436368	LOC_Os01g23620	0	Palmitoylation(C)	21984.3	6.97	plasma membrane	rough ER to cis-Golgi vesicle-mediated transport	GTP binding	0.258226	0.233346	0.245786	0.017593	0.0715784
559	SEC1 family transport protein	gi|115445919	LOC_Os02g24134	0	Palmitoylation(C)	64765.1	6.66	membrane	transport	transporter activity	1.0666		1.0666
560	SEC1 family transport protein	gi|75109650	LOC_Os06g04450	0	Palmitoylation(A+C)	74729.7	7.58	membrane fraction	protein secretion	protein transporter activity	3.94457	4.32514	4.13486	0.2691	0.0650809	VPS45
561	SEC11-like subunit of signal peptidase complex	gi|125554874	LOC_Os06g16260	3		22069.9	5.85	plasma membrane	protein metabolic process	hydrolase activity	0.946237	0.990832	0.968535	0.0315333	0.0325578	KEU
562	SEC14-like phosphoinositide-binding protein	gi|115464035	LOC_Os05g35460	2		63948	4.59	plasma membrane	transport	transporter activity	1.04713		1.04713
563	SEC6	gi|125541142	LOC_Os02g51430	0	Palmitoylation(3A+2C)	85500.3	4.86	plasma membrane	pollination		1.09648	1.05682	1.07665	0.028044	0.0260475
564	Sec7 guanine nucleotide exchange factor	gi|125549703	LOC_Os07g37750	1	Palmitoylation(6A+2B+2C)	185521	5.34	membrane	transport	enzyme regulator activity	2.18776		2.18776
565	Sec7 guanine nucleotide exchange factor	gi|222637288	LOC_Os07g37750	1	Palmitoylation(6A+2B+2C)	182150	5.38	membrane	transport	enzyme regulator activity		1.08643	1.08643
566	SEC7-like guanine nucleotide exchange family protein	gi|218190236	LOC_Os03g14260	1	Palmitoylation(2A+5C)	182398	5.59	membrane	vesicle-mediated transport	regulation of ARF protein signal transduction	1.03753		1.03753
567	SEC7-like guanine nucleotide exchange family protein	gi|222624560	LOC_Os03g14260	1	Palmitoylation(2A)	197689	5.46	membrane	vesicle-mediated transport	regulation of ARF protein signal transduction	1	0.954993	0.977496	0.031825	0.0325577
568	SEC7-like guanine nucleotide exchange family protein	gi|38344114	LOC_Os04g02690	3	Palmitoylation(5A+2B+3C)	154806	5.45	plasma membrane	regulation of vesicle targeting, to, from or within Golgi	GTP:GDP antiporter activity	0.337287	0.340408	0.338848	0.00220679	0.00651262
569	SEC8 exocyst complex component	gi|218200926	LOC_Os08g22864	1	Palmitoylation(4A+C)	121632	5.67	plasma membrane	pollen tube growth		1.03753	1.02802	1.03277	0.00672605	0.00651261
570	Secretory carrier-associated membrane protein 5	gi|222639956	LOC_Os08g06440	3		22836.9	8.82	plasma membrane	transport	transporter activity		0.597035	0.597035			SEC8
571	SNARE domain containing protein	gi|115446467	LOC_Os02g32740	0	Palmitoylation(A)	28141.3	6.86	membrane fraction	membrane fraction	SNAP receptor activity	0.187068	0.226986	0.207027	0.0282265	0.136342
572	SNARE domain containing protein	gi|49328025	LOC_Os05g48020	2	Palmitoylation(A+2C)	35300.1	4.95	membrane	transport	transporter activity	1.02802	0.928966	0.978491	0.0700389	0.0715784	SNAP33
573	SNARE domain containing protein	gi|222640251	LOC_Os08g17600	1	GPI-modification (318);Palmitoylation(2A+3C)	37975.3	9.67	membrane	transport	protein binding	0.92045	0.946237	0.933343	0.0182346	0.0195368	SYP71
574	Synaptobrevin-like vesicle-trafficking protein	gi|218191763	LOC_Os02g55990	2	Palmitoylation(2A)	25233	8.94	membrane	transport		0.444631	0.401791	0.423211	0.0302928	0.0715785
575	Synaptotagmin-type membrane-trafficking protein	gi|222619506	LOC_Os03g14700	1	Palmitoylation(C)	55044.1	5.95	plasma membrane	response to abiotic stimulus	lipid binding	0.937562	0.847227	0.892395	0.0638762	0.0715784
576	Synaptotagmin-type membrane-trafficking protein	gi|115480413	LOC_Os09g36770	1	Palmitoylation(A)	61417.3	6.33	plasma membrane	membrane-trafficking		0.831764		0.831764
577	Synaptotagmin-type membrane-trafficking protein	gi|125564526	LOC_Os09g36770	1	Palmitoylation(A)	61431.4	6.33	plasma membrane	membrane-trafficking			0.717794	0.717794			SYTA
578	Syntaxin	gi|125525230	LOC_Os01g15110	1	Palmitoylation(C)	30418.5	6.11	trans-Golgi network transport vesicle	intra-Golgi vesicle-mediated transport	t-SNARE activity	0.990832		0.990832
579	Syntaxin	gi|297606777	LOC_Os07g07000	1	Palmitoylation(C)	37758.4	9.05	plasma membrane	transport	protein binding	1.09648	1.03753	1.067	0.0416841	0.0390665	VAM3
580	Syntaxin 121	gi|115468736	LOC_Os06g39050	1	Palmitoylation(A+C)	33921.4	5.89	plasma membrane	transport	protein binding	0.409261	0.636796	0.523028	0.160891	0.307615	SYP132
581	Syntaxin 52	gi|115443843	LOC_Os02g02720	1	GPI-modification (204);Palmitoylation(2C)	25951	8.87	membrane	transport	protein binding	0.57544	0.691831	0.633635	0.0823009	0.129887
582	Syntaxin 6	gi|108864037	LOC_Os11g06740	1		26679.5	5.23	membrane	transpor	protein binding	1.10662		1.10662
583	Syntaxin of plants 41	gi|55296198	LOC_Os06g02570	1	Palmitoylation(C)	36574.7	8.76	plasma membrane	transport	protein binding						SYP61
584	Transmembrane 9 superfamily member	gi|222630340	LOC_Os05g07650	10	Palmitoylation(4A+3C)	73888.8	7.47	integral to membrane	involved in cell adhesion and phagocytosis			0.855067	0.855067
585	Transmembrane 9 superfamily member	gi|218196166	LOC_Os05g07650	10	Palmitoylation(3A+2C)	74338.4	8.14	integral to membrane	involved in cell adhesion and phagocytosis		0.787046		0.787046
586	Transmembrane 9 superfamily member	gi|125597621	LOC_Os06g37160	10	Palmitoylation(3A+B+C)	81245.4	8.12	plasma membrane	involved in cell adhesion and phagocytosis		0.887156		0.887156
587	Transmembrane 9 superfamily member	gi|53791995	LOC_Os06g37160	10	Palmitoylation(3A+B+C)	73238.4	7.89	plasma membrane	involved in cell adhesion and phagocytosis			0.394457	0.394457
588	Transmembrane 9 superfamily member	gi|218201585	LOC_Os09g38530	9	Palmitoylation(3A+2B)	56191	5.81	plasma membrane	involved in cell adhesion and phagocytosis		0.816582		0.816582
589	Transmembrane 9 superfamily member	gi|218202616	LOC_Os09g38530	10	Palmitoylation(4A+B)	73673.4	7.51	plasma membrane	involved in cell adhesion and phagocytosis		0.685488		0.685488
590	Transmembrane 9 superfamily member	gi|115487610	LOC_Os12g07670	9	Palmitoylation(3A+C)	68072.4	8.58	phragmoplast	membrane fusion	t-SNARE activity	0.801678		0.801678
591	Transmembrane 9 superfamily member(t-SNARE activity)	gi|222623040	LOC_Os02g34690	9	Palmitoylation(A)	64446.8	7.2	membrane	involved in cell adhesion and phagocytosis		0.291072		0.291072
592	Transport protein Sec23	gi|62734287	LOC_Os11g24560	1	Palmitoylation(A+B)	86682.2	5.65	COPII vesicle coat	transport	transporter activity	3.01995	3.46737	3.24366	0.316371	0.0975353
593	Transport protein Sec61 subunit alpha	gi|222624444	LOC_Os03g11440	12	Palmitoylation(A+3C)	60024	9.39	membrane	protein secretion	protein transmembrane transporter activity	0.972747	1	0.986374	0.0192706	0.0195369
594	Trs120-like component of TRAPP Golgi membrane trafficking complex	gi|218195153	LOC_Os04g42370	1	Palmitoylation(5A+2B+2C)	127594	6.36	plasma membrane	transport		0.990832		0.990832
595	T-SNARE	gi|115451783	LOC_Os03g13380	10	Palmitoylation(3A+B+C)	67805.8	6.85	integral to membrane	membrane fusion		0.387258	0.310456	0.348857	0.054307	0.155671
596	Vesicle coat complex COPI	gi|218199265	LOC_Os07g10150	1	Palmitoylation(3A+B+2C)	98563.8	5.03	membrane	vesicle-mediated transport	clathrin binding	2.80543	2.37684	2.59114	0.303061	0.116961
597	Vesicle tethering family protein	gi|115488916	LOC_Os12g35360	1	Palmitoylation(5A+3C)	102301	4.73	membrane	Golgi vesicle transport	protein transporter activity	1.48594		1.48594
598	Vesicle tethering family protein	gi|218187007	LOC_Os12g35360	1	Palmitoylation(6A+4C)	115209	4.76	membrane	Golgi vesicle transport	protein transporter activity		0.990832	0.990832
599	Vesicle transport syntaxin-type t-SNARE protein	gi|222625754	LOC_Os03g52650	1	Palmitoylation(2A+C)	52184.5	6.89	phragmoplast	membrane fusion	t-SNARE activity
600	Vesicle transport syntaxin-type t-SNARE protein	gi|125545646	LOC_Os03g52650	1	Palmitoylation(A+C)	57258.3	6.2	plasma membrane	transport	protein binding	0.824138		0.824138			SYP111
601	Vesicle transport v-SNARE 13	gi|115437652	LOC_Os01g37980	1	Palmitoylation(C)	24934.7	9.43	membrane	transport	protein binding	0.946237	0.937562	0.9419	0.00613426	0.00651265
602	Vesicle transport v-SNARE 13	gi|115439483	LOC_Os01g51120	1	Palmitoylation(C)	24861.6	9.13	membrane	transport	protein binding						SGR4
603	Vesicle-associated membrane protein	gi|125585044	LOC_Os03g06960	1	Palmitoylation(2A+C)	20901.7	9.8	plasma membrane	vesicle-mediated transport		0.946237	0.903649	0.924943	0.030114	0.0325577
604	Vesicle-associated membrane protein	gi|115456011	LOC_Os03g58840	2	Palmitoylation(2A+C)	24739.8	8.96	plasma membrane	transport			0.704693	0.704693			VAMP721
605	Vesicle-associated membrane protein	gi|218199250	LOC_Os07g09600	2	Palmitoylation(2A+C)	28031.8	9.3	plasma membrane	transport	vesicle-mediated transport	0.731139		0.731139
606	Vesicle-fusing ATPase	gi|218197113	LOC_Os05g44310	0	Palmitoylation(2A+C)	81099.7	5.66	membrane		protein binding
607	Vesicle-fusing ATPase	gi|115464927	LOC_Os05g44310	0	Palmitoylation(2A+C)	81128.7	5.72	plasma membrane		protein binding	2.29087	2.51189	2.40138	0.156284	0.0650809	NSF
608	Vps51/Vps67	gi|218189148	LOC_Os01g56910	1	Palmitoylation(2C)	114859	6.34	membrane			0.544503		0.544503
609	Vps51/Vps67	gi|115440279	LOC_Os01g56910	1	Palmitoylation(2C)	113371	6.36	plasma membrane
610	Vps54-like component of VFT/GARP Golgi membrane trafficking complex	gi|38346738	LOC_Os04g13470	1	Palmitoylation(2A+3C)	103980	6.07	membrane	retrograde transport, endosome to Golgi	protein binding	1.01859		1.01859
611	VSR-1	gi|115474089	LOC_Os07g48229	1	Palmitoylation(2A+5B+2C)	69646.1	5.46	plasma membrane	Golgi to vacuole transport	amino-terminal vacuolar sorting propeptide binding	0.363078	0.334195	0.348637	0.0204234	0.0585807	VPS54
Wall remodeling and metabolism
612	1,3-beta-glucan synthase	gi|218188824	LOC_Os01g55040	12	Palmitoylation(A+B)	198015	9.51	plasma membrane	carbohydrate metabolic process	transferase activity
613	1,3-beta-glucan synthase	gi|115439997	LOC_Os01g55040	14	Palmitoylation(2A+B)	207241	9.27	plasma membrane	carbohydrate metabolic process	transferase activity	1.02802		1.02802			GSL05
614	1,3-beta-glucan synthase	gi|222624093	LOC_Os06g08380	9	Palmitoylation(A+C)	184545	6.8	plasma membrane	callose deposition in cell wall	1,3-beta-glucan synthase activity	1.00925		1.00925
615	1,3-beta-glucan synthase	gi|55771366	LOC_Os06g08380	14	Palmitoylation(2A+B)	217768	8.82	plasma membrane	carbohydrate metabolic process	transferase activity	0.946237	0.946237	0.946237	0	0
616	1,3-beta-glucan synthase	gi|218197708	LOC_Os06g08380	15	Palmitoylation(3A+2B)	203742	9.17	plasma membrane	carbohydrate metabolic process	transferase activity	0.954993	0.704693	0.829843	0.176988	0.21328	CALS5
617	1,3-beta-glucan synthase	gi|222634838	LOC_Os06g08380	16	Palmitoylation(4A+C)	208865	8.85	plasma membrane	pollination;cell growth		0.847227		0.847227
618	1,3-beta-glucan synthase	gi|55295882	LOC_Os06g08380	15	Palmitoylation(4A+2C)	202170	8.64	plasma membrane	carbohydrate metabolic process	transferase activity		0.990832	0.990832
619	1,3-beta-glucan synthase	gi|218191976	LOC_Os06g08380	11	Palmitoylation(2A+C)	181617	8.15	plasma membrane	carbohydrate metabolic process	transferase activity		0.862979	0.862979
620	1,4-beta-xylanase, Glycosyl hydrolase family 10	gi|19920134	LOC_Os10g21110	0	Palmitoylation(2C)	59746.1	8.79	cell wall	carbohydrate metabolic process	hydrolase activity		1.03753	1.03753
621	1,4-beta-xylanase, Glycosyl hydrolase family 10	gi|218184365	LOC_Os10g21110	0	Palmitoylation(2A)	63975.1	8.06	cell wall	carbohydrate metabolic process	hydrolase activity	6.36796		6.36796
622	ADP glucose pyrophosphorylase large subunit	gi|5091608	LOC_Os05g50380	1	Palmitoylation(C)	58961.2	6.52	membrane	carbohydrate metabolic process	transferase activity		1.33045	1.33045
623	ADP glucose pyrophosphorylase large subunit	gi|2627058	LOC_Os05g50380	1	Palmitoylation(C)	57547.6	6.48	membrane	carbohydrate metabolic process	transferase activity
624	Alpha integrin-like protein	gi|115456315	LOC_Os03g61050	1	Palmitoylation(2C)	94842.6	4.84	membrane	pollen wall assembly	calcium ion binding	0.505825	0.253513	0.379669	0.178411	0.469913
625	Alpha-1,4-glucan-protein synthase	gi|3646373	LOC_Os03g40270	0	Palmitoylation(A)	39477.5	8.21	membrane	carbohydrate metabolic process	catalytic activity	1.59956		1.59956			DEX1
626	Alpha-expansin OsEXPA26	gi|16517062	LOC_Os12g36040	1	Palmitoylation(A+B)	29396.1	8.69	plant-type cell wall	plant-type cell wall modification during multidimensional cell growth		4.2462	4.36516	4.30568	0.0841194	0.0195369
627	Alpha-mannosidase 2, Glycosyl hydrolases family 38	gi|218197886	LOC_Os06g13650	1		130933	6.38	Golgi apparatus	carbohydrate metabolic process	hydrolase activity	0.903649		0.903649			EXPA9
628	Alpha-mannosidase 2, Glycosyl hydrolases family 38	gi|52076866	LOC_Os06g13650	1		133089	6.83	Golgi apparatus	carbohydrate metabolic process	hydrolase activity		0.630957	0.630957
629	Beta-1,3-glucanase,Glycosyl hydrolase family 81	gi|222641478	LOC_Os09g21210	1	Palmitoylation(A+2B)	75768.5	5.95	plasma membrane	cell wall macromolecule catabolic process	endo-1,3(4)-beta-glucanase activity	3.76704	6.42688	5.09696	1.88079	0.369003
630	Beta-D-xylosidase, Glycosyl hydrolase family 3	gi|62734691	LOC_Os11g19160	1	Palmitoylation(2A+C)	91661.8	9.1	cell wall	carbohydrate metabolic process	hydrolase activity	0.380189	0.376704	0.378447	0.00246468	0.00651263
631	Beta-D-xylosidase, Glycosyl hydrolase family 3	gi|125535311	LOC_Os11g47350	1	Palmitoylation(2A)	88674.3	6.36	cell wall	carbohydrate metabolic process	hydrolase activity	2.65461	2.70396	2.67928	0.0348976	0.013025
632	Beta-expansin	gi|115450177	LOC_Os03g01610	1	Palmitoylation(2A+C)	28626.7	6.34	extracellular region	cell growth		6.19441	5.97035	6.08238	0.158433	0.0260479
633	Beta-expansin	gi|115450175	LOC_Os03g01640	1	Palmitoylation(2A+2C)	28937.1	6.88	cell wall	plant-type cell wall modification during multidimensional cell growth		6.91831	6.30957	6.61394	0.430441	0.0650809
634	Beta-fructosidase, invertase, glycosyl hydrolases famnily32	gi|115443693	LOC_Os02g01590	1		72548.3	5.32	cell wall	carbohydrate metabolic process	hydrolase activity	0.239883	0.235505	0.237694	0.00309598	0.0130251	EXPB2
635	Beta-galactosidase , 35	gi|222642000	LOC_Os09g36810	1	Palmitoylation(4A)	94145.2	6.6	Golgi apparatus	carbohydrate metabolic process	hydrolase activity	0.2208	0.21677	0.218785	0.0028497	0.0130251	VAC-INV
636	Beta-galactosidase ,35	gi|218184317	LOC_Os10g18400	1	Palmitoylation(3A+B+C)	91549.2	6.01	extracellular	carbohydrate metabolic process	hydrolase activity	1.59956		1.59956
637	Beta-galactosidase, Glycosyl hydrolase family 35	gi|115437264	LOC_Os01g34920	1	Palmitoylation(A+C)	91711	5.76	plasma membrane	carbohydrate metabolic process	hydrolase activity		0.990832	0.990832
638	Beta-galactosidase, Glycosyl hydrolase family 35	gi|218188392	LOC_Os01g34920	1	Palmitoylation(2C)	93315.8	6.89	extracellular	carbohydrate metabolic process	hydrolase activity	1.99526		1.99526
639	Beta-galactosidase, Glycosyl hydrolase family 35	gi|115477689	LOC_Os08g43570	1	Palmitoylation(2A)	94739.1	9.1	endoplasmic reticulum	carbohydrate metabolic process	hydrolase activity	4.2462	4.16869	4.20744	0.054802	0.013025
640	Beta-glucosidase, Glycosyl hydrolase family 1	gi|222624443	LOC_Os03g11420	1	Palmitoylation(A+B)	58553.1	6.9	extracellular region	carbohydrate metabolic process	catalytic activity	1.03753		1.03753
641	Beta-glucosidase, Glycosyl hydrolase family 3	gi|125545728	LOC_Os03g53790	2	Palmitoylation(B+C)	69333.5	7.99	cell wall	carbohydrate metabolic process	hydrolase activity		3.76704	3.76704
642	Beta-glucosidase, Glycosyl hydrolase family 3	gi|115455347	LOC_Os03g53790	2	Palmitoylation(B+C)	70062.3	8.23	cell wall	carbohydrate metabolic process	hydrolase activity	5.49541		5.49541
643	Beta-glycosidase , Glycosyl hydrolase family 1	gi|125535245	LOC_Os11g45710	2	Palmitoylation(2A)	73184.1	6.28	membrane	response to stress	hydrolase activity	0.597035		0.597035
644	Beta-xylosidase, glycosyl hydrolase family 3	gi|222615852	LOC_Os11g18690	0	Palmitoylation(A+C)	80786.2	6.16	cell wall	carbohydrate metabolic process	hydrolase activity
645	Cell wall adhesin	gi|222615742	LOC_Os11g11710	0	Palmitoylation(A+3B)	29561.2	4.65	extracellular			3.49945	3.04789	3.27367	0.319299	0.0975353
646	Cell wall adhesin	gi|218185473	LOC_Os11g11710	0	Palmitoylation(A+3B)	29542.2	4.65	extracellular
647	Cell wall adhesin	gi|125576646	LOC_Os11g11730	0	Palmitoylation(2B+C)	48031.5	4.41	plasma membrane			3.46737	3.13329	3.30033	0.236232	0.0715784
648	Cell wall adhesin	gi|125559515	LOC_Os11g11730	0	Palmitoylation(2B+C)	47978.5	4.45	plasma membrane
649	Cell wall invertase, beta-fructosidases,Glycosyl hydrolase family 32	gi|115458294	LOC_Os04g33720	1		66207.9	7.02	cell wall	carbohydrate metabolic process	hydrolase activity		0.140605	0.140605
650	Cell wall invertase, beta-fructosidases,Glycosyl hydrolase family 32	gi|38346325	LOC_Os04g33720	1		65881.6	7.29	extracellular	carbohydrate metabolic process	hydrolase activity	0.343558		0.343558
651	Cellulose synthase-like protein D5	gi|171769908	LOC_Os06g22980	7	Palmitoylation(A)	112363	8.07	plasma membrane	cell wall biogenesis	cellulose synthase activity	0.37325	0.194089	0.283669	0.126686	0.446599
652	CSLD3 - cellulose synthase-like family D	gi|297726331	LOC_Os08g25710	7	Palmitoylation(2B)	123405	6.64	plasma membrane	plant-type cell wall biogenesis	cellulose synthase activity	0.322107		0.322107			CslD5
653	CSLD3 - cellulose synthase-like family D	gi|218201003	LOC_Os08g25710	7	Palmitoylation(2B)	113831	6.81	plasma membrane	plant-type cell wall biogenesis	cellulose synthase activity		0.30761	0.30761			CSLD4
654	Endoglucanase, Glycosyl hydrolase family 9	gi|125562395	LOC_Os02g53820	1	Palmitoylation(A+2C)	54399.6	7.59	endomembrane system	carbohydrate metabolic process	hydrolase activity	2.58226	2.58226	2.58226	0	0
655	Endoglucanase, Glycosyl hydrolase family 9	gi|125556752	LOC_Os06g50140	1	Palmitoylation(A+B+3C)	56726.9	5.48	plasma membrane	carbohydrate metabolic process	hydrolase activity	1	0.972747	0.986374	0.0192706	0.0195369
656	Expansin	gi|125562574	LOC_Os08g44790	1	Palmitoylation(A)	28748.7	9.04	cell wall	cell wall modification during multidimensional cell growth			1.07647	1.07647
657	Expansin	gi|125604342	LOC_Os08g44790	1	Palmitoylation(A+2B)	28822.8	8.99	cell wall	cell wall modification during multidimensional cell growth		2.88403		2.88403			EXP3
658	Expansin	gi|115483270	LOC_Os10g40090	1		28985.4	8.66	extracellular region	plant-type cell wall modification during multidimensional cell growth		5.44503	5.97035	5.70769	0.371462	0.065081
659	Extensin-like protein	gi|115488946	LOC_Os12g35710	2	Palmitoylation(3A+C)	78569	5.71	endomembrane system	structural constituent of cell wall	structural molecule activity	3.28095	2.72898	3.00497	0.390305	0.129887
660	Fasciclin-like arabinogalactan protein	gi|115446025	LOC_Os02g26320	2	GPI-modification (277,278);Palmitoylation(A)	30770.6	5.18	anchored to membrane	N-terminal protein myristoylation		0.524808		0.524808
661	Fasciclin-like arabinogalactan protein	gi|32488002	LOC_Os04g39590	3	GPI-modification (251,253);Palmitoylation(A)	28761.9	6.08	plasma membrane			1.72187	1.55597	1.63892	0.117311	0.0715784
662	Fasciclin-like arabinogalactan protein	gi|125556332	LOC_Os06g44660	1	GPI-modification (264,263);Palmitoylation(A)	29856.8	9.71	anchored to membrane			1.04713	1.04713	1.04713	0	0
663	Fasciclin-like arabinogalactan protein 8	gi|125582015	LOC_Os02g26290	1		21859.7	9.64	plasma membrane			3.49945		3.49945
664	Fasciclin-like arabinogalactan protein 8	gi|115446017	LOC_Os02g26290	1		22364.3	9.69	plasma membrane				2.55859	2.55859			FLA8
665	GDP-fucose synthetase	gi|125556307	LOC_Os06g44270	0	Palmitoylation(A+B)	35783.2	6.87	plasma membrane	carbohydrate metabolic process	catalytic activity	1.94089		1.94089
666	Glucan endo-1,3-beta-glucosidase , Glycosyl hydrolases family 17	gi|297612468	LOC_Os11g47820	1	Palmitoylation(A)	50837.6	5.99	plasma membrane	carbohydrate metabolic process	hydrolase activity	1.36773		1.36773
667	Glucan endo-1,3-beta-glucosidase, Glycosyl hydrolases family 17	gi|28269434	LOC_Os03g57880	1	GPI-modification (467,465)	52782.7	4.7	plasma membrane	carbohydrate metabolic process	hydrolase activity	0.654636	0.340408	0.497522	0.222193	0.446599
668	Glucan endo-1,3-beta-glucosidase, Glycosyl hydrolases family 17	gi|125597725	LOC_Os06g39060	2	GPI-modification (460,459);Palmitoylation(B+C)	52061.7	5.68	membrane	carbohydrate metabolic process	hydrolase activity	1.01859	0.724436	0.871514	0.207999	0.238664
669	Glucose-1-phosphate adenylyltransferase large subunit 2	gi|22831238	LOC_Os07g13980	1	Palmitoylation(4A)	57472.8	7.89	membrane	carbohydrate metabolic process	transferase activity		1.25892	1.25892
670	Glucose-6-phosphate isomerase	gi|115467434	LOC_Os06g14510	3	Palmitoylation(A)	62368.2	6.45	plasma membrane	carbohydrate metabolic process	catalytic activity	3.63078		3.63078
671	Glucose-6-phosphate isomerase	gi|218197916	LOC_Os06g14510	4	Palmitoylation(A)	75042.5	7.03	plasma membrane	carbohydrate metabolic process	catalytic activity		3.0761	3.0761
672	Glycosyl hydrolases family 32	gi|115459644	LOC_Os04g45290	1	Palmitoylation(A)	71757	5.01	cell wall	sucrose catabolic process	hydrolyzing O-glycosyl compounds	0.239883		0.239883
673	Glycosyl hydrolases family 32	gi|116310092	LOC_Os04g45290	1	Palmitoylation(A)	71047.1	5.01	cell wall	sucrose catabolic process	hydrolyzing O-glycosyl compounds		0.170608	0.170608
674	Glycosyltransferase family protein	gi|125555973	LOC_Os06g40060	3	Palmitoylation(C)	49268.2	7.77	membrane	carbohydrate metabolic process	transferase activity	0.376704		0.376704
675	Glycosyltransferase, glycosyl transferase family 28	gi|222618557	LOC_Os01g33230	1	Palmitoylation(4C)	46554	9.28	plasma membrane	carbohydrate metabolic process	transferase activity		0.794328	0.794328
676	Glyoxal oxidase-related protein	gi|115465397	LOC_Os05g48520	1		67528.7	6.58	extracellular			0.954993		0.954993
677	Glyoxal oxidase-related protein	gi|125553282	LOC_Os05g48520	1		67389.5	6.58	extracellular				1.10662	1.10662
678	GPI-anchored COBRA-type protein	gi|125556529	LOC_Os06g47110	1	GPI-modification (650,658);Palmitoylation(5A+2B+2C)	75177	8.8	plasma membrane	involvement in cellulose microfibril orientation,		0.474242	0.954993	0.714617	0.339942	0.475698
679	Group 3 pollen allergen	gi|52075909	LOC_Os06g45150	1		12462.4	9.44	extracellular region			3.76704	3.49945	3.63324	0.189212	0.052078
680	Invertase/pectin methylesterase inhibitor	gi|297596455	LOC_Os01g14940	1	Palmitoylation(3A+B)	18445.3	5.94	extracellular	metabolic process	enzyme regulator activity	0.758578		0.758578
681	Invertase/pectin methylesterase inhibitor	gi|125525600	LOC_Os01g20970	1	Palmitoylation(2A)	20665.4	4.98	endomembrane system	polar nucleus fusion	pectinesterase inhibitor activity	1.00925	0.903649	0.956451	0.074673	0.078073
682	Invertase/pectin methylesterase inhibitor	gi|125527408	LOC_Os01g50810	1	Palmitoylation(C)	21371.5	7.69	cell wall	polar nucleus fusion	pectinesterase inhibitor activity	1.00925		1.00925
683	Invertase/pectin methylesterase inhibitor	gi|115462985	LOC_Os05g20570	1	Palmitoylation(2C)	19483.5	8.88	endomembrane system	polar nucleus fusion	pectinesterase inhibitor activity	2.60615	2.75423	2.68019	0.104705	0.0390662
684	Invertase/pectin methylesterase inhibitor	gi|115474755	LOC_Os08g04650	1	Palmitoylation(3A)	19811.6	4.61	endomembrane system	polar nucleus fusion	pectinesterase inhibitor activity	1.83654	1.59956	1.71805	0.16757	0.0975353
685	Invertase/pectin methylesterase inhibitor	gi|125574220	LOC_Os10g10700	2	Palmitoylation(3A)	21660.8	9.27	plasma membrane	metabolic process	enzyme regulator activity	0.505825		0.505825
686	Invertase/pectin methylesterase inhibitor	gi|125531333	LOC_Os10g10700	2	Palmitoylation(3A)	21637.8	9	plasma membrane	metabolic process	enzyme regulator activity		0.981748	0.981748
687	Invertase/pectin methylesterase inhibitor	gi|77556145	LOC_Os12g37480	1	Palmitoylation(A+2C)	23133.9	8.12	extracellular	metabolic process	hydrolase activity	0.928966		0.928966
688	Mannosyl-oligosaccharide glucosidase, Glyco_hydro_63	gi|222619775	LOC_Os01g69210	3	Palmitoylation(3B)	100995	6.98	endoplasmic reticulum	metabolic process	hydrolase activity	0.928966		0.928966
689	Pectate lyase	gi|115445003	LOC_Os02g12300	1	Palmitoylation(A+C)	49226.9	9.48	extracellular	metabolic process	catalytic activity		2.80543	2.80543
690	Pectate lyase	gi|222622421	LOC_Os02g12300	1	Palmitoylation(A+C)	45174	9.36	extracellular	metabolic process	catalytic activity	1.48594		1.48594
691	Pectate lyase	gi|55296357	LOC_Os06g05209	1	Palmitoylation(A+C)	48928.3	8.65	endomembrane system	metabolic process	catalytic activity		0.855067	0.855067
692	Pectate lyase	gi|115468692	LOC_Os06g38510	1	Palmitoylation(2A)	50262	8.48	endomembrane system	cell wall organization	lyase activity	4.96592	5.05825	5.01208	0.0652828	0.0130251
693	Pectin methylesterase	gi|115479305	LOC_Os09g26360	1	Palmitoylation(B+C)	66311.1	8.35	cell wall	cell wall modification	pectinesterase activity	0.972747	0.946237	0.959492	0.0187455	0.0195369
694	Pectin methylesterase 6	gi|115452515	LOC_Os03g18860	1	Palmitoylation(3A+2B)	62408.3	6.44	cell wall	cell wall modification	pectinesterase activity	1.85353	1.52757	1.69055	0.230492	0.136342
695	Pectinacetylesterase	gi|222629489	LOC_Os04g51340	1	Palmitoylation(6A+B)	71562.4	6.63	cell wall	metabolic process	hydrolase activity		1	1
696	Pectinacetylesterase	gi|218195505	LOC_Os04g51340	1	Palmitoylation(3A+B)	56802.9	6.63	cell wall	metabolic process	hydrolase activity	0.972747		0.972747
697	Pectinesterase	gi|115452623	LOC_Os03g19610	1		37994.2	8.99	cell wall	metabolic process	hydrolase activity	4.48745	4.65586	4.57166	0.119082	0.0260478
698	Pectinesterase	gi|125544212	LOC_Os03g28090	2	Palmitoylation(B)	65161.2	5.41	cell wall	metabolic process	enzyme regulator activity	0.963829	0.912011	0.93792	0.036641	0.0390662
699	Pectinesterase	gi|116310053	LOC_Os04g38560	1	Palmitoylation(2A)	62252	8.63	cell wall	carbohydrate metabolic process	hydrolase activity		0.963829	0.963829
700	Pectinesterase	gi|125548569	LOC_Os04g38560	1	Palmitoylation(A)	62203.9	8.66	cell wall	carbohydrate metabolic process	hydrolase activity	0.515229		0.515229
701	Pectinesterase	gi|125549932	LOC_Os04g54850	2	Palmitoylation(A)	105408	5.37	cell wall	carbohydrate metabolic process	hydrolase activity	0.49204		0.49204
702	Pectinesterase	gi|90399222	LOC_Os04g54850	2	Palmitoylation(A)	105438	5.37	cell wall	carbohydrate metabolic process	hydrolase activity		0.469894	0.469894
703	Pectinesterase	gi|125601598	LOC_Os07g49100	1	Palmitoylation(2A+C)	62095.2	5.61	cell wall	carbohydrate metabolic process	hydrolase activity	1.94089	1.95884	1.94987	0.0126988	0.00651264
704	Pectinesterase	gi|115486641	LOC_Os11g45720	1		50903.4	8.4	cell wall	carbohydrate metabolic process	hydrolase activity	3.87258	3.87258	3.87258	0	0
705	Pectinesterase	gi|108864650	LOC_Os11g45730	1		53496.3	8.92	cell wall	metabolic process	hydrolase activity	3.80189	3.83707	3.81948	0.0248749	0.00651264
706	Pectinesterase	gi|218187082	LOC_Os12g37660	1	Palmitoylation(A)	44447.7	9.13	cell wall	carbohydrate metabolic process	hydrolase activity		4.87529	4.87529
707	Pectinesterase	gi|115489104	LOC_Os12g37660	1	Palmitoylation(A)	44313.5	9.13	cell wall	carbohydrate metabolic process	hydrolase activity	5.59758		5.59758
708	Pectinesterase inhibitor	gi|297721723	LOC_Os03g01020	1	Palmitoylation(2A)	20738.7	6.4	extracellular			0.42462	0.346737	0.385678	0.0550714	0.142791
709	Phosphoglucomutase	gi|218193632	LOC_Os03g50480	0	Palmitoylation(B)	62267.2	5.32	plasma membrane	carbohydrate metabolic process	phosphoglucomutase activity	0.704693	0.319154	0.511923	0.272617	0.532536
710	POEI25 - Pollen Ole e I allergen and extensin family protein	gi|125537684	LOC_Os02g01190	0	Palmitoylation(2A)	38035	9.33	endomembrane system				1.18032	1.18032
711	Pollen allergen Cyn d 23	gi|297726929	LOC_Os09g24100	1	Palmitoylation(A)	24187.1	7.68	extracellular
712	Pollen allergen Cyn d 23	gi|297726933	LOC_Os09g24100	1	Palmitoylation(A)	14022.3	6.31	extracellular			1.03753	1.10662	1.07208	0.048858	0.0455732
713	Pollen allergen Cyn d 23	gi|51090634	LOC_Os09g24100	1	Palmitoylation(A)	14001.3	7.77	extracellular			0.824138	0.809096	0.816617	0.0106364	0.013025
714	Pollen allergen Phl p 11	gi|115468516	LOC_Os06g36240	1	Palmitoylation(2A)	18860.2	5.76	extracellular			1.00925	0.990832	1.00004	0.0130257	0.0130251
715	Pollen tube wall-associated extensin-type glycoprotein	gi|218188190	LOC_Os01g25460	1	Palmitoylation(2A)	53849.6	5.11	extracellular		structural molecule activity	3.01995	2.96483	2.99239	0.0389761	0.0130251
716	Pollen tube wall-associated extensin-type glycoprotein	gi|297612310	LOC_Os11g43640	2	Palmitoylation(3A+B)	111313	4.99	cell wall		structural constituent of cell wall		1.01859	1.01859
717	Pollen tube wall-associated extensin-type glycoprotein	gi|77552375	LOC_Os11g43640	2	Palmitoylation(3A+B)	99185	4.98	cell wall		structural constituent of cell wall	2.96483		2.96483
718	Polygalacturonase inhibitor	gi|115472867	LOC_Os07g38130	2	Palmitoylation(2A+2C)	35464.5	7.09	cell wall	sigal transduction	enzyme regulator activity
719	Polygalacturonase, Glycosyl hydrolases family 28	gi|115437052	LOC_Os01g33300	0	Palmitoylation(2A)	42991.1	6.01	endomembrane system	carbohydrate metabolic process	polygalacturonase activity	0.340408	0.340408	0.340408	0	0
720	Polygalacturonase, Glycosyl hydrolases family 28	gi|49388133	LOC_Os02g10300	0	Palmitoylation(A)	43805.5	7.47	endomembrane system	carbohydrate metabolic process	hydrolase activity	0.233346		0.233346
721	Polygalacturonase, Glycosyl hydrolases family 28	gi|115444829	LOC_Os02g10300	1	Palmitoylation(A)	46339.4	8.15	endomembrane system	carbohydrate metabolic process	hydrolase activity		0.255859	0.255859
722	Polygalacturonase, Glycosyl hydrolases family 28	gi|125555670	LOC_Os06g35320	0	Palmitoylation(4A+C)	43172.4	8.07	endomembrane system	carbohydrate metabolic process	polygalacturonase activity	0.161436	0.178649	0.170042	0.0121714	0.0715784
723	Polygalacturonase, Glycosyl hydrolases family 28	gi|115468924	LOC_Os06g40890	3	Palmitoylation(3A+C)	44604	8.71	extracellular	carbohydrate metabolic process	hydrolase activity		0.212814	0.212814
724	Polygalacturonase, Glycosyl hydrolases family 28	gi|222635874	LOC_Os06g40890	0	Palmitoylation(3A+C)	43589.8	8.71	extracellular	carbohydrate metabolic process	hydrolase activity	0.946237		0.946237
725	Polygalacturonase, Glycosyl hydrolases family 28	gi|115475920	LOC_Os08g23790	1	Palmitoylation(3A+C)	43490.7	8.84	endomembrane system	carbohydrate metabolic process	polygalacturonase activity	1.00925	1	1.00463	0.00654279	0.00651266
726	Polygalacturonate 4-alpha-galacturonosyltransferase, glycosyl transferase family 8	gi|115480327	LOC_Os09g36190	2	Palmitoylation(A+C)	78853.6	8.97	Golgi apparatus	carbohydrate metabolic process	transferase activity	0.809096		0.809096
727	Protein glycosyltransferase 48 kDa subunit	gi|222636651	LOC_Os07g10830	2		61647.5	7.32	membrane	cell wall organization	glycotransferase activity	1.83654	1.90546	1.871	0.0487355	0.0260478
728	Protein glycosyltransferase 63 kDa subunit	gi|115441759	LOC_Os01g68324	4	Palmitoylation(B)	75206.5	6.14	plasma membrane	protein amino acid terminal N-glycosylation	transferase activity	2.10863	1.90546	2.00704	0.143661	0.0715784
729	Protein glycosyltransferase 67 kDa subunit	gi|115463069	LOC_Os05g23600	1	Palmitoylation(2A+B)	69521.9	6.97	endoplasmic reticulum	protein modification process	transferase activity	0.972747		0.972747
730	Protein glycosyltransferase 67 kDa subunit	gi|222629850	LOC_Os05g23600	2	Palmitoylation(A)	52880.8	6.37	membrane	protein modification process	transferase activity	0.711214		0.711214
731	Rhamnose synthase	gi|297721503	LOC_Os02g45540	1		34559.2	5.91	plasma membrane	extracellular polysaccharide biosynthetic process	UDP-4-keto-rhamnose-4-keto-reductase activity	2.91072	3.25087	3.0808	0.240527	0.0780729
732	Similar to Root hair defective 3 GTP-binding protein	gi|222618715	LOC_Os01g39310	3	Palmitoylation(2A)	90499.3	5.88	plasma membrane	plant-type cell wall biogenesis	GTP binding	0.92045	1.02802	0.974233	0.0760612	0.0780729
733	Sucrose-phosphate synthase	gi|51535475	LOC_Os06g43630	0	Palmitoylation(4A+C)	109462	6.8	plasma membrane	carbohydrate metabolic process	transferase activity	0.928966	0.990832	0.959899	0.0437456	0.0455731
734	UDP-D-xylose 4-epimerase	gi|125560032	LOC_Os08g03570	1		43274.5	8.85	Golgi apparatus	plant-type cell wall biogenesis	catalytic activity	0.963829		0.963829
735	UDP-D-xylose 4-epimerase	gi|115474641	LOC_Os08g03570	3		44827.3	9.11	Golgi apparatus	plant-type cell wall biogenesis	catalytic activity		0.855067	0.855067			MUR4
736	UDP-glucose 6-dehydrogenase	gi|108708917	LOC_Os03g31210	0	Palmitoylation(2A)	53472.3	5.9	cell wal	metabolic process	catalytic activity
737	UDP-glucose 6-dehydrogenase	gi|50582697	LOC_Os03g40720	0	Palmitoylation(3A)	51562.8	6.53	cell wall	metabolic process	binding	3.49945	3.34195	3.4207	0.111371	0.0325578
738	UDP-glucose 6-dehydrogenase	gi|115455455	LOC_Os03g55070	1	Palmitoylation(3A+B+C)	52898.7	5.79	cell wall	carbohydrate metabolic process	catalytic activity	4.05509	4.13048	4.09278	0.0533087	0.0130251
739	UDP-glucose 6-dehydrogenase	gi|108711177	LOC_Os03g55070	1	Palmitoylation(A+B+C)	27345.4	4.99	cell wall	carbohydrate metabolic process	catalytic activity
740	UDP-glucose 6-dehydrogenase	gi|115488436	LOC_Os12g25690	1	Palmitoylation(3A+C)	52854.7	5.79	cell wall	metabolic process	catalytic activity
741	UDP-glucose glycoprotein glucosyltransferase	gi|222623395	LOC_Os02g44510	1	Palmitoylation(A+B+3C)	180447	5.87	endoplasmic reticulum	signal transduction	transferase activity	1.28233		1.28233
742	UDP-glucose pyrophosphorylase	gi|7417426	LOC_Os02g02560	0	Palmitoylation(A)	51670.3	5.46	plasma membrane	carbohydrate metabolic process	transferase activity		5.29664	5.29664
743	UDP-glucose pyrophosphorylase	gi|115443819	LOC_Os02g02560	0	Palmitoylation(A)	51612.3	5.54	plasma membrane	carbohydrate metabolic process	transferase activity	25.1189	25.1189	25.1189	0	0
744	UDP-glucose pyrophosphorylase	gi|115480571	LOC_Os09g38030	0	Palmitoylation(A)	51682.2	5.43	plasma membrane	carbohydrate metabolic process	transferase activity		0.972747	0.972747
745	UDP-glucose pyrophosphorylase	gi|88866516	LOC_Os09g38030	0	Palmitoylation(A)	51652.2	5.43	plasma membrane	carbohydrate metabolic process	transferase activity	4.7863		4.7863
746	UDP-glucuronic acid decarboxylase	gi|115436236	LOC_Os01g21320	1		46445.8	8.29	plasma membrane	carbohydrate metabolic process	catalytic activity	0.824138		0.824138
747	UDP-glucuronic acid decarboxylase	gi|56201956	LOC_Os01g62020	1	Palmitoylation(A)	45816.8	9.53	membrane	carbohydrate metabolic process	catalytic activity	1.35519	1.23595	1.29557	0.0843168	0.0650809
748	UDP-glycosyltransferase	gi|55297304	LOC_Os06g17120	2	Palmitoylation(A)	51624.7	5.35	endomembrane system	metabolic process	transferase activity	1.0666		1.0666
749	Xylose isomerase	gi|218200228	LOC_Os07g47290	0	Palmitoylation(A)	53363.5	5.42	membrane	carbohydrate metabolic process	catalytic activity	1.69044		1.69044
Cytoskeleton dynamic
750	Actin	gi|15289940	LOC_Os01g73310	0	Palmitoylation(2C)	41727.6	5.23	plasma membrane	cellular component organization	structural molecule activity
751	Actin	gi|115454971	LOC_Os03g50885	0	Palmitoylation(C)	41812.8	5.3	plasma membrane	cellular component organization	structural molecule activity	5.15229	5.05825	5.10527	0.0664963	0.013025	ACT7
752	Actin	gi|20322	LOC_Os03g50885	0	Palmitoylation(C)	41952.8	5.22	plasma membrane	cellular component organization	structural molecule activity		1.09648	1.09648
753	Actin	gi|115482882	LOC_Os10g36650	0	Palmitoylation(2C)	41679.7	5.31	plasma membrane	cell growth	structural molecule activity	4.44631	4.28549	4.3659	0.113722	0.0260479
754	Actin	gi|77556832	LOC_Os12g44350	2	Palmitoylation(A)	41654.7	5.46	plasma membrane	cellular component organization	structural molecule activity	4.69894	4.7863	4.74262	0.0617728	0.013025
755	Actin depolymerizing factor	gi|222629337	LOC_Os04g46920	0	Palmitoylation(2A+B+2C)	44998.9	9.15	actin filament		nucleic acid binding	3.46737	1.30617	2.38677	1.5282	0.640279
756	Actin-binding protein	gi|115447541	LOC_Os02g42820	1	Palmitoylation(2A+2C)	22591.4	8.16	cytoskeleton	cellular component organization	protein binding	0.16293	0.159956	0.161443	0.0021028	0.0130251
757	Actin-binding protein	gi|115459610	LOC_Os04g45010	1	Palmitoylation(4C)	22291.4	7.47	cytoskeleton	cellular component organization	protein binding	0.30479	0.328095	0.316442	0.0164797	0.0520779
758	Actin-depolymerizing factor	gi|115447755	LOC_Os02g44470	0	Palmitoylation(2A)	15936.2	5.56	actin filament		actin binding	2.85759		2.85759
759	Actin-depolymerizing factor	gi|125540584	LOC_Os02g44470	0	Palmitoylation(2A)	15301.5	5.56	actin filament		actin binding		3.43558	3.43558
760	Actin-depolymerizing factor	gi|218199609	LOC_Os07g30090	0	Palmitoylation(2A)	16032.1	5.52	cytoskeleton	remodeling of actin cytoskeleton	actin binding	3.76704	3.98107	3.87405	0.151345	0.0390662
761	Actin-related protein 2/3 complex subunit 3	gi|50251225	LOC_Os02g14000	2		19580.9	9.21	cytoskeleton		structural molecule activity	1.01859		1.01859
762	Alpha integrin-like protein	gi|115443607	LOC_Os02g01070	2		77475.7	7.02	plasma membrane			0.990832		0.990832
763	ATCAP1; actin	gi|115476676	LOC_Os08g34780	1	Palmitoylation(3A+C)	49179.8	6.65	plasma membrane	cellular component organization	protein binding	14.3219	10.4713	12.3966	2.72278	0.21964
764	Beta-tubulin	gi|115454449	LOC_Os03g45920	0	Palmitoylation(3A+3C)	49633.8	4.77	plasma membrane	response to salt stress	structural molecule activity	2.58226	2.70396	2.64311	0.0860536	0.0325577	CAP1
765	Beta-tubulin	gi|310317	LOC_Os01g59150	0	Palmitoylation(3A+3C)	50332.6	4.78	plasma membrane	response to stress	structural molecule activity
766	Dynamin	gi|218189626	LOC_Os01g69130	1	Palmitoylation(2C)	94535.2	6.6	plasma membrane	peroxisome fission	GTP binding	1		1
767	Dynamin	gi|222619771	LOC_Os01g69130	0	Palmitoylation(3A)	90018.9	6.56	membrane	cellular component organization	protein binding		1.03753	1.03753
768	Dynamin	gi|18071348	LOC_Os03g50520	0	Palmitoylation(A)	68030.7	8.39	plasma membrane	cellular component organization	binding	0.981748	0.963829	0.972788	0.0126706	0.013025
769	Dynamin	gi|115461204	LOC_Os04g57350	0	Palmitoylation(C)	61049.9	7.2	cytoskeleton	cellular component organization	binding	1.01859	1.01859	1.01859	0	0	ADL1C
770	Dynamin	gi|222619050	LOC_Os05g48240	1	Palmitoylation(A)	71584.3	8.24	plasma membrane	multicellular organismal development	protein binding						ATEHD1
771	Dynamin	gi|218188848	LOC_Os05g48240	1	Palmitoylation(A)	67384.5	8.39	plasma membrane	multicellular organismal development	protein binding						ADL1
772	Dynamin	gi|115465357	LOC_Os05g48240	0	Palmitoylation(A)	68683.8	7.65	plasma membrane	multicellular organismal development	protein binding	1		1
773	Dynamin	gi|222632510	LOC_Os05g48240	1	Palmitoylation(A)	72964.9	9.55	plasma membrane	multicellular organismal development	protein binding		0.972747	0.972747
774	Dynamin	gi|115467372	LOC_Os06g13820	0	Palmitoylation(2A)	99241.1	9.21	plasma membrane	cellular component organization	protein binding	0.990832	0.990832	0.990832	0	0
775	Dynamin	gi|115469622	LOC_Os06g47330	0	Palmitoylation(C)	61075.9	6.75	cytoskeleton	cellular component organization	binding	1.00925	2.07014	1.5397	0.750161	0.487213
776	Dynamin-2B	gi|218201179	LOC_Os08g32920	0	Palmitoylation(A)	95623.1	8.86	plasma membrane	Golgi to vacuole transport	GTPase activity	0.990832	0.972747	0.98179	0.0127879	0.0130251
777	Fimbrin-like protein 2	gi|115446989	LOC_Os02g37580	0	Palmitoylation(A)	75690.4	5.23	cytoskeleton	cell growth	actin binding	4.92039		4.92039
778	Fimbrin-like protein 2	gi|218191071	LOC_Os02g37580	0	Palmitoylation(A)	75631.3	5.19	cytoskeleton	cell growth	actin binding		5.86138	5.86138
779	Fimbrin-like protein 2	gi|125540917	LOC_Os02g48740	0	Palmitoylation(A)	78211	6.37	cytoskeleton	cell growth	protein binding	0.963829		0.963829
780	Fimbrin-like protein 2	gi|115448327	LOC_Os02g48740	0	Palmitoylation(A)	78221	6.37	cytoskeleton	cell growth	protein binding		0.625173	0.625173
781	Group-I formin	gi|75271666	LOC_Os04g01070	1	Palmitoylation(3A+2B+C)	95753.4	8.4	plasma membrane	actin filament polymerization	actin binding	0.461318	1.55597	1.00864	0.774033	0.767402
782	Heavy chain component of kinesin complex	gi|222623662	LOC_Os02g50910	1	Palmitoylation(3A+6B)	143049	7.86	microtubule associated complex	microtubule-based movement	microtubule motor activity						Fh5
783	Kinesin light chain	gi|115448207	LOC_Os02g47880	1	Palmitoylation(3A)	76952.2	5.14	plasma membrane	cell growth	binding	3.19154	2.72898	2.96026	0.327079	0.11049
784	Kinesin motor domain containing protein	gi|222622472	LOC_Os02g13580	0	Palmitoylation(4A+B+C)	164467	5.42	plasma membrane	microtubule-based movement	motor activity	0.963829	0.912011	0.93792	0.036641	0.0390662
785	Kinesin motor domain containing protein	gi|222641957	LOC_Os09g35890	0	Palmitoylation(3A+2C)	98723	6.23	plasma membrane	microtubule-based movement	motor activity	0.731139	0.870964	0.801051	0.0988709	0.123426
786	Kinesin motor protein-related	gi|222635203	LOC_Os06g11380	0	Palmitoylation(2A+B+C)	144512	6.12	plasma membrane	metabolic process	motor activity	1.03753	0.946237	0.991883	0.0645524	0.0650807
787	Kinesin-13A	gi|218196122	LOC_Os05g06280	0	Palmitoylation(2A)	89743.1	5.7	plasma membrane	cell differentiation	motor activity	0.369828	0.260615	0.315222	0.0772252	0.244987
788	Kinesin-4	gi|222616374	LOC_Os11g44880	0	Palmitoylation(4A+C)	97278.4	6.35	microtubule associated complex	microtubule-based movement	microtubule motor activity	0.981748	0.963829	0.972788	0.0126706	0.013025	KINESIN-13A
789	Microtubule associated protein	gi|115442097	LOC_Os01g71040	0	Myristoylation;Palmitoylation(A)	54395	4.33	membrane			0.954993	0.937562	0.946277	0.0123253	0.013025
790	Microtubule associated protein	gi|115443941	LOC_Os02g03400	0	Palmitoylation(2A)	64665.5	5.32	cytoskeleton	cellular component organization	protein binding	0.990832	0.990832	0.990832	0	0
791	Microtubule-associated protein	gi|218189274	LOC_Os01g60040	0	Palmitoylation(3A+B+3C)	214870	8.65	cortical microtubule cytoskeleton	cell plate formation involved in plant-type cell wall biogenesis	microtubule binding	0.981748	0.296483	0.639116	0.484555	0.758166
792	Myosin	gi|20503048	LOC_Os06g29350	4	Palmitoylation(7A+3B)	171960	8.79	cytoskeleton	actin filament-based movement	motor activity		0.440555	0.440555			MOR1
793	Myosin	gi|115468142	LOC_Os06g29350	2	Palmitoylation(3A+3B+2C)	173452	8.93	cytoskeleton	actin filament-based movement	motor activity	0.519996	0.539511	0.529753	0.0137989	0.0260478
794	Myosin head family protein	gi|222632377	LOC_Os05g46030	2	Palmitoylation(6A+4B)	249407	6.3	cytoskeleton	cellular component organization	motor activity		0.524808	0.524808
795	Myosin heavy chain	gi|31193918	LOC_Os03g64290	0	Palmitoylation(5A+2B)	168191	8.07	cytoskeleton	metabolic process	motor activity	0.972747	0.990832	0.98179	0.0127879	0.0130251
796	Myosin heavy chain	gi|222630737	LOC_Os12g17310	0	Palmitoylation(A+C)	79773.6	5.4	plasma membrane			0.972747	0.981748	0.977248	0.00636447	0.00651265	MYA2
797	Myosin-Va	gi|21263202	LOC_Os10g25565	3	Palmitoylation(6A+4B+C)	151980	8.17	cytoskeleton	metabolic process	motor activity	0.847227		0.847227
798	Myrosinase precursor	gi|222640589	LOC_Os08g33076	1	Myristoylation;Palmitoylation(2A+3C)	83054.4	6.16	plasma membrane				0.990832	0.990832
799	Paramyosin	gi|125563998	LOC_Os09g28450	0	Palmitoylation(3A+B)	93727.9	5.71	plasma membrane	cellular component organization	protein binding	0.972747	0.928966	0.950857	0.0309577	0.0325577
800	Profilin	gi|115466468	LOC_Os06g05880	0	Palmitoylation(A+2C)	14133.2	4.73	cytoskeleton	cellular component organization	protein binding		0.990832	0.990832
801	Profilin	gi|115481510	LOC_Os10g17660	0	Palmitoylation(A)	14243.3	4.91	cytoskeleton	cellular component organization	protein binding	14.5881	11.4815	13.0348	2.1967	0.168525
802	Tubulin	gi|215767496	LOC_Os03g51600	0	Palmitoylation(2A+4C)	46105.8	4.89	plasma membrane	cytoskeleton	structural molecule activity	6.19441	5.91562	6.05501	0.197137	0.0325577
803	Tubulin	gi|222631593	LOC_Os05g34170	0	Palmitoylation(5A+5C)	69709.8	5.62	plasma membrane	cellular component organization	structural molecule activity		1	1
804	Tubulin alpha-1 chain	gi|115472953	LOC_Os07g38730	0	Palmitoylation(2A+5C)	49654	4.92	plasma membrane	microtubule-based movement	structural constituent of cytoskeleton	8.87156	8.55067	8.71111	0.226906	0.0260479
805	Tubulin binding cofactor C	gi|115444803	LOC_Os02g10130	1	Palmitoylation(3A+2B)	62888.4	5.38	cytoskeleton		binding	3.76704	3.90841	3.83772	0.0999642	0.0260478	TUA5
806	Tubulin binding cofactor C	gi|115468956	LOC_Os06g41110	1	Palmitoylation(2A+B)	63041.2	5.11	cytoskeleton		binding	7.72681	7.51623	7.62152	0.1489	0.0195368
807	Tubulin/FtsZ domain containing protein	gi|115444453	LOC_Os02g07060	0	Palmitoylation(3A+4C)	50105.3	4.72	membrane	response to stress	structural molecule activity	4.44631	4.44631	4.44631	0	0
808	Villin	gi|108708245	LOC_Os03g24220	1	Palmitoylation(2A+B)	106807	5.64	actin cytoskeleton	cellular component organization	protein binding		7.11213	7.11213
809	Villin	gi|115453079	LOC_Os03g24220	1	Palmitoylation(2A+B)	106120	5.59	actin cytoskeleton	negative regulation of actin filament depolymerization	actin binding	6.19441		6.19441
810	Villin	gi|218195512	LOC_Os04g51440	0	Palmitoylation(2A+B+C)	105655	5.67	cytoskeleton	multicellular organismal development	protein binding	3.13329		3.13329
811	Villin	gi|38344157	LOC_Os04g51440	0	Palmitoylation(2A+B+C)	105600	5.71	cytoskeleton	multicellular organismal development	protein binding		1.65959	1.65959			VLN4
Protein destination
812	26S protease regulatory subunit	gi|218190265	LOC_Os02g10640	0	Palmitoylation(2A+C)	44570.2	7.03	plasma membrane	protein metabolic process	hydrolase activity	1.03753	1.64437	1.34095	0.429103	0.32
813	26S protease regulatory subunit	gi|115444937	LOC_Os02g11050	0	Palmitoylation(C)	47222.7	8.9	plasma membrane	protein metabolic process	hydrolase activity	3.98107	3.98107	3.98107	0	0
814	26S protease regulatory subunit	gi|218192631	LOC_Os03g18690	0	Palmitoylation(A)	50864.3	6.14	plasma membrane	protein metabolic process	ATPase activity		1.33045	1.33045
815	26S protease regulatory subunit	gi|115452485	LOC_Os03g18690	0	Palmitoylation(A)	49714.2	5.91	plasma membrane	protein metabolic process	ATPase activity	1.49969		1.49969
816	26S protease regulatory subunit 8	gi|115468800	LOC_Os06g39870	0	Palmitoylation(C)	46821.2	9.03	plasma membrane	protein metabolic process	hydrolase activity
817	26S proteasome non-ATPase regulatory subunit 3	gi|222640984	LOC_Os08g43640	1	Palmitoylation(2C)	52889.7	8.77	plasma membrane	protein metabolic process		3.0761	3.10456	3.09033	0.0201263	0.00651267
818	26S proteasome non-ATPase regulatory subunit 3	gi|115480447	LOC_Os09g37000	1	Palmitoylation(2C)	54981	8.75	plasma membrane	protein metabolic process	enzyme regulator activity	2.85759	2.77971	2.81865	0.0550676	0.0195368
819	26S proteasome non-ATPase regulatory subunit 4	gi|125543079	LOC_Os03g13970	1	Palmitoylation(3A)	61642.5	4.43	membrane	cell growth,signal transduction	signal transducer activity	2.65461	2.80543	2.73002	0.106652	0.0390662
820	26S proteasome non-ATPase regulatory subunit 6	gi|90265119	LOC_Os04g40850	3	Palmitoylation(A)	44038.6	5.64	plasma membrane	ubiquitin-dependent protein catabolic process		1.95885		1.95885
821	26S proteasome regulatory subunit (RPN2)	gi|125591574	LOC_Os08g12820	1	Palmitoylation(A+2C)	109197	5.14	plasma membrane	protein metabolic process	enzyme regulator activity	1.00925	0.990832	1.00004	0.0130256	0.013025
822	26S proteasome subunit RPN7	gi|115447127	LOC_Os02g38810	1		44149.8	5.54	plasma membrane	protein metabolic process			2.70396	2.70396
823	Aspartic proteinase nepenthesin	gi|115451209	LOC_Os03g08790	1	Palmitoylation(2A+3B+2C)	45077	6.64	cell wall	protein metabolic process	hydrolase activity	0.405508	1.13763	0.771568	0.517686	0.670953
824	Aspartyl protease	gi|115465837	LOC_Os05g51750	1	Palmitoylation(2A+C)	57889.8	6.29	extracellular	protein metabolic process	hydrolase activity	1.07647		1.07647
825	Aspartyl protease	gi|125553570	LOC_Os05g51750	1	Palmitoylation(2A+C)	57758.6	6.29	extracellular	protein metabolic process	hydrolase activity		1.00925	1.00925
826	Aspartyl protease	gi|218199944	LOC_Os07g40260	2	Palmitoylation(A+3B)	70101.8	6.12	plasma membrane	protein metabolic process	hydrolase activity		0.544503	0.544503
827	Aspartyl protease	gi|115484503	LOC_Os11g08100	1	Palmitoylation(A)	44761.2	9.13	extracellular	protein metabolic process	pepsin A activity		0.990832	0.990832
828	Chaperone protein dnaJ	gi|218188920	LOC_Os01g50700	1	Palmitoylation(A)	69355.9	6.72	Golgi apparatus	protein folding	unfolded protein binding
829	Chaperone protein dnaJ	gi|222623377	LOC_Os02g43930	0	FT - CaaX;Palmitoylation(A+2B)	50652.4	7.22	plasma membrane	protein metabolic process	protein binding
830	Chaperone protein dnaJ	gi|115455793	LOC_Os03g57340	0	FT - CaaX;Palmitoylation(A+B)	46690.6	5.84	plasma membrane	protein metabolic process	protein binding	1.11686		1.11686
831	Chaperone protein dnaJ	gi|125545968	LOC_Os03g57340	0	FT - CaaX;Palmitoylation(A+B)	46612.6	5.84	plasma membrane	protein metabolic process	protein binding		1.90546	1.90546
832	Co-chaperone protein SBA1	gi|218201026	LOC_Os08g27070	1		28896.1	4.32	plasma membrane				2.10863	2.10863
833	COP9 complex subunit 2	gi|56783671	LOC_Os01g17180	0	Palmitoylation(2A+C)	50838.3	6.26	membrane	protein metabolic process	protein binding	1.97697		1.97697
834	COP9 complex subunit 3	gi|115474547	LOC_Os08g02550	1	Palmitoylation(2A)	47706.5	5.71	membrane	protein modification process	protein binding	3.66438	4.28549	3.97493	0.439191	0.11049
835	COP9 complex subunit 6a	gi|42407349	LOC_Os08g39070	0	Palmitoylation(B)	36024	6.12	signalosome	ubiquitin-dependent protein catabolic process	protein binding
836	COP9 proteasome	gi|50509216	LOC_Os07g30840	0	Palmitoylation(A)	27626.3	5.04	membrane	protein modification process	kinase activity		4.13048	4.13048
837	COP9 proteasome	gi|222637064	LOC_Os07g30840	0	Palmitoylation(A)	28872.8	4.87	membrane	protein modification process	kinase activity	1.48594		1.48594
838	Copine	gi|115477064	LOC_Os08g38600	0	Myristoylation;Palmitoylation(2A+C)	43726	5.59	plasma membrane	protein modification process	binding	0.452898	0.619441	0.536169	0.117764	0.21964
839	Cullin-associated NEDD8-dissociated protein ,providing a scaffold for ubiquitin ligases (E3)	gi|115444457	LOC_Os02g07120	0	Palmitoylation(4A+2B+6C)	134273	5.79	plasma membrane	response to auxin stimulus	protein binding	3.94457	4.92039	4.43248	0.69001	0.155671
840	Cullin---ubiquitin-protein ligase activity	gi|115460894	LOC_Os04g55030	0	Palmitoylation(2B)	84804.2	8.1	ubiquitin ligase complex	ubiquitin-dependent protein catabolic process	ubiquitin-protein ligase activity	0.990832	0.990832	0.990832	0	0	CAND1
841	Cyclophilin 2	gi|600769	LOC_Os02g02890	0	Palmitoylation(A+B)	18330.8	8.61	plasma membrane	protein folding	peptidyl-prolyl cis-trans isomerase activity	2.35505		2.35505
842	Cysteine proteinase	gi|49387634	LOC_Os09g21370	1	Palmitoylation(2A+C)	38192.9	5.34	extracellular	protein metabolic process	hydrolase activity	0.887156		0.887156
843	Cysteine proteinase	gi|218202077	LOC_Os09g21370	1	Palmitoylation(2A+C)	38667.5	5.49	extracellular	protein metabolic process	hydrolase activity		0.666807	0.666807
844	Cysteine synthase	gi|115455323	LOC_Os03g53650	1	Palmitoylation(A)	34306.7	5.35	plasma membrane	biosynthetic process	catalytic activity	0.895365		0.895365
845	Cysteine synthase	gi|125537478	LOC_Os12g42980	1	Palmitoylation(A+B+2C)	43544.2	8.89	membrane	biosynthetic process	protein binding
846	DnaK family protein	gi|125542121	LOC_Os03g02260	1	Palmitoylation(2C)	72549.2	5.71	membrane	protein metabolic process	nucleotide binding		1.20226	1.20226
847	DnaK family protein	gi|115463479	LOC_Os05g30480	2	Palmitoylation(A)	72218.2	5.28	plasma membrane	protein metabolic process	nucleotide binding		0.559758	0.559758
848	DnaK family protein	gi|218196841	LOC_Os05g35400	2	Palmitoylation(A)	46854.3	4.91	plasma membrane	protein metabolic process	binding						BIP2
849	E3 ubiquitin-protein ligase	gi|41052894	LOC_Os02g01170	1	Palmitoylation(6A+2C)	192998	5.45	ubiquitin ligase complex	ubiquitin-dependent protein catabolic process	ubiquitin-protein ligase activity	0.990832	0.325087	0.65796	0.470753	0.715473	BIP1
850	Elongation factor protein	gi|125544262	LOC_Os03g29260	1	Palmitoylation(C)	27775.2	4.45	plasma membrane	translation	translation factor activity, nucleic acid binding
851	Elongation factor protein	gi|125586611	LOC_Os03g29260	1	Palmitoylation(C)	27791.2	4.45	plasma membrane	translation	translation factor activity, nucleic acid binding
852	Elongation factor protein	gi|125601074	LOC_Os07g42300	3		27552.9	4.49	plasma membrane	translational elongation	translation elongation factor activity	4.28548	4.32514	4.30531	0.0280391	0.00651268
853	Elongation factor Tu	gi|6525065	LOC_Os02g38210	1	Palmitoylation(C)	50354.6	6.05	membrane	translation	nucleotide binding	0.954993	0.824138	0.889565	0.0925281	0.104015
854	FKBP-type peptidyl-prolyl cis-trans isomerase	gi|297727129	LOC_Os09g32526	1	Palmitoylation(B)	16290.5	5.19	membrane	protein modification process	binding	2.96483	1.25893	2.11188	1.20626	0.571178
855	Heat shock 70 kDa	gi|115448989	LOC_Os02g53420	1	Palmitoylation(C)	72897.5	5.49	membrane	protein metabolic process	binding	1.04713		1.04713
856	Heat shock protein	gi|222640766	LOC_Os08g38086	1	Palmitoylation(A+B+C)	88446.9	5.01	membrane	response to stress	nucleotide binding	3.40408	3.31131	3.3577	0.0655987	0.0195368
857	Heat shock protein 81-1	gi|158513648	LOC_Os08g39140	1	Palmitoylation(3C)	80194	4.99	plasma membrane	protein folding	protein binding	6.48634	6.54636	6.51635	0.0424388	0.00651267
858	Heat shock protein DnaJ	gi|110289638	LOC_Os10g42439	1	Palmitoylation(4A+4C)	287691	5.96	plasma membrane	protein folding	unfolded protein binding	0.496592	0.334195	0.415394	0.114832	0.276442
859	Histidine acid phosphatase	gi|115456209	LOC_Os03g60370	1	Palmitoylation(A)	57988.2	7.56	plasma membrane	metabolic process	hydrolase activity	0.432514	0.383707	0.408111	0.0345115	0.084564
860	Hsp70	gi|115434904	LOC_Os01g08560	1	Palmitoylation(9A+3C)	93107.6	5.17	plasma membrane	protein folding	ATP binding	4.48745	4.57088	4.52917	0.0589924	0.013025
861	HSP70	gi|115443791	LOC_Os02g02410	2	Palmitoylation(2C)	73390.1	5.09	plasma membrane	response to stress	binding	5.86138	5.97035	5.91587	0.0770542	0.013025
862	HSP70	gi|218190245	LOC_Os02g10180	1		52976.1	6.66	plasma membrane	protein metabolic process	protein binding		0.359749	0.359749
863	HSP70	gi|222623539	LOC_Os02g48110	3	Palmitoylation(C)	98159.3	5.45	plasma membrane	protein metabolic process	protein binding	3.19154	4.61318	3.90236	1.00525	0.257601
864	HSP70	gi|218186646	LOC_Os12g14070	2	Palmitoylation(3A)	76215.2	5.11	plasma membrane	protein metabolic process	protein binding		6.66807	6.66807
865	HSP90	gi|18855040	LOC_Os06g50300	0	Palmitoylation(C)	93044.7	4.89	plasma membrane	protein metabolic process	protein binding	6.08135		6.08135
866	HSP90	gi|125598513	LOC_Os06g50300	1	Palmitoylation(2A+C)	95424.5	4.89	plasma membrane	protein metabolic process	protein binding		6.25173	6.25173			SHD
867	HSP90	gi|39104468	LOC_Os09g30412	1	Palmitoylation(3C)	80214	4.97	cell wall	response to stress	protein binding	7.65597		7.65597
868	HSP90	gi|115479819	LOC_Os09g30412	1	Palmitoylation(3C)	80183.9	4.97	cell wall	response to stress	protein binding		1.1272	1.1272
869	LTPL77 - Protease inhibitor	gi|115470823	LOC_Os07g07870	3	GPI-modification (155,156);Palmitoylation(2A+3C)	18526.3	5.74	membrane	transport	lipid binding		0.787046	0.787046
870	M24 family peptidase	gi|2511541	LOC_Os05g28280	1		43153.3	6.48	plasma membrane	protein metabolic process	hydrolase activity	2.48886	2.88403	2.68644	0.27943	0.104015
871	OsClp7 - Putative Clp protease homologue	gi|115459516	LOC_Os04g44400	2		33007.7	6.76	membrane	protein metabolic process	binding	0.16293		0.16293
872	OsFtsH8 FtsH protease	gi|115464291	LOC_Os05g38400	1	Palmitoylation(C)	90074.1	7.16	membrane	protein metabolic process	hydrolase activity	1		1
873	OsPOP16 - Putative Prolyl Oligopeptidase homologue	gi|115473285	LOC_Os07g41730	3	Palmitoylation(A+B+C)	35782.3	7.04	plasma membrane	metabolic process	hydrolase activity	0.990832	0.990832	0.990832	0	0
874	OsSCP38 - Putative Serine Carboxypeptidase homologue	gi|54291354	LOC_Os06g51370	1	Palmitoylation(A)	55477.6	6.04	cell wall	protein metabolic process	hydrolase activity		1.47231	1.47231
875	OsSCP38 - Putative Serine Carboxypeptidase homologue	gi|125598585	LOC_Os06g51370	1	Palmitoylation(A+C)	47243.5	6.81	cell wall	protein metabolic process	hydrolase activity	1.08643		1.08643
876	PDIL1-1	gi|62546209	LOC_Os11g09280	0	Palmitoylation(2B+C)	56855.5	4.95	membrane	protein folding	protein binding	2.53513	2.60615	2.57064	0.0502215	0.0195366
877	PDIL2-1	gi|215708806	LOC_Os05g06430	0	Palmitoylation(B+C)	40054.7	6.57	plasma membrane	protein folding	catalytic activity	3.19154	1.15878	2.17516	1.43738	0.660816
878	PDIL2-3	gi|218202255	LOC_Os09g27830	2	Palmitoylation(2B+C)	48986.8	5.57	cell wall	protein folding	catalytic activity	3.98107	2.55859	3.26983	1.00585	0.307615
879	PDIL5-2	gi|68611228	LOC_Os04g35290	4	Palmitoylation(A+2B+C)	46844.7	4.73	membrane	protein folding	protein disulfide isomerase activity	1.02802		1.02802
880	PDIL5-2	gi|125548353	LOC_Os04g35290	4	Palmitoylation(A+2B+C)	46777.6	4.73	membrane	protein folding	protein disulfide isomerase activity
881	PDIL5-like thioredoxin	gi|115472445	LOC_Os07g34030	2	Palmitoylation(2A+C)	54433.9	7.34	plasma membrane	protein folding	catalytic activity	0.251189	0.140605	0.195897	0.0781946	0.399163
882	Proteasome/cyclosome repeat containing protein	gi|222622165	LOC_Os02g05340	10	Palmitoylation(A+B)	97789.3	5.16	plasma membrane	protein metabolic process		1.00925	1	1.00463	0.00654288	0.00651275
883	Proteasome/cyclosome repeat containing protein	gi|125556643	LOC_Os06g48640	10	Palmitoylation(A+B)	98700.3	5.11	plasma membrane	protein metabolic process	enzyme regulator activity		1.27057	1.27057
884	Proteasome/cyclosome repeat containing protein	gi|218201939	LOC_Os09g15750	10	Palmitoylation(A+B)	97477.9	5.13	plasma membrane	protein metabolic process	protein binding	2.77971		2.77971
885	Rhomboid-type serine peptidase	gi|115480259	LOC_Os09g35730	7	Palmitoylation(2A+C)	35616.8	9.27	endoplasmic reticulum	metabolic process	hydrolase activity	1.30617	1	1.15309	0.216496	0.187753
886	Rhomboid-type serine peptidase	gi|115483002	LOC_Os10g37760	7	Palmitoylation(3A)	37276.6	11.58	Golgi apparatus	metabolic process	hydrolase activity	1.02802	1.25892	1.14347	0.163277	0.142791
887	RING E3 ligase protein	gi|222631480	LOC_Os05g32570	1	Palmitoylation(5A+5C)	178464	5.85	Golgi apparatus	signal transduction	kinase activity	0.946237	0.937562	0.9419	0.00613422	0.00651261
888	Serine Carboxypeptidase homologue	gi|218192240	LOC_Os03g09190	0	Palmitoylation(A)	51693.9	6.16	endomembrane system	proteolysis		1.00925	0.990832	1.00004	0.0130257	0.0130251
889	Signal peptide peptidase domain containing protein	gi|222631712	LOC_Os05g36070	9	Palmitoylation(3A+C)	37972.8	8.74	plasma membrane	proteolysis	hydrolase activity	0.737904		0.737904
890	Signal peptide peptidase-like 2B	gi|115441805	LOC_Os01g68620	10	Palmitoylation(4A)	56199.8	5.81	integral to membrane	proteolysis	peptidase activity	1.00925	1.13763	1.07344	0.0907741	0.0845637	ATSPP
891	T-complex protein	gi|115445891	LOC_Os02g22780	0	Palmitoylation(A+B+C)	57747.8	6.55	anchored to plasma membrane	protein metabolic process	protein binding		1.1272	1.1272
892	T-complex protein	gi|125561408	LOC_Os02g22780	1	Palmitoylation(A+B+C)	59640.1	6.78	anchored to plasma membrane	protein metabolic process	protein binding	1.75388		1.75388
893	T-complex protein	gi|50428682	LOC_Os03g42220	1	Palmitoylation(2A+2C)	57229	5.56	plasma membrane	protein metabolic process	protein binding	2.72898	2.96483	2.8469	0.166774	0.0585807
894	Ubiquitin-activating enzyme	gi|115483755	LOC_Os11g01510	1	Palmitoylation(5A+B)	117121	5.2	plasma membrane	protein metabolic process	catalytic activity	7.72681	5.24807	6.48744	1.75273	0.270172
895	Zinc finger C-x8-C-x5-C-x3-H type family protein	gi|297597912	LOC_Os01g61830	0	Palmitoylation(A)	41645.6	5.21	plasma membrane		zinc ion binding	0.928966		0.928966
896	Zinc finger family protein	gi|115450663	LOC_Os03g04890	1	Palmitoylation(3A+B+2C)	75808.6	6.41	plasma membrane	protein modification process	catalytic activity
897	Zinc finger family protein	gi|22758319	LOC_Os10g32740	0	Palmitoylation(2A+2C)	78227.4	6.25	plasma membrane	protein modification process	catalytic activity	0.990832		0.990832
Stress response
898	Aconitate hydratase protein	gi|222640045	LOC_Os08g09200	1	Palmitoylation(A+B)	103830	6.37	membrane	response to abiotic stimulus	catalytic activity	1.24738		1.24738
899	Alliin lyase precursor,defense	gi|115462323	LOC_Os05g07720	2		47348.8	7.64	endomembrane system	indoleacetic acid biosynthetic process	carbon-sulfur lyase activity	0.185353	0.159956	0.172655	0.0179587	0.104015
900	Anthocyanin 3-O-beta-glucosyltransferase	gi|115456097	LOC_Os03g59350	4	Palmitoylation(3A)	52476.7	6.23	endomembrane system	response to other organism	transferase activity	2.35505	6.72977	4.54241	3.09339	0.681003
901	Band_7	gi|125540035	LOC_Os02g37000	1		30237.3	5.9	plasma membrane	response to stress		0.801678	0.879023	0.84035	0.0546908	0.065081
902	Band_7	gi|50428673	LOC_Os03g62490	1		31413	9.52	plasma membrane	response to stress		1.03753	0.963829	1.00068	0.0521133	0.052078	PHB3
903	Band_7	gi|90265194	LOC_Os04g38900	1		30643	6.55	plasma membrane	response to stress		1.0666	1.02802	1.04731	0.0272801	0.0260478
904	Band_7	gi|115466248	LOC_Os06g04460	0	Palmitoylation(3A+C)	32140.8	5.44	plasma membrane	protein modification process		1.34276		1.34276
905	Band_7	gi|115471453	LOC_Os07g15880	1		31954.8	9.77	plasma membrane	response to stress		0.928966	0.903649	0.916308	0.0179018	0.0195369
906	Band_7	gi|125560214	LOC_Os08g06200	0	Palmitoylation(A)	41899.7	7.04	plasma membrane	N-terminal protein myristoylation		0.608135		0.608135
907	Band_7	gi|14150732	LOC_Os08g30790	0	Palmitoylation(A)	31349.7	5.22	plasma membrane			0.954993	0.937562	0.946277	0.0123253	0.013025
908	Band_7	gi|48716660	LOC_Os09g19710	0	Palmitoylation(A+2C)	31606	5.21	plasma membrane			0.937562	0.937562	0.937562	0	0
909	Caleosin related protein	gi|46390679	LOC_Os02g50140	1	Palmitoylation(2A)	23456.3	9	extracellular region	response to stress	binding	1.94089		1.94089
910	Caleosin related protein	gi|222623627	LOC_Os02g50140	2	Palmitoylation(A)	22844.5	8.58	extracellular region	response to abscisic acid stimulus	calcium ion binding		1.00925	1.00925
911	Caleosin-type peroxygenase ,response to salt stress	gi|115448521	LOC_Os02g50174	4		40191	8.58	extracellular region	response to abscisic acid stimulus	calcium ion binding	1.02802	1	1.01401	0.0198103	0.0195366
912	Cationic peroxidase	gi|115450781	LOC_Os03g05770	1	Palmitoylation(C)	50758.4	4.85	endomembrane system	response to oxidative stress	catalytic activity	2.29087	1.83654	2.0637	0.32126	0.155672
913	Copine-1	gi|218198524	LOC_Os06g40650	0	Myristoylation;Palmitoylation(2A+2B)	49833.5	5.7	plasma membrane	positive regulation of cellular defense response	calcium-dependent phospholipid binding	0.666807	0.544503	0.605655	0.086482	0.142791
914	Defensin-like protein	gi|115457198	LOC_Os04g11130	0	Palmitoylation(2A+3B+C)	12651.8	9.24	plasma membrane	defense response	enzyme regulator activity	0.937562	0.92045	0.929006	0.0121003	0.013025
915	Defensin-like protein	gi|77557162	LOC_Os12g43820	1	Palmitoylation(A+B+2C)	13971.7	6.07	endomembrane system
916	Dehydration response related protein	gi|115482886	LOC_Os10g36690	1		72006.2	8.21	cell wall	dehydration response	methyltransferase	1.0666	1.31826	1.19243	0.177951	0.149234
917	Dehydration response related protein	gi|125535969	LOC_Os12g07840	2	Palmitoylation(2A+B+C)	100660	5.42	Golgi apparatus			0.990832	0.409261	0.700046	0.411233	0.587437
918	Delta 1-pyrroline-5-carboxylate synthetase	gi|115441045	LOC_Os01g62900	0	Palmitoylation(2A)	79508.2	6.1	membrane	response to stress	catalytic activity	2.65461	1.21339	1.934	1.01909	0.526937
919	Enolase	gi|218192440	LOC_Os03g14450	0	Palmitoylation(2A)	47986.5	5.32	plasma membrane	response to salt stress	phosphopyruvate hydratase activity	1.01859	1.03753	1.02806	0.0133907	0.0130252
920	ERD4-like membrane protein	gi|125557247	LOC_Os07g05570	10	Palmitoylation(3A)	82060.2	9.32	plasma membrane			0.963829		0.963829
921	ERD4-like membrane protein	gi|125599128	LOC_Os07g05570	13	Palmitoylation(5A+2C)	143624	8.9	plasma membrane				0.963829	0.963829
922	Flavocytochrome-like electron transferase	gi|218196942	LOC_Os05g38980	5	Palmitoylation(4A)	92409.6	9.19	integral to plasma membrane	defense response	NAD(P)H oxidase activity	0.405508		0.405508
923	Flavocytochrome-like electron transferase	gi|222640769	LOC_Os05g38980	5	Palmitoylation(4A)	95287.1	9.27	integral to plasma membrane	defense response	NAD(P)H oxidase activity		0.387258	0.387258
924	Flotillin-like protein 2	gi|75157269	LOC_Os10g34150	1		54724.5	6.15	plasma membrane			1.0666	0.862979	0.964787	0.143979	0.149234
925	Glutamate 5 kinase (GK)	gi|222631822	LOC_Os05g38150	2	Palmitoylation(C)	80749.8	6.28	membrane	response to stress	catalytic activity	5.24808		5.24808			F21J6.108
926	Glutamate 5 kinase (GK)	gi|46360428	LOC_Os05g38150	0	Palmitoylation(C)	77686.1	6.2	membrane	response to stress	catalytic activity		5.80764	5.80764			P5CS1
927	Glutamate dehydrogenase protein	gi|81686712	LOC_Os04g45970	0	Palmitoylation(A)	44550.9	6.21	membrane	response to stress	catalytic activity	0.322107	0.398107	0.360107	0.0537403	0.149234
928	Glutathione S-transferase	gi|125597641	LOC_Os06g37440	0	Palmitoylation(2A+C)	49611.1	6.31	plasma membrane	toxin catabolic process	translation elongation factor activity	4.28549	4.2462	4.26584	0.0277819	0.00651263
929	Haem peroxidase	gi|125555316	LOC_Os06g27850	2	Palmitoylation(B+2C)	40622.3	5.94	extracellular	response to stress	catalytic activity	0.465586	0.946237	0.705912	0.339872	0.481465
930	Harpin-induced protein 1 domain containing protein	gi|297600697	LOC_Os03g15630	3	Palmitoylation(4C)	30067.6	9.34	plasma membrane				0.963829	0.963829
931	Harpin-induced protein 1 domain containing protein	gi|125600484	LOC_Os07g34050	2	Palmitoylation(A+C)	23473.2	9.79	plasma membrane			0.990832		0.990832
932	Harpin-induced protein 1 domain containing protein	gi|222615548	LOC_Os11g05870	1	Palmitoylation(C)	31966.9	10.82	plasma membrane	cell morphogenesis involved in differentiation		0.92045		0.92045
933	HEAT repeat family protein	gi|115437006	LOC_Os01g33060	2	Palmitoylation(A+2C)	130897	5.24	endomembrane system		binding	0.990832		0.990832
934	HEAT repeat family protein	gi|218192362	LOC_Os03g12300	0	Palmitoylation(2A)	80004.6	5.59	plasma membrane		binding	1.03753	0.42462	0.731074	0.433392	0.592815
935	HEAT repeat family protein	gi|50540701	LOC_Os03g51140	0	Palmitoylation(3A+2B+5C)	282140	6.83	membrane	response to stress	binding	1		1
936	HEAT repeat family protein	gi|222625694	LOC_Os03g51140	0	Palmitoylation(4A+2B+4C)	268133	6.66	membrane	response to stress	binding		0.954993	0.954993
937	HEAT repeat family protein	gi|218198028	LOC_Os06g19730	0	Palmitoylation(6A+B+C)	203062	6.72	plasma membrane		binding	1.77011		1.77011
938	HEAT repeat family protein	gi|53792862	LOC_Os06g19730	0	Palmitoylation(6A+B+C)	203769	7.18	plasma membrane		binding	1.90546		1.90546
939	HEAT repeat family protein	gi|115484069	LOC_Os11g04220	1	Palmitoylation(2A+C)	122200	5.91	membrane		binding	0.990832		0.990832
940	Hypersensitive-induced response protein	gi|115482396	LOC_Os10g32700	0	Palmitoylation(4A+C)	32125.9	5.81	plasma membrane	protein modification process	protein binding	0.990832		0.990832
941	IAA-amino acid hydrolase ILR1-like 1	gi|75243490	LOC_Os01g37960	1	Palmitoylation(A)	47194.8	5.66	plasma membrane	response to stress	hydrolase activity	1.28233		1.28233
942	Lactate/malate dehydrogenase	gi|115465579	LOC_Os05g49880	1	Palmitoylation(2C)	35435.8	8.22	cell wall	response to stress	catalytic activity		1.20226	1.20226
943	Late embryogenesis abundant protein,response to stress	gi|222636812	LOC_Os07g17120	0	Palmitoylation(A)	46084.3	5.43	plasma membrane	embryonic development ending in seed dormancy		3.01995	2.70396	2.86196	0.223442	0.078073
944	Membrane attack complex component/perforin/complement C9	gi|125539433	LOC_Os02g27480	1	Palmitoylation(A)	71528.6	9.17	plasma membrane	callose deposition during defense response			0.660694	0.660694
945	Membrane attack complex component/perforin/complement C9	gi|115446125	LOC_Os02g27480	1	Palmitoylation(A)	69072	9.19	plasma membrane	callose deposition during defense response		1.00925		1.00925
946	Monodehydroascorbate reductase	gi|4666287	LOC_Os09g39380	1		46631.1	5.53	plasma membrane	response to stress	catalytic activity	0.648634		0.648634
947	Multidrug resistance-associated protein	gi|38346703	LOC_Os04g49890	4	Palmitoylation(A+B+2C)	84562.8	5.75	plasma membrane	transport	transporter activity
948	OsGH3.2 - Probable indole-3-acetic acid-amido synthetase	gi|307752225	LOC_Os01g55940	1	Palmitoylation(3A+C)	67957.8	5.73	membrane	response to endogenous stimulus	catalytic activity	1.24738	4.92039	3.08389	2.59721	0.842187
949	Pathogenesis-related protein	gi|115489728	LOC_Os12g43700	1	Palmitoylation(2A+C)	43345.6	5.2	extracellular region			1	0.322107	0.661053	0.479343	0.72512
950	Peroxidase precursor	gi|125583637	LOC_Os02g50770	1	Palmitoylation(A+2C)	45840.6	6.26	endomembrane system	response to oxidative stress	peroxidase activity	3.59749	3.69828	3.64789	0.0712686	0.019537
951	Phototropic-responsive NPH3 family protein	gi|53792221	LOC_Os01g08130	1	Palmitoylation(4A+B+C)	70615.7	5.46	plasma membrane	response to light stimulus	signal transducer activity	0.401791	0.301995	0.351893	0.0705662	0.200533
952	Pleiotropic drug resistance protein	gi|218184266	LOC_Os01g42380	10	Palmitoylation(A+B)	135634	6.36	plasma membrane	response to stress	transporter activity	1.01859	1.0666	1.04259	0.0339447	0.032558
953	Pyrroline-5-carboxylate reductase	gi|115442227	LOC_Os01g71990	1	Palmitoylation(2A)	30061.9	8.6	cell wall	response to stress	catalytic activity	7.04693		7.04693
954	Pyrroline-5-carboxylate reductase	gi|22830927	LOC_Os01g71990	1	Palmitoylation(2A)	29670.1	6.92	cell wall	response to stress	catalytic activity		7.72681	7.72681
955	S-adenosylmethionine synthase 2	gi|3024122	LOC_Os01g22010	0	Palmitoylation(A+C)	42900.7	5.68	plasma membrane	response to stress	ransferase activity	3.16228	4.69894	3.93061	1.08659	0.276442
956	SCP-like extracellular protein (Pathogenesis-related protein )	gi|218197374	LOC_Os05g51680	1	Palmitoylation(5B+C)	36192.8	8.91	extracellular region			0.625173	0.946237	0.785705	0.227027	0.288947
957	Senescence-associated protein 5	gi|46390840	LOC_Os02g49630	4	Palmitoylation(6A+B+C)	41436	6.95	plasma membrane	aging		1.05682	1.01859	1.0377	0.0270302	0.0260481
958	Senescence-associated protein 5	gi|51535042	LOC_Os06g44310	4	Palmitoylation(2A+2B+3C)	29488.3	8.81	plasma membrane	aging		1	1.00925	1.00463	0.00654279	0.00651266
959	Seven transmembrane protein Mlo4	gi|62734078	LOC_Os11g07912	7	Palmitoylation(3A+B+2C)	109571	8.19	plasma membrane	response to stress	protein binding	0.744732	1.92309	1.33391	0.833226	0.624649
960	Stress-responsive HVA22-type protein	gi|125543131	LOC_Os03g14610	2		42929.4	5.79	plasma membrane			1.14815		1.14815
961	Stress-responsive HVA22-type protein	gi|125585620	LOC_Os03g14610	2		42824.2	5.73	plasma membrane				3.59749	3.59749
962	Subtilisin	gi|297602176	LOC_Os04g10360	0	Palmitoylation(A)	79399.1	8.94	extracellular region	protein metabolic process	hydrolase activity	1.01859	2.10863	1.56361	0.770773	0.492944
963	Subtilisin	gi|225216965	LOC_Os06g40700	1	Palmitoylation(A)	82830.7	6.15	cell wall	response to endogenous stimulus	hydrolase activity	0.946237		0.946237			SDD1
964	Subtilisin	gi|51090369	LOC_Os06g40700	1	Palmitoylation(A)	83542.6	6.61	cell wall	response to endogenous stimulus	hydrolase activity	0.92045		0.92045
965	Subtilisin	gi|218198528	LOC_Os06g40700	1	Palmitoylation(2A+B)	119933	6.16	cell wall	response to endogenous stimulus	hydrolase activity		0.912011	0.912011
966	Subtilisin	gi|218198832	LOC_Os06g48650	1	Palmitoylation(C)	94542.2	8.93	external side of plasma membrane	proteolysis	subtilase activity	1.39316		1.39316
967	Subtilisin	gi|222623396	LOC_Os02g44520	2	Palmitoylation(2A+C)	142327	5.82	membrane	protein metabolic process	hydrolase activity	1.5417		1.5417
968	Subtilisin-like serine protease	gi|9453867	LOC_Os02g44590	1	Palmitoylation(A+B+C)	83887.7	8.3	external side of plasma membrane	proteolysis	subtilase activity	1.04713		1.04713
969	Subtilisin-like serine protease	gi|116311121	LOC_Os04g47150	1	Palmitoylation(A+C)	83556.3	7.57	external side of plasma membrane	proteolysis	subtilase activity	0.928966	1.03753	0.983247	0.0767647	0.0780726
970	Subtilisin-like serine protease	gi|125602995	LOC_Os08g23740	1	Myristoylation;Palmitoylation(A+B+3C)	139758	6.13	cell wall	cell wall modification	subtilisin activity		0.928966	0.928966
971	Subtilisin-like serine protease	gi|218200952	LOC_Os08g23740	1	Myristoylation;Palmitoylation(A+B+3C)	136595	6.21	cell wall	cell wall modification	subtilisin activity	1.00925		1.00925
972	TUDOR protein with multiple SNc domains	gi|115446411	LOC_Os02g32350	0	Palmitoylation(A)	108182	6.49	plasma membrane	response to stress	RNA binding	7.31139		7.31139
973	TUDOR protein with multiple SNc domains	gi|32492578	LOC_Os02g32350	0	Palmitoylation(A)	108133	7.18	plasma membrane	response to stress	RNA binding		5.01187	5.01187
974	Uridine 5-monophosphate synthase	gi|115442265	LOC_Os01g72240	0	Palmitoylation(C)	50803.7	6.71	endoplasmic reticulum	response to stress	catalytic activity	0.972747		0.972747
975	Uridine 5-monophosphate synthase	gi|218189743	LOC_Os01g72240	0	Palmitoylation(C)	50856.8	6.94	endoplasmic reticulum	response to stress	catalytic activity		0.539511	0.539511
976	UspA-like stress-responsive protein	gi|125552890	LOC_Os05g42230	0	Palmitoylation(A)	29818.6	5.53	plasma membrane	response to stress			1.41906	1.41906
Other
977	2-oxo acid dehydrogenases acyltransferase domain containing protein	gi|297612783	LOC_Os12g08170	3	Palmitoylation(A)	48360.4	8.85	plasma membrane	metabolic process	transferase activity	0.253513	0.570164	0.411839	0.223906	0.543675
978	3-hydroxyacyl-CoA dehydrogenase	gi|17105223	LOC_Os02g17390	1	Palmitoylation(A)	78468.6	9.16	cell wall	lipid metabolic process	catalytic activity		1.83654	1.83654
979	3-hydroxyacyl-CoA dehydrogenase	gi|33338559	LOC_Os02g17390	1	Palmitoylation(A)	77759.8	9.13	cell wall	lipid metabolic process	catalytic activity	2.14783		2.14783
980	3-oxoacyl-synthase	gi|115466908	LOC_Os06g09630	4	Palmitoylation(A+2B+C)	49049.7	6.76	membrane	metabolic process	transferase activity	0.625173		0.625173
981	3-oxoacyl-synthase	gi|125596358	LOC_Os06g09630	4	Palmitoylation(A+B)	44918.9	7.12	membrane	metabolic process	transferase activity		0.505825	0.505825
982	Acyltransferase	gi|115472509	LOC_Os07g34730	3	Palmitoylation(A+C)	42627.6	8.68	plasma membrane	lipid metabolic process	transferase activity	1.09648	0.954993	1.02574	0.100045	0.0975352
983	Acyltransferase	gi|222616293	LOC_Os11g41900	5	Palmitoylation(C)	46208.6	9.84	endoplasmic reticulum	metabolic process	transferase activity	0.608135		0.608135
984	Alpha/beta-fold-type hydrolase	gi|125539751	LOC_Os02g32970	3	Palmitoylation(B)	41423.3	6.43	endoplasmic reticulum	metabolic process	hydrolase activity	0.524808	0.465586	0.495197	0.0418759	0.0845641
985	Cyclin-related protein	gi|115444175	LOC_Os02g05040	2	Palmitoylation(6A+2B+C)	115465	6.09	plasma membrane			0.912011		0.912011
986	Disulfide isomerase-like protein	gi|115436382	LOC_Os01g23740	1	Palmitoylation(2B+C)	40740.5	6.43	plasma membrane	pollen tube development	catalytic activity	5.01187	1.21339	3.11263	2.68593	0.862914
987	ENT domain containing protein	gi|222612877	LOC_Os10g30054	1	Palmitoylation(3A+B)	82801.8	8.92	plasma membrane	oxidoreductase activity	oxidoreductase activity
988	F1F0-ATPase inhibitor protein	gi|115480761	LOC_Os09g39550	1		12902.5	9.56	membrane	biosynthetic process	binding	0.990832		0.990832
989	Flavo protein wrbA(plasma membrane)	gi|218184591	LOC_Os03g53730	0	Palmitoylation(A)	25949.5	8.92	plasma membrane	biosynthetic process	catalytic activity	0.432514	0.428549	0.430531	0.00280388	0.00651261
990	GDSL-like lipase/acylhydrolase	gi|218195710	LOC_Os04g55660	1	Palmitoylation(A)	39894.7	8.69	extracellular	lipid metabolic process	hydrolase activity	1.08643		1.08643
991	GDSL-like lipase/acylhydrolase	gi|115460976	LOC_Os04g55660	1	Palmitoylation(A)	39679.7	8.73	extracellular	lipid metabolic process	hydrolase activity		1.14815	1.14815
992	GDSL-type lipase	gi|115481096	LOC_Os10g05088	3	Palmitoylation(B+3C)	37473.5	8.93	endomembrane system	lipid metabolic process	lipase activity		0.343558	0.343558
993	GDSL-type lipase	gi|218184129	LOC_Os10g05088	3	Palmitoylation(B+3C)	37503.5	8.93	endomembrane system	lipid metabolic process	lipase activity	0.946237		0.946237
994	Glycerophosphoryl diester phosphodiesterase family protein	gi|46390048	LOC_Os02g09450	2	GPI-modification (740,741);Palmitoylation(C)	82211.8	5.33	membrane	lipid metabolic process	hydrolase activity	0.954993		0.954993
995	Glycerophosphoryl diester phosphodiesterase family protein	gi|218190213	LOC_Os02g09450	5	Palmitoylation(3A+2B)	108609	6.07	membrane	lipid metabolic process	hydrolase activity		0.972747	0.972747
996	Glycerophosphoryl diester phosphodiesterase family protein	gi|218185499	LOC_Os11g12800	1		38788	9.82	plasma membrane	lipid metabolic process	hydrolase activity	0.143219	0.231207	0.187213	0.0622167	0.332332
997	Inner envelope ubiE-like methyltransferase	gi|115489574	LOC_Os12g42090	2	Palmitoylation(A)	38940.1	9.56	membrane	metabolic process	transferase activity	0.879022	0.731139	0.805081	0.104569	0.129887
998	Inosine-5-monophosphate dehydrogenase	gi|218193844	LOC_Os03g56800	3	Palmitoylation(A)	57316.4	7.65	membrane	metabolic process	catalytic activity	3.87258	1.47231	2.67244	1.69724	0.63509
999	Lecithine cholesterol acyltransferase	gi|222641680	LOC_Os09g27210	1	Palmitoylation(A+3C)	78320.2	6.32	endoplasmic reticulum	lipid metabolic process	transferase activity
1000	Methyltransferase	gi|297611371	LOC_Os11g08314	2	Palmitoylation(A+C)	95190.3	5.64	Golgi apparatus			1.01859		1.01859
1001	Methyltransferase	gi|222615646	LOC_Os11g08314	2	Palmitoylation(A+C)	95117.2	5.64	Golgi apparatus				0.549541	0.549541
1002	Mo25-like protein	gi|115451035	LOC_Os03g07600	0	Palmitoylation(5A)	40776.7	5.96	plasma membrane	involved in both polarised growth and cytokinesis	binding	1	0.946237	0.973119	0.0380161	0.0390663
1003	Monocopper oxidase	gi|115440681	LOC_Os01g60080	1		61658.4	8.83	endomembrane system	metabolic process	binding	8.55067		8.55067
1004	Monocopper oxidase	gi|46575968	LOC_Os05g40740	1		61449	8.12	extracellular	metabolic process	catalytic activity	1.04713	1.01859	1.03286	0.0201794	0.0195374
1005	Multi-copper oxidase	gi|222639931	LOC_Os08g05820	1		67146.6	5.91	plasma membrane	cell tip growth	copper ion binding	0.92045	0.990832	0.955641	0.0497679	0.052078
1006	N-acetylglucosaminyltransferase	gi|297723719	LOC_Os05g06050	1	Palmitoylation(A+2C)	46825.5	8.68	membrane	carbohydrate metabolic process	transferase activity	0.465586		0.465586
1007	N-acetylglucosaminyltransferase	gi|218196110	LOC_Os05g06050	2	Palmitoylation(3C)	47453.2	8.69	membrane	carbohydrate metabolic process	transferase activity		1.1272	1.1272
1008	NAD dependent epimerase/dehydratase family domain containing protein	gi|218192543	LOC_Os03g16980	1	Palmitoylation(C)	46680.6	7.73	plasma membrane	metabolic process	catalytic activity	2.65461	2.75423	2.70442	0.0704441	0.0260478
1009	NAD dependent epimerase/dehydratase family domain containing protein	gi|222631300	LOC_Os05g29990	1		48574.4	9.64	membrane	metabolic process	catalytic activity		0.990832	0.990832
1010	NAD dependent epimerase/dehydratase family protein	gi|115446695	LOC_Os02g35039	2	Palmitoylation(2A)	31206.1	9.59	plasma membrane	metabolic process	binding	3.40408	2.80543	3.10476	0.423308	0.136342
1011	NADPH-dependent oxidoreductase	gi|194033211	LOC_Os10g21396	9	Palmitoylation(3A+C)	36102.5	8.16	membrane	photosynthesis	catalytic activity	1.80302		1.80302
1012	Neutral ceramidase precursor	gi|222618879	LOC_Os01g43520	1	Palmitoylation(A+B)	92880.2	6.38	plasma membrane		ceramidase activity	1.01859	0.972747	0.995669	0.0324165	0.0325575
1013	Peroxisomal biogenesis factor 11	gi|218197480	LOC_Os06g03660	4	Palmitoylation(A)	31771.1	9.64	membrane	peroxisome fission	protein binding		0.529663	0.529663
1014	Phosphatidylserine decarboxylase	gi|222619910	LOC_Os01g72940	1	Palmitoylation(2C)	66807	5.6	endoplasmic reticulum	metabolic process	catalytic activity	0.972747	0.928966	0.950857	0.0309577	0.0325577
1015	Phosphoribosyl transferase	gi|115489354	LOC_Os12g39860	1	Palmitoylation(C)	25398.7	9.26	plasma membrane	adenine salvage	transferase activity		0.787046	0.787046
1016	Phosphoribosyl transferase	gi|125537221	LOC_Os12g39860	1	Palmitoylation(C)	19878.2	5.59	plasma membrane	adenine salvage	transferase activity	0.946237		0.946237
1017	Plant-specific component of NADH dehydrogenase complex	gi|37805925	LOC_Os08g33460	3		20223.4	10.49	membrane	biosynthetic process		1.24738	1.15878	1.20308	0.0626537	0.0520777
1018	Putative PhoD-like phosphatase	gi|218191081	LOC_Os02g37910	1	Palmitoylation(A)	50916.2	8.78	endomembrane system			1.08643	0.879022	0.982724	0.146656	0.149235
1019	Serine hydroxymethyltransferase	gi|115488306	LOC_Os12g22030	1	Palmitoylation(B+2C)	50735.7	7.87	plasma membrane	metabolic process	transferase activity	4.48745		4.48745
1020	Serine hydroxymethyltransferase	gi|125555254	LOC_Os12g22030	1	Palmitoylation(B+2C)	58225.2	6.97	plasma membrane	metabolic process	transferase activity		0.990832	0.990832
1021	Serine hydroxymethyltransferase	gi|125577046	LOC_Os12g22030	1	Palmitoylation(B+2C)	49000.2	7.1	plasma membrane	metabolic process	transferase activity	10.1859	1.25892	5.72242	6.31233	1.10309
1022	Triacylglycerol lipase	gi|222635935	LOC_Os06g42860	2	Palmitoylation(2A)	51252.9	6.74	extracellular region	metabolic process	hydrolase activity	2.48886	2.0893	2.28908	0.282532	0.123426
Unknown
1023	Brain protein 44-like protein	gi|115478871	LOC_Os09g20660	1	Palmitoylation(A)	12032	9.06	plasma membrane			1.10662		1.10662
1024	C3HC4-type zinc finger protein	gi|13384375	LOC_Os10g34030	2	Palmitoylation(2A+C)	41434	10.9	plasma membrane
1025	Calcium-dependent phosphotriesterase	gi|115452591	LOC_Os03g19452	1	Palmitoylation(A+2B+C)	35558.5	7.63	endomembrane system			0.390841	1.20226	0.796552	0.573763	0.720308
1026	Calcium-dependent phosphotriesterase	gi|222612901	LOC_Os03g19452	0	Palmitoylation(3B)	31646.9	8.37	endomembrane system
1027	Carrier family protein	gi|222629244	LOC_Os04g44560	1		37547.2	6.89	membrane				0.963829	0.963829
1028	Carrier family protein	gi|115459540	LOC_Os04g44560	1		37508.2	6.89	membrane			0.591562		0.591562
1029	Cleft lip and palate transmembrane protein 1	gi|38346578	LOC_Os04g36050	7		69530.5	5.87	membrane			1.47231		1.47231
1030	Conserved hypothetical protein	gi|115446297	LOC_Os02g30610	1	Palmitoylation(B)	23189.2	5.18	plasma membrane			0.824138	0.244343	0.534241	0.409977	0.767401
1031	Conserved hypothetical protein	gi|115449173	LOC_Os02g55010	2	Palmitoylation(5A+B+C)	127152	5.64	plasma membrane	transport	binding
1032	Conserved hypothetical protein	gi|115465249	LOC_Os05g47470	1		21684.9	4.64	plasmodesma			0.990832	0.465586	0.728209	0.371405	0.510025	TPLATE
1033	Conserved hypothetical protein	gi|110289144	LOC_Os10g30620	1	Palmitoylation(3B+C)	52173.6	6.54	endoplasmic reticulum			0.954993		0.954993
1034	Conserved hypothetical protein	gi|115484547	LOC_Os11g08707	1	Palmitoylation(B+2C)	24577.4	6.5	extracellular			2.99226	1.83654	2.4144	0.817222	0.338478
1035	Conserved hypothetical protein	gi|115485955	LOC_Os11g36230	1	Palmitoylation(3A+C)	23841.4	5.61	extracellular			1.04713	1.04713	1.04713	0	0
1036	CXXXC8 - Cysteine-rich protein	gi|115449269	LOC_Os02g55649	0	Palmitoylation(A+3B)	13737.6	5.08	extracellular region			2.60615		2.60615
1037	CXXXC9 - Cysteine-rich protein with paired CXXXC motifs precursor	gi|51090570	LOC_Os02g55810	0	Palmitoylation(A+2B)	13797.7	5.08	extracellular region				5.10505	5.10505
1038	DUF1336 domain containing protein	gi|218201450	LOC_Os12g38850	0	Myristoylation;Palmitoylation(2A+B)	61869.6	6.99	plasma membrane	protein modification process			0.432514	0.432514
1039	Expressed protein	gi|218189024	LOC_Os01g53720	0	Palmitoylation(A+2C)	65007.4	5.25	plasma membrane		catalytic activity	1.35519		1.35519
1040	Expressed protein	gi|57899484	LOC_Os01g53720	0	Palmitoylation(A+2C)	65082.5	5.42	plasma membrane		hydrolase activity		0.912011	0.912011
1041	Expressed protein	gi|215768588	LOC_Os01g71100	0	Palmitoylation(C)	14140.5	10.11	extracellular
1042	Expressed protein	gi|297598693	LOC_Os02g08350	0	Palmitoylation(3A)	84656	5.22	plasma membrane	catabolic process		1.15878		1.15878
1043	Expressed protein	gi|115465851	LOC_Os05g51900	1		8169.4	9.3	extracellular			0.16293		0.16293
1044	Expressed protein	gi|115474097	LOC_Os07g48280	0	Palmitoylation(4A+4B+3C)	69208.7	8.62	plasma membrane		protein binding
1045	Expressed protein	gi|37573026	LOC_Os08g15505	1	Palmitoylation(A+3C+2B)	8948.9	9.09	extracellular			1.11686		1.11686
1046	Expressed protein	gi|222640207	LOC_Os08g15505	0	Palmitoylation(2B+C)	11301.3	9.32	extracellular				0.912011	0.912011
1047	Expressed protein	gi|125562229	LOC_Os08g41080	1	Palmitoylation(A+C)	9152.4	6.33	extracellular			0.554626	0.870964	0.712795	0.223685	0.313814
1048	Expressed protein	gi|115478943	LOC_Os09g21470	1	Palmitoylation(A)	9898.5	10.21	membrane			2.31206		2.31206
1049	Expressed protein	gi|62733980	LOC_Os11g16320	1	Palmitoylation(A+B)	32072.4	7.78	plasma membrane			0.847227		0.847227
1050	Expressed protein	gi|125577323	LOC_Os11g32160	1		30554.4	6.95	membrane	cellular component organization		0.564937		0.564937
1051	Expressed protein	gi|77555800	LOC_Os12g31410	3		26091.4	9.1	membrane				1.20226	1.20226
1052	Expressed protein	gi|297729429	LOC_Os12g43990	0	Palmitoylation(2A)	21646.5	5.3	plasmodesma				0.772681	0.772681
1053	Hypothetical protein	gi|115452761	LOC_Os03g20860	1	Palmitoylation(C)	23889.2	9.1	plasma membrane			1.87068		1.87068
1054	Membrane protein of unknown function	gi|125541492	LOC_Os02g55590	6	Palmitoylation(5A+3B+C)	60793.4	7.84	plasma membrane
1055	Membrane protein of unknown function	gi|115449257	LOC_Os02g55590	6	Palmitoylation(5A+3B+C)	60792.4	8.07	plasma membrane			0.963829	1.02802	0.995923	0.045387	0.0455728
1056	Membrane protein of unknown function	gi|108707777	LOC_Os03g19690	2	Palmitoylation(A+C)	91990	6.14	plasma membrane				0.717794	0.717794
1057	Membrane protein of unknown function	gi|222624797	LOC_Os03g19690	2	Palmitoylation(A+C)	92461.5	6.14	plasma membrane			0.691831		0.691831
1058	Membrane protein of unknown function	gi|125591887	LOC_Os04g55930	3		20468.7	9.56	membrane			0.285759		0.285759
1059	Membrane protein of unknown function	gi|222629773	LOC_Os04g58100	3	Palmitoylation(A)	78311.3	8.26	plasma membrane			1.00925		1.00925
1060	Membrane protein of unknown function	gi|90399036	LOC_Os04g58100	0	Palmitoylation(A)	79589.8	5.4	endoplasmic reticulum				0.787046	0.787046
1061	Membrane protein of unknown function	gi|125550926	LOC_Os05g06700	4	Palmitoylation(2A)	25024.2	8.7	Golgi apparatus	cell growth		0.625173	0.172187	0.39868	0.320309	0.803425
1062	Membrane protein of unknown function	gi|222631499	LOC_Os05g32850	3	Palmitoylation(4A)	61489.6	5.97	endomembrane system			0.524808	0.398107	0.461457	0.0895906	0.194147
1063	Membrane protein of unknown function	gi|55296522	LOC_Os06g38550	2		74223.7	8.95	extracellular
1064	Membrane protein of unknown function	gi|125555857	LOC_Os06g38550	2		74495.9	9.18	extracellular			0.570164		0.570164
1065	Membrane protein of unknown function	gi|125557047	LOC_Os07g02710	4	Palmitoylation(A+2C)	22661.5	8.89	plasma membrane			0.469894		0.469894
1066	Membrane protein of unknown function	gi|22831038	LOC_Os07g02710	4	Palmitoylation(A+2C)	22514.3	8.89	plasma membrane				1.2942	1.2942
1067	Membrane protein of unknown function	gi|115482974	LOC_Os10g37520	13	Palmitoylation(3C)	50029.7	7.49	plasma membrane			0.937562		0.937562
1068	Membrane protein of unknown function	gi|218185856	LOC_Os11g32490	2	Palmitoylation(A+B)	58255.9	5.92	plasma membrane			0.613762		0.613762
1069	Membrane protein of unknown function	gi|115485719	LOC_Os11g32490	3	Palmitoylation(A+B)	58311	6.08	plasma membrane				0.519996	0.519996
1070	Plant-specific domain TIGR01627 family protein	gi|125577170	LOC_Os11g29780	1	Palmitoylation(A)	34148.3	9.44	Golgi apparatus			0.436516	0.37325	0.404883	0.0447356	0.11049
1071	Protein of unknown function	gi|115434308	LOC_Os01g03760	0	Palmitoylation(2A+C)	63316.8	8.91	plasma membrane			0.912011	0.990832	0.951421	0.055735	0.0585808
1072	Protein of unknown function	gi|218187546	LOC_Os01g06140	1	Palmitoylation(2A+B+C)	25938.3	8.52	endoplasmic reticulum			0.990832	0.77983	0.885331	0.149201	0.168525
1073	Protein of unknown function	gi|218187572	LOC_Os01g07100	0	Palmitoylation(2C)	37277.5	5.6	plasma membrane
1074	Protein of unknown function	gi|222617794	LOC_Os01g07100	0	Palmitoylation(2C)	37298.5	5.43	plasma membrane				1.25892	1.25892
1075	Protein of unknown function	gi|115435538	LOC_Os01g13490	1	Palmitoylation(4A)	21877.3	9.16	extracellular			0.57544		0.57544
1076	Protein of unknown function	gi|218189105	LOC_Os01g55795	0	Palmitoylation(C)	38130.3	8.17	plasma membrane			0.954993		0.954993
1077	Protein of unknown function	gi|222619295	LOC_Os01g55795	0	Palmitoylation(B+C)	49056.7	8.77	plasma membrane				0.383707	0.383707
1078	Protein of unknown function	gi|115444279	LOC_Os02g05870	1	Palmitoylation(A)	31293.3	9.67	plasma membrane			0.847227	0.887156	0.867192	0.0282338	0.0325577
1079	Protein of unknown function	gi|115448815	LOC_Os02g52280	0	Palmitoylation(2A+B+C)	117013	6.46	plasma membrane			0.990832		0.990832
1080	Protein of unknown function	gi|125584262	LOC_Os02g58410	1	Palmitoylation(8A+3B+3C)	240575	6.17	plasma membrane		binding	0.981748	0.946237	0.963993	0.0251099	0.0260478
1081	Protein of unknown function	gi|108706560	LOC_Os03g08700	1	Palmitoylation(2A+B+2C)	129708	6.75	membrane			2.42103		2.42103
1082	Protein of unknown function	gi|125542682	LOC_Os03g08700	1	Palmitoylation(2A+B+2C)	129636	6.66	membrane	lipid metabolic process	hydrolase activity		0.83946	0.83946
1083	Protein of unknown function	gi|115454625	LOC_Os03g47930	0	Palmitoylation(4A+C)	125300	5.69	plasmodesma			0.937562	1.09648	1.01702	0.112371	0.11049
1084	Protein of unknown function	gi|218193543	LOC_Os03g48260	0	Palmitoylation(C)	48821.3	5.12	extracellular			0.559758		0.559758
1085	Protein of unknown function	gi|115454685	LOC_Os03g48260	0	Palmitoylation(C)	48764.2	5.16	extracellular				0.597035	0.597035
1086	Protein of unknown function	gi|108711253	LOC_Os03g55704	0	Palmitoylation(4A+B+C)	114482	5.91	plasma membrane	metabolic process	catalytic activity	1.24738	0.183654	0.715518	0.75217	1.05122
1087	Protein of unknown function	gi|115456900	LOC_Os04g02670	1		5290.2	10.12	extracellular			1.77011	2.22844	1.99927	0.324085	0.162102
1088	Protein of unknown function	gi|222628554	LOC_Os04g22360	6	Palmitoylation(B)	65199.9	8.92	extracellular region				0.954993	0.954993
1089	Protein of unknown function	gi|218194530	LOC_Os04g22360	5	Palmitoylation(A+B)	89007.3	8.86	extracellular region			2.60615		2.60615
1090	Protein of unknown function	gi|222629608	LOC_Os04g53670	0	Palmitoylation(2A+B+2C)	131390	5.45	endoplasmic reticulum			1.01859		1.01859
1091	Protein of unknown function	gi|55168027	LOC_Os05g28690	0	Palmitoylation(4A)	99459.7	4.98	plasma membrane			0.990832		0.990832
1092	Protein of unknown function	gi|222631250	LOC_Os05g28690	0	Palmitoylation(4A)	111246	5.27	plasma membrane				0.990832	0.990832
1093	Protein of unknown function	gi|115468048	LOC_Os06g27800	1	Palmitoylation(2A+B)	79546.4	5.47	plasma membrane			2.55859	2.99226	2.77543	0.306657	0.11049
1094	Protein of unknown function	gi|115471329	LOC_Os07g13590	5	Palmitoylation(4A+B)	45744.1	6.75	membrane			2.22844		2.22844
1095	Protein of unknown function	gi|125557797	LOC_Os07g13590	5	Palmitoylation(3A+2B)	45525.8	6.75	membrane				0.963829	0.963829
1096	Protein of unknown function	gi|115473835	LOC_Os07g46420	1		15100.3	11.63	membrane				0.666807	0.666807
1097	Protein of unknown function	gi|222612985	LOC_Os10g33240	0	Palmitoylation(A+B+2C)	99147.4	8.76	plasma membrane			0.879022		0.879022
1098	Protein of unknown function	gi|110289231	LOC_Os10g33240	0	Palmitoylation(A+B+2C)	106770	6.49	plasma membrane				0.862979	0.862979
1099	Protein of unknown function	gi|222613214	LOC_Os10g39910	1	Palmitoylation(2A+B+2C)	119013	5.75	plasma membrane			0.990832		0.990832
1100	Protein of unknown function	gi|62733102	LOC_Os11g08680	0	Palmitoylation(B)	19306.6	8.15	extracellular			0.420727		0.420727
1101	Protein of unknown function	gi|125533707	LOC_Os11g08680	0	Palmitoylation(B)	19505.8	8.15	extracellular				0.328095	0.328095
1102	Protein of unknown function	gi|297728071	LOC_Os11g08820	1	Palmitoylation(B+2C)	24451.1	5.56	extracellular			2.80543	1.36773	2.08658	1.01661	0.487214
1103	Protein of unknown function	gi|125533712	LOC_Os11g08930	0	Palmitoylation(B)	19463.8	7.56	extracellular
1104	Protein of unknown function	gi|115484553	LOC_Os11g08930	0	Palmitoylation(B)	19435.7	7.56	extracellular
1105	Protein of unknown function	gi|115485025	LOC_Os11g16350	1	Palmitoylation(A+C)	34782.8	4.4	extracellular			0.180302		0.180302
1106	Protein of unknown function	gi|125534004	LOC_Os11g16350	1	Palmitoylation(A+C)	34420.5	4.51	extracellular				0.229087	0.229087
1107	Protein of unknown function	gi|115488616	LOC_Os12g30550	0	Palmitoylation(A)	18767.2	4.87	membrane	cell differentiation		0.432514	0.258226	0.34537	0.12324	0.356835
1108	Protein of unknown function (DUF793)	gi|115487498	LOC_Os12g06780	0	Palmitoylation(2A+C)	44121.9	7.76	membrane			0.465586	0.420727	0.443156	0.0317205	0.0715785
1109	Protein of unknown function DUF502 domain containing protein	gi|115445471	LOC_Os02g16880	3	Palmitoylation(C)	32218.9	6.71	membrane	multicellular organismal development			0.772681	0.772681
1110	Protein of unknown function UPF0136, Transmembrane family protein	gi|115458900	LOC_Os04g39450	4	Palmitoylation(B)	23837.8	9.71	membrane			0.534564	0.515229	0.524897	0.0136724	0.0260479
1111	Putative membrane protein of unknown function	gi|115440683	LOC_Os01g60110	2		34483.8	9.26	membrane			2.31206	1.64437	1.97822	0.47213	0.238664
1112	Putative membrane protein of unknown function	gi|90399284	LOC_Os04g55110	6	Palmitoylation(5A+5B+C)	59626.5	6.59	plasma membrane			1	0.847227	0.923614	0.108027	0.116961
1113	Putative membrane protein of unknown function	gi|115462751	LOC_Os05g14170	2		109838	6.3	plasma membrane			0.990832	1.05682	1.02382	0.0466592	0.0455734
1114	Putative membrane protein of unknown function (pollen exine formation)	gi|222622833	LOC_Os02g26984	2	Palmitoylation(3A)	109674	6.68	plasma membrane	cellular component organization			0.293765	0.293765
1115	Putative uncharacterized protein	gi|115471057	LOC_Os07g10110	2		85769.8	5.17	plasma membrane			0.937562	1.08643	1.01199	0.105263	0.104015
1116	Rickettsia 17 kDa surface antigen family protein	gi|115474475	LOC_Os08g02080	2		15727.9	8.91	membrane			1.03753	4.13048	2.584	2.18704	0.846379
1117	SAP-type protein, associated with SIT4-type phosphatase	gi|218188545	LOC_Os01g40340	1	Palmitoylation(A)	85281.8	4.4	plasma membrane		binding		1.72187	1.72187
1118	SAP-type protein, associated with SIT4-type phosphatase	gi|222618750	LOC_Os01g40340	0	Palmitoylation(2A)	81139	4.4	plasma membrane			1.0666		1.0666
1119	THION24 - Plant thionin family protein precursor	gi|115443957	LOC_Os02g03480	6	Palmitoylation(3B)	19433.8	9.1	extracellular			0.954993	0.954993	0.954993	0	0
1120	TraB family protein	gi|218197042	LOC_Os05g42010	2		36615.4	5.37	plasma membrane			0.772681		0.772681
1121	Uncharacterized TPR repeat-containing protein	gi|222624615	LOC_Os03g15740	0	Palmitoylation(A+3B)	90314.1	6	plasma membrane		binding	0.870964		0.870964

## Sheet: B
446 plasma membrane related proteins (matched to 442 loci) were identified both in Exp1 and 2
No.	Annotation	Accession	Locus	TMD(s)	Modification	MW(Da)	PI	Cellular component	Biological process	Molecular function	117:115 Exp 1	115:117 Exp 2	Mean	SD	RSD
Signal transduction
1	14-3-3 protein	gi|115454901	LOC_Os03g50290	0	Palmitoylation(C)	29177.7	4.81	plasma membrane	brassinosteroid mediated signaling	protein binding	8.55067	10	9.27533	1.02483	0.11049
2	14-3-3 protein	gi|125561626	LOC_Os08g33370	0	Palmitoylation(C)	28780.4	4.78	plasma membrane	brassinosteroid mediated signaling	protein binding	6.98232	6.60693	6.79463	0.265441	0.0390662
3	14-3-3 protein	gi|297611974	LOC_Os11g34450	0	Palmitoylation(C)	29261.6	4.83	plasma membrane	brassinosteroid mediated signaling	protein binding	12.3595	13.4276	12.8936	0.755317	0.0585809
4	ADP-ribosylation factor	gi|115451383	LOC_Os03g10370	0	Palmitoylation(A+C)	20709.1	9.15	membrane	small GTPase mediated signal transduction	GTP binding	0.47863	0.20893	0.34378	0.190707	0.554736
5	ADP-ribosylation factor	gi|115464585	LOC_Os05g41060	1	Myristoylation	20707.7	6.43	plasma membrane	protein modification process	protein binding	0.201372	0.218776	0.210074	0.0123063	0.0585807
6	ADP-ribosylation factor-like protein	gi|115448495	LOC_Os02g49980	0	Palmitoylation(2A+B)	20620	8.65	plasma membrane	small GTPase mediated signal transduction	nucleotide binding	0.248886	0.248886	0.248886	0	0
7	ADP-ribosylation factor-like protein	gi|115486053	LOC_Os11g37640	0	Palmitoylation(C)	20334.3	6.05	plasma membrane	small GTPase mediated signal transduction	nucleotide binding	2.18776	1.02802	1.60789	0.820064	0.510025
8	AGC kinases	gi|297610656	LOC_Os10g33640	1	Palmitoylation(2A+C)	64419	6.44	plasma membrane	protein modification process	kinase activity	2.31206	2.99226	2.65216	0.480974	0.181351
9	Aminophospholipid ATPase-interacting factor	gi|45642720	LOC_Os05g45370	2	Palmitoylation(B+C)	38251.8	8.81	plasma membrane			1.11686	1.07647	1.09666	0.0285659	0.026048
10	Annexin	gi|218202106	LOC_Os09g23160	0	Palmitoylation(2A+C)	39100.7	9.04	cell surface	ABA signal transduction	calcium-dependent phospholipid binding	2.72898	2.1677	2.44834	0.39688	0.162102
11	Annexin	gi|125541169	LOC_Os02g51750	0	Palmitoylation(2A)	35482.5	7.13	cell surface	response to abscisic acid stimulus	calcium-dependent phospholipid binding	1.78649	1.90546	1.84597	0.0841267	0.0455731
12	Arf GTPase activating protein	gi|115477541	LOC_Os08g42530	0	Palmitoylation(A)	93536.3	6.6	trans-Golgi network transport vesicle	response to auxin stimulus	ARF GTPase activator activity	2.39883	2.67917	2.539	0.198227	0.0780728
13	Arf-like small GTPase	gi|222636687	LOC_Os07g12170	1	Palmitoylation(2A)	30576.8	8.83	Golgi-associated vesicle	small GTPase mediated signal transduction	phospholipase activator activity	0.42462	0.420727	0.422673	0.00275272	0.00651264
14	Arf-type small GTPase	gi|78709066	LOC_Os10g42940	1	Palmitoylation(C)	15447.9	9.13	Golgi-associated vesicle	small GTPase mediated signal transduction	GTP binding	0.534564	0.343558	0.439061	0.135062	0.307615
15	Armadillo/beta-catenin	gi|115477681	LOC_Os08g43500	0	Palmitoylation(5A+2C)	69784.8	5.94	plasma membrane	pollen tube growth ,actin cytoskeleton organization	binding	0.398107	0.325087	0.361597	0.0516328	0.142791
16	Armadillo-like helical domain containing protein（Mo25)	gi|115453103	LOC_Os03g24520	0	Palmitoylation(A+B)	38965	5.97	plasma membrane		binding	0.37325	0.263027	0.318138	0.0779397	0.244987
17	B-cell receptor-associated protein	gi|115462935	LOC_Os05g19040	3		25221.2	9.55	plasma membrane	intracellular protein transport		1.11686	1.0666	1.09173	0.0355443	0.0325578
18	Beige/BEACH domain containing protein	gi|125591240	LOC_Os04g46894	3	Palmitoylation(6A+4B+C)	304024	5.68	plasma membrane		nucleotide binding	3.83707	1.51356	2.67532	1.64297	0.614122
19	Calcium/calmodulin depedent protein kinases	gi|115482890	LOC_Os10g36710	1	Palmitoylation(A+B+C)	73746.4	9.21	plasma membrane	protein modification process	kinase activity	0.809096	0.855067	0.832081	0.0325063	0.0390662
20	Calcium/calmodulin depedent protein kinases (OsCPK28)	gi|222616704	LOC_Os12g07230	1		55476	5.17	plasma membrane	signal transduction	kinase activity	3.31131	4.16869	3.74	0.606261	0.162102
21	Calcium-binding EF hand family protein	gi|222623230	LOC_Os02g39950	1	Palmitoylation(3A)	51685.7	6.15	plasma membrane		calcium ion binding	2.37684	2.63027	2.50355	0.1792	0.0715784
22	Calcium-dependent protein kinase (OsCPK11)	gi|115455813	LOC_Os03g57510	1	Palmitoylation(A+C)	63170.7	5.24	endoplasmic reticulum membrane	protein modification process	kinase activity	3.10456	3.59749	3.35103	0.348557	0.104015
23	Calcium-independent phospholipase A2	gi|50508404	LOC_Os07g33670	3	Palmitoylation(2A+3C)	154621	5.75	plasma membrane	jasmonic acid biosynthetic process	phospholipase activity	0.903649	0.990832	0.947241	0.0616474	0.065081
24	Calmodulin-binding protein	gi|222624256	LOC_Os03g07110	1	Myristoylation;Palmitoylation(C)	68594	9.28	membrane	salicylic acid mediated signaling pathway	calmodulin binding	0.544503	0.519996	0.532249	0.0173288	0.0325578
25	Calmodulin-binding protein	gi|218184501	LOC_Os10g27170	1	Myristoylation;Palmitoylation(A+2B+C)	73026.5	8.09	membrane	N-terminal protein myristoylation	calmodulin binding	1.05682	0.972747	1.01478	0.0594467	0.0585807
26	Calmodulin-binding protein MPCBP	gi|125538585	LOC_Os11g46230	0	Palmitoylation(2A+B+C)	76760.7	5.48	plasma membrane	pollen germination	calmodulin binding	5.34564	5.29663	5.32114	0.0346548	0.00651267
27	Calreticulin	gi|115458184	LOC_Os04g32950	1	Palmitoylation(A)	60729.4	4.72	plasma membrane	protein folding	calcium ion binding	2.14783	3.0761	2.61196	0.656383	0.251299
28	Calreticulin	gi|34393219	LOC_Os07g14270	1	Palmitoylation(B)	48771.5	4.49	membrane	response to abiotic stimulus	binding	5.29664	5.19996	5.2483	0.0683598	0.0130251
29	CK1_CaseinKinase_1.9	gi|222613001	LOC_Os10g33650	1	Palmitoylation(A)	53049.8	9.75	membrane	protein modification process	kinase activity	1	0.990832	0.995416	0.00648278	0.00651263
30	Coronatine-insensitive protein	gi|115452097	LOC_Os03g15880	1		66265.4	5.91	membrane	signal transduction	auxin binding	9.12011	9.46237	9.29124	0.242017	0.0260478
31	CrRLK1L type receptor-like protein kinase	gi|115462979	LOC_Os05g20150	2	Palmitoylation(A+B)	94782.2	5.87	plasma membrane	signal transduction	kinase activity	1.55597	2.208	1.88199	0.461061	0.244987
32	CrRLK1L type receptor-like protein kinase	gi|25553554	LOC_Os06g03610	3	Palmitoylation(A)	90999.3	5.49	endomembrane system	protein modification process	kinase activity	1.69044	2.44343	2.06694	0.532444	0.257601
33	Cyclin-Dependent protein Kinase 9-like Serine/Threonine Kinase	gi|23495876	LOC_Os07g47180	0	Myristoylation;Palmitoylation(2A+B)	62710.1	9.45	plasma membrane	N-terminal protein myristoylation	protein serine/threonine kinase activity	1.08643	0.981748	1.03409	0.0740186	0.0715787
34	Diacylglycerol kinase	gi|125591759	LOC_Os04g54200	0	Palmitoylation(4A+2C)	60331.3	6.18	plasma membrane	signal transduction	kinase activity	3.49945	3.83707	3.66826	0.238734	0.0650809
35	Diacylglycerol kinase	gi|40253749	LOC_Os08g15090	1	Palmitoylation(3A)	57160.3	5.57	plasma membrane	signal transduction	kinase activity	0.946237	0.912011	0.929124	0.0242016	0.0260478
36	Dual specificity protein phosphatase	gi|222616506	LOC_Os12g02120	1	Palmitoylation(2A)	52954.3	6.54	membrane	protein modification process	hydrolase activity	4.09261	2.208	3.15031	1.33261	0.423011
37	Dual-specificity protein phosphatase	gi|115436708	LOC_Os01g29469	1	Palmitoylation(A)	22362.6	6.1	membrane	signal transduction	protein binding	4.2462	1.95884	3.10252	1.6174	0.521319
38	Gibberellin 20 oxidase	gi|115470777	LOC_Os07g07420	0	Palmitoylation(A)	40494.7	5.75	plasma membrane	unidimensional cell growth	oxidoreductase activity	4.69894	4.61318	4.65606	0.0606453	0.013025
39	GTP binding protein	gi|115483274	LOC_Os10g40110	0	Palmitoylation(3A)	109103	4.88	membrane	protein targeting to chloroplast;signal transduction	transmembrane receptor activity	0.928966	0.946237	0.937602	0.0122122	0.013025
40	Harpin-induced 1 domain containing protein	gi|115478252	LOC_Os09g09460	1	Palmitoylation(3B+2C)	22636.9	7.53	plasma membrane	salicylic acid mediated signaling pathway		0.912011	1.01859	0.965301	0.0753636	0.0780726
41	Hexokinase	gi|115439869	LOC_Os01g53930	1	Palmitoylation(A)	55120.9	5.92	membrane	signal transduction	kinase activity	1.01859	0.990832	1.00471	0.0196289	0.0195368
42	Hexokinase	gi|115464965	LOC_Os05g44760	1		54658.6	5.75	membrane	carbohydrate metabolic process	kinase activity	1.00925	0.981748	0.9955	0.019449	0.0195369
43	Hexokinase	gi|110808552	LOC_Os05g45590	1	Palmitoylation(A)	53625.5	5.77	membrane	carbohydrate metabolic process	kinase activity	1	0.928966	0.964483	0.0502283	0.052078
44	Kinase interacting protein1-like protein	gi|125528295	LOC_Os01g61910	0	Palmitoylation(4A+C)	95639.4	5.35	plasma membrane	reproduction		1	1.02802	1.01401	0.0198105	0.0195369
45	Kinase interacting protein1-like protein	gi|115464371	LOC_Os05g39000	0	Palmitoylation(3A+C)	98290.1	5.31	plasma membrane	Kinase interacting		1.03753	1.0666	1.05206	0.020554	0.0195369
46	Leucine-rich repeat-containing protein	gi|42408795	LOC_Os08g40090	0	Palmitoylation(3A+C)	62343	6.46	plasma membrane		protein binding	0.862979	0.92045	0.891714	0.0406382	0.0455731
47	LRR-type receptor protein kinase	gi|7573610	LOC_Os01g12390	1	Palmitoylation(4A+C)	68306.9	8.62	plasma membrane	signal transduction	kinase activity	0.981748	1.34276	1.16226	0.255278	0.21964
48	LRR-type receptor protein kinase	gi|15128407	LOC_Os01g60330	1	Palmitoylation(5A)	69220.7	8.66	plasma membrane	signal transduction	kinase activity	0.283139	0.831764	0.557451	0.387936	0.69591
49	LRR-type receptor protein kinase	gi|49388978	LOC_Os02g07810	2	Palmitoylation(2A+B)	72525.7	9.09	plasma membrane	signal transduction	protein serine/threonine kinase activity	0.432514	0.416869	0.424692	0.0110623	0.0260479
50	LRR-type receptor protein kinase	gi|13324792	LOC_Os03g50450	2	Palmitoylation(3A)	71888.1	8.79	plasma membrane	signal transduction	kinase activity	1.09648	1.00925	1.05287	0.0616776	0.0585807
51	LRR-type receptor protein kinase	gi|52075918	LOC_Os06g45240	2	Palmitoylation(A)	72801.7	9.36	plasma membrane	transmembrane receptor protein tyrosine kinase signaling pathway	protein serine/threonine kinase activity	0.416869	0.413047	0.414958	0.00270248	0.00651265
52	LRR-type receptor protein kinase	gi|4680345	LOC_Os11g40550	3	Palmitoylation(A+C)	70125.5	7.72	plasma membrane	signal transduction	kinase activity	0.963829	0.912011	0.93792	0.036641	0.0390662
53	LRR-type receptor-like protein kinase	gi|115464509	LOC_Os05g40200	1	Palmitoylation(4A)	69908.7	8.81	plasma membrane	signal transduction	kinase activity	1.02802	1.01859	1.0233	0.00666443	0.00651266
54	Lung seven transmembrane receptor family protein	gi|115459344	LOC_Os04g42960	9	Palmitoylation(3A+B+C)	49328.3	5.27	plasma membrane			0.353183	0.37325	0.363217	0.0141895	0.0390662
55	MAP kinase kinase (OsMKK5)	gi|51091112	LOC_Os06g09180	0	Palmitoylation(A+B)	37104.4	8.57	plasma membrane	signal transduction	kinase activity	0.270396	0.235505	0.25295	0.0246716	0.0975353
56	Neurobeachin-like protein	gi|222623391	LOC_Os02g44380	3	Palmitoylation(11A+3B+5C)	299449	5.77	plasma membrane	signal transduction	binding	3.63078	3.90841	3.76959	0.196313	0.052078
57	OsCML32 - Calmodulin-related calcium sensor protein	gi|115474773	LOC_Os08g04890	0	Palmitoylation(A)	20644	4.51	plasma membrane	calcium-mediated signaling	calcium ion binding	1.00925	0.981748	0.9955	0.019449	0.0195369
58	PB1-type signalling protein	gi|125528914	LOC_Os01g69900	1	Palmitoylation(2A)	53733.4	6.21	integral to membrane			0.855067	0.809096	0.832081	0.0325063	0.0390662
59	PERK-type receptor protein kinase	gi|53982302	LOC_Os05g12680	1	Palmitoylation(2A)	51589.6	6.41	plasma membrane	response to wounding	protein kinase activity	0.92045	0.990832	0.955641	0.0497679	0.052078
60	Phosphatase 2A	gi|218200409	LOC_Os08g02860	0	Palmitoylation(A+2B+C)	59005.3	6.96	protein phosphatase type 2A complex	signal transduction	protein phosphatase type 2A regulator activity	1.1272	1.27057	1.19889	0.101382	0.0845636
61	Phosphatase 2C	gi|115445363	LOC_Os02g15594	0	Palmitoylation(2A)	38957.8	5.52	plasma membrane	protein amino acid dephosphorylation	protein serine/threonine phosphatase activity	2.33346	2.31206	2.32276	0.0151272	0.00651258
62	Phosphatase 2C	gi|115446111	LOC_Os02g27220	3	Palmitoylation(A)	55283.6	8.7	plasma membrane	N-terminal protein myristoylation	protein serine/threonine phosphatase activity	0.57544	0.554626	0.565033	0.0147179	0.0260479
63	Phosphatase 2C	gi|223635542	LOC_Os04g42260	0	Palmitoylation(A)	38169.8	6.37	plasma membrane	protein amino acid dephosphorylation	protein serine/threonine phosphatase activity	0.990832	0.483059	0.736945	0.35905	0.487214
64	Phosphatase 2C	gi|75288437	LOC_Os06g48300	0	Palmitoylation(2A+2B+C)	34941	4.65	plasma membrane	defense response to bacterium	protein serine/threonine phosphatase activity	2.55859	2.31206	2.43533	0.174317	0.0715784
65	Phosphatase 2C	gi|297611711	LOC_Os11g22404	0	Myristoylation;Palmitoylation(2A+C)	47109.8	5.84	plasma membrane	protein modification process	catalytic activity	0.244343	0.353183	0.298763	0.0769616	0.257601
66	Phosphatidylinositol 4-kinase PI4K	gi|222625663	LOC_Os03g50320	3	Palmitoylation(11A+2B+6C)	211043	5.91	plasma membrane	lipid metabolic process	kinase activity	6.13762	6.25173	6.19467	0.0806859	0.013025
67	Phosphatidylinositol-4-phosphate 5-kinase (PIP5K)	gi|222616618	LOC_Os12g04700	1	Palmitoylation(3A)	90044.9	5.8	plasma membrane	lipid metabolic process	kinase activity	0.440555	0.448745	0.44465	0.00579159	0.013025
68	Phosphoinositide phosphatase, similar to SAC1,6,7	gi|218190964	LOC_Os02g34884	3	Palmitoylation(5A)	76701.5	9.01	plasma membrane	root hair cell tip growth	phosphatidylinositol-4,5-bisphosphate 5-phosphatase activity	0.409261	0.515229	0.462245	0.0749307	0.162102
69	Phosphoinositide phosphatase, similar to SAC1,6,7	gi|218185636	LOC_Os11g20384	3	Palmitoylation(3A)	76185.2	8.67	plasma membrane	cell growth	hydrolase activity	0.465586	0.369828	0.417707	0.0677111	0.162102
70	Phosphoinositide phosphatase, similar to SAC2, 3	gi|115466898	LOC_Os06g09540	1	Palmitoylation(2A+C)	90712.8	5.66	Golgi apparatus	inositol phosphate dephosphorylation	hydrolase activity
71	Phosphoinositide phosphatase, similar to SAC9	gi|115436478	LOC_Os01g25330	0	Palmitoylation(3B+2C)	118000	5.34	membrane	phosphoinositide-mediated signaling	inositol or phosphatidylinositol phosphatase activity	1.11686		1.11686
72	Phospholipase C	gi|222624717	LOC_Os03g18010	0	Palmitoylation(A+2B)	72055.1	6.38	plasma membrane	signal transduction	hydrolase activity	1.31826	0.413047	0.865652	0.64008	0.739419
73	Phospholipase D	gi|18765900	LOC_Os03g02740	0	Palmitoylation(C)	100864	7.04	plasma membrane	defense response to bacterium, incompatible interaction	lipid binding	2.26986	2.53513	2.4025	0.18757	0.0780729
74	Phospholipase D	gi|50428650	LOC_Os03g62410	0	Palmitoylation(B+2C)	94803	7.81	plasma membrane	defense response to bacterium, incompatible interaction	lipid binding	0.765597	0.862979	0.814288	0.0688594	0.084564
75	Phospholipase D	gi|52353766	LOC_Os05g07880	0	Palmitoylation(B)	91600.7	5.9	plasma membrane	defense response to bacterium, incompatible interaction	lipid binding	2.33346	2.44343	2.38844	0.0777626	0.0325579
76	Phospholipase D	gi|38153701	LOC_Os10g38060	0	Palmitoylation(2A+C)	95805	7.89	plasma membrane	phosphatidylcholine metabolic process	phospholipase D activity	0.648634	0.990832	0.819733	0.24197	0.295182
77	Plant DTY-type MAP kinase (OsMPK16)	gi|115438829	LOC_Os01g45620	1		57099.3	7	plasma membrane	signal transduction	signal transducer activity	0.586138	0.570164	0.578151	0.0112953	0.0195369
78	Plant DTY-type MAP kinase (OsMPK17)	gi|47900280	LOC_Os05g50120	2	Palmitoylation(A)	66359.3	6.45	plasma membrane	signal transduction	signal transducer activity	0.505825	0.47863	0.492227	0.0192295	0.0390663
79	Plant-specific Rop guanine nucleotide exchange factor (PRONE)	gi|125572097	LOC_Os01g55520	1	Palmitoylation(2A+C)	70119.7	6.85	apical plasma membrane	pollen tube growth	Rho guanyl-nucleotide exchange factor activity	3.25087	3.56451	3.40769	0.221776	0.0650809
80	Purple acid phosphatase	gi|77557182	LOC_Os12g44010	1	Palmitoylation(C)	51758.8	6.68	cell wall	metabolic process	hydrolase activity	4.52898	3.43558	3.98228	0.773148	0.194147
81	Rab GDP dissociation inhibitor	gi|115452233	LOC_Os03g16900	0	Palmitoylation(A+B)	50044.9	5.5	membrane	protein transport	enzyme regulator activity	14.7231	14.8594	14.7912	0.0963302	0.00651265
82	Rab GTPase activator	gi|222637168	LOC_Os07g34130	1	Palmitoylation(2A+2C)	51168.6	7.52	Golgi apparatus	signal transduction	Rab GTPase activator activity	2.42103	2.14783	2.28443	0.193181	0.084564
83	Rab GTPase family 7	gi|218197104	LOC_Os05g44050	0	GGT2 - Rab;Palmitoylation(3C)	23025.9	5.38	plasma membrane	signal transduction	binding	1.64437	2.208	1.92619	0.398549	0.206911
84	Rab11-like small GTPase	gi|115441051	LOC_Os01g62950	1	GGT2 - Rab ;Palmitoylation(2C)	23921.9	6.32	plasma membrane	signal transduction	GTP binding	0.461318	0.440555	0.450936	0.0146815	0.0325577
85	Rab11-like small GTPase	gi|115465467	LOC_Os05g48980	0	GGT2 - Rab ;Palmitoylation(2C)	24086.1	5.59	plasma membrane	small GTPase mediated signal transduction	GTP binding	2.29087	2.35505	2.32296	0.0453834	0.0195369
86	Rab11-like small GTPase	gi|293331631	LOC_Os09g15790	0	FT - CaaX;GGT2 - Rab;Palmitoylation(2C)	24021.1	5.72	plasma membrane	signal transduction	GTP binding	1.07647	1.01859	1.04753	0.0409232	0.0390665
87	Rab18/RabC-family small GTPase	gi|218195901	LOC_Os10g31830	0	GGT2 - Rab ;Palmitoylation(3C)	23569.7	5.42	plasma membrane	small GTPase mediated signal transduction	GTP binding	2.48886	2.44343	2.46614	0.0321215	0.013025
88	Rab2	gi|115446975	LOC_Os02g37420	0	GGT2 - Rab ;Palmitoylation(A+2C)	23017	6.95	plasma membrane	ER to Golgi vesicle-mediated transport	GTP binding	1.5417	2.63027	2.08598	0.769734	0.369003
89	Rab5/RabF-family small GTPase	gi|115454491	LOC_Os03g46390	0	GGT2 - Rab ;Palmitoylation(2A)	22137	7.72	plasma membrane	signal transduction	GTPase activity	0.524807	0.534564	0.529686	0.00689919	0.0130251
90	Rab5-related small GTPase	gi|115450775	LOC_Os03g05740	1	Myristoylation;Palmitoylation(A)	21648.3	5.94	membrane	transport	protein binding	0.444631	0.444631	0.444631	0	0
91	Rab7 small GTPase	gi|115435424	LOC_Os01g12730	0	GGT2 - Rab ;Palmitoylation(3C)	23137.1	5.43	plasma membrane	signal transduction	GTP binding	0.990832		0.990832
92	Rab8_Rab10_Rab13_like small GTPase	gi|115456231	LOC_Os03g60530	2	GGT2 - Rab ;Palmitoylation(2C)	23778.9	7.64	plasma membrane	signal transduction	GTP binding	0.164437	0.37325	0.268844	0.147653	0.549215
93	Ran small GTPase	gi|125571145	LOC_Os01g42530	1	Palmitoylation(A)	43912.3	5.14	plasma membrane	protein import into nucleus	GTPase activity	0.263027	0.231206	0.247117	0.0225004	0.0910516
94	Ran/TC4 family of small GTPase	gi|115465581	LOC_Os05g49890	0	Palmitoylation(A)	25038.6	6.65	plasma membrane	signal transduction	protein binding
95	Ran3 small GTPase	gi|222635840	LOC_Os06g39875	0	Palmitoylation(B)	25300.3	9.07	plasma membrane	signal transduction	GTP binding
96	Regulatory subunit B of protein phosphatase 2A	gi|31712071	LOC_Os03g47790	1	Palmitoylation(A)	59549.1	6.71	integral to membrane	signal transduction		3.87258	5.24807	4.56033	0.972624	0.21328
97	Reticulon-type ER-associated protein	gi|222631072	LOC_Os05g24770	2	Palmitoylation(2A)	44639.7	9.93	plasma membrane			0.608135	0.49204	0.550087	0.0820919	0.149234
98	Rho GDP-dissociation inhibitor 1	gi|115441785	LOC_Os01g68540	1		24832.6	4.52	extracellular	cell growth	enzyme regulator activity	1.08643	1.02802	1.05722	0.0413019	0.0390665
99	RhoGAP small GTPase-activating protein	gi|222624588	LOC_Os03g15180	1	Palmitoylation(B+2C)	80987.2	4.91	apical part of cell	signal transduction	enzyme regulator activity	0.772681	0.724436	0.748558	0.0341141	0.045573
100	Rho-like GTPase	gi|115456129	LOC_Os03g59590	2	Palmitoylation(3A)	71371.7	5.49	plasma membrane	pollination	GTP binding	0.428549	0.47863	0.453589	0.035413	0.0780729
101	RLCK-type receptor protein kinase	gi|115436274	LOC_Os01g21970	0	Myristoylation;Palmitoylation(2A+2B)	40275.1	9.35	plasma membrane	protein modification process	kinase activity	0.316228	0.301995	0.309111	0.010064	0.0325577
102	RLCK-type receptor protein kinase	gi|218189537	LOC_Os01g67340	0	Palmitoylation(4B)	40499.2	6.38	plasma membrane	protein modification process	kinase activity	1.03753	0.972747	1.00514	0.0458072	0.0455731
103	RLCK-type receptor protein kinase	gi|115444273	LOC_Os02g05820	0	Palmitoylation(3A+B+C)	86192.8	6.21	plasma membrane	protein modification process	kinase activity	0.981748	1.0666	1.02417	0.0599968	0.0585807
104	RLCK-type receptor protein kinase	gi|115445049	LOC_Os02g12660	0	Palmitoylation(A+B+C)	81207.5	7.52	plasma membrane	protein modification process	kinase activity	0.946237	0.92045	0.933343	0.0182346	0.0195368
105	RLCK-type receptor protein kinase	gi|125584817	LOC_Os03g04050	0	Myristoylation;Palmitoylation(2A+2B+2C)	59402.4	6.01	plasma membrane	signal transduction	kinase activity	0.879023	0.92045	0.899736	0.0292934	0.0325577
106	RLCK-type receptor protein kinase	gi|222635113	LOC_Os06g09230	1	Palmitoylation(3A)	87846.5	8.41	plasma membrane	response to stress	kinase activity	2.67917	2.51189	2.59553	0.118286	0.0455731
107	Root hair defective 3 GTP-binding protein	gi|218187203	LOC_Os12g41170	4	Palmitoylation(2B+2C)	96836.6	6.52	plasma membrane	cell tip growth;cell wall biogenesis	GTP binding	2.42103	2.29087	2.35595	0.0920381	0.0390663
108	ROP-like small GTPase	gi|115443865	LOC_Os02g02840	0	FT - CaaX ;GGT1 - CaaX ;Palmitoylation(A+2C)	21623.9	9.2	plasma membrane	auxin mediated signaling pathway	GTPase activity	0.130617	0.124738	0.127678	0.0041569	0.0325578
109	SCY1-like family of protein kinase	gi|218189286	LOC_Os01g60440	1	Palmitoylation(2C)	89655.4	7.71	plasma membrane	protein modification process	kinase activity	3.46737	2.22844	2.8479	0.876058	0.307615
110	Serine/threonine protein kinase	gi|222617502	LOC_Os12g42660	1	Palmitoylation(4A+2B)	111193	5.19	plasma membrane	protein modification process	kinase activity	1.03753	0.990832	1.01418	0.0330194	0.0325577
111	Serine/threonine protein kinase	gi|125551467	LOC_Os05g14750	0	Palmitoylation(A)	61417.8	7	plasma membrane	pollen tube growth	kinase activity	0.954993	0.990832	0.972912	0.0253423	0.0260478
112	Serine/threonine protein kinase	gi|125562875	LOC_Os09g06230	0	Myristoylation;Palmitoylation(A)	39700.1	5.91	plasma membrane	N-terminal protein myristoylation	kinase activity
113	Serine/threonine protein phosphatase (PP2A)	gi|115456053	LOC_Os03g59060	0	Palmitoylation(A)	35242.8	5.16	extracellular	dephosphorylation	protein serine/threonine phosphatase activity	1.02802	0.855067	0.941541	0.122294	0.129887
114	Serine/threonine-protein kinase	gi|222613313	LOC_Os10g42110	0	Palmitoylation(A+2B+C)	99869.1	6.08	plasma membrane	signal transduction	kinase activity	8.01678	6.19441	7.1056	1.28861	0.181351
115	Serine/threonine-protein kinase similar to SRSF1,2 and SRPK1	gi|222637014	LOC_Os07g28930	1	Palmitoylation(C)	81075.9	8.67	plasmodesma	protein amino acid phosphorylation	kinase activity	1.41906	1.15878	1.28892	0.184046	0.142791
116	Serine/threonine-protein phosphatase 2A	gi|50726405	LOC_Os02g09840	1	Palmitoylation(A)	62509.2	5.17	endomembrane system	signal transduction	calcium ion binding	4.36516	1.67494	3.02005	1.90227	0.62988
117	Serine/threonine-protein phosphatase 2A	gi|115478158	LOC_Os09g07510	0	Palmitoylation(2A)	65700.2	4.92	plasma membrane	abscisic acid mediated signaling	protein phosphatase type 2A regulator activity	3.0761	3.49945	3.28777	0.299357	0.0910516
118	SNF1-related protein kinase	gi|115441897	LOC_Os01g69240	1	Palmitoylation(2A)	47989.6	5.38	cell wall	pollen tube guidance		0.212814	0.349945	0.28138	0.0969664	0.344611
119	START domain containing protein	gi|115443641	LOC_Os02g01270	2	Palmitoylation(3C)	90014	6.2	plasma membrane	salicylic acid signalling	lipid binding	0.724436	1.05682	0.890627	0.23503	0.263892
120	Tetratricopeptide repeat containing protein	gi|222622095	LOC_Os02g03470	2	Palmitoylation(A+B+C)	34276.3	6.91	plasma membrane	protein-protein interaction mediating	binding	1.00925	0.928966	0.96911	0.0567712	0.0585808
121	Transferrin receptor ectodomain, subtilisin-like protease	gi|125538495	LOC_Os02g10520	1	Palmitoylation(A+2C)	82428.4	8.15	cell wall	response to endogenous stimulus	hydrolase activity	3.49945	2.31206	2.90576	0.839609	0.288947
122	WD domain containing protein	gi|115434270	LOC_Os01g03510	0	Palmitoylation(A+B)	66282.9	6.48	plasma membrane	signal transduction	nucleotide binding	8.47227	6.19441	7.33334	1.61069	0.21964
123	WD domain containing protein	gi|115455225	LOC_Os03g52870	4		52259.3	8.36	plasma membrane		nucleotide binding	0.496592	0.428549	0.46257	0.0481142	0.104015
124	WD domain containing protein	gi|218193739	LOC_Os03g53280	1	Palmitoylation(6A+2B+4C)	203448	5.67	plasma membrane	signal transduction	binding	1.01859	1.28233	1.15046	0.186492	0.162102
125	WD domain containing protein	gi|218202131	LOC_Os09g24260	1	Palmitoylation(3A+2B)	176446	8.49	plasma membrane	signal transduction	nucleotide binding	0.711214	0.83946	0.775337	0.090684	0.116961
Transporters and channels
126	ABC transporter (OsABCC3)	gi|125524620	LOC_Os01g07870	11	Palmitoylation(2A+B+4C)	159410	5.77	plasma membrane	transport	glutathione S-conjugate-exporting ATPase activity	0.787046	0.870964	0.829005	0.0593388	0.0715784
127	ABC transporter (OsABCE2)	gi|115485837	LOC_Os11g34350	0	Palmitoylation(3A+2B)	68118.7	8.01	plasma membrane	transport	transporter activity	0.220801	0.195884	0.208343	0.0176183	0.084564
128	ABC transporter (OsABCF4)	gi|115477865	LOC_Os08g45010	1	Palmitoylation(2A+C)	66172.7	6.14	plasma membrane	transport	transporter activity	0.343558	0.49204	0.417799	0.104992	0.251299
129	ABC transporter (OsABCG1)	gi|115434240	LOC_Os01g03144	6	Palmitoylation(2A+C)	73368.6	8.91	extracellular	transport	transporter activity	0.824138	0.239883	0.532011	0.413131	0.776546
130	ABC transporter (OsABCG16)	gi|218198932	LOC_Os06g51460	7	Palmitoylation(4B+2C)	106935	8.79	plasma membrane	transport	transporter activity	0.37325	0.416869	0.39506	0.0308434	0.0780729
131	ABC1 protein-like	gi|218188091	LOC_Os01g21610	1	Palmitoylation(3A)	67578.4	8.56	membrane	transport	transporter activity	2.70396	2.80543	2.7547	0.071754	0.0260479
132	Amino acid selective channel	gi|115461693	LOC_Os05g02060	3		15615.9	8.79	membrane	transport	transporter activity	1.03753	1.0666	1.05206	0.020554	0.0195369
133	Amino acid transporter	gi|125552531	LOC_Os05g37470	12	Palmitoylation(2A+B+C)	66390.1	9.24	plasma membrane	transport	transporter activity	0.685488	0.444631	0.56506	0.170312	0.301405
134	Ammonium transporter Amt1;2	gi|115459360	LOC_Os04g43070	11	Palmitoylation(A+C)	52649.5	6.82	plasma membrane	transport	transporter activity	1.04713	1.48594	1.26653	0.310283	0.244987
135	ATP synthase	gi|125597623	LOC_Os06g37180	0	Palmitoylation(C)	58543.3	4.96	membrane	transport		0.366438	0.322107	0.344272	0.0313466	0.0910517
136	ATP synthase	gi|115469362	LOC_Os06g45120	0	Palmitoylation(A)	68469	5.2	plasma membrane	transport	transporter activity	0.383707	0.416869	0.400288	0.0234492	0.0585807
137	ATP synthase gamma chain	gi|218184289	LOC_Os10g17280	0	Palmitoylation(C)	35274.5	9.11	membrane	transport	transporter activity	2.42103	2.55859	2.48981	0.0972673	0.0390662
138	ATP synthase protein	gi|194033213	LOC_Os12g14930	1	Palmitoylation(A+2B+2C)	22279.1	9.19	membrane	transport	transporter activity	2.96483	3.01995	2.99239	0.0389761	0.0130251
139	ATP synthase protein YMF19	gi|194033219	LOC_Os12g34018	1	Palmitoylation(C)	18065.1	9.97	membrane	transport	binding	3.10456	2.96483	3.0347	0.0988028	0.0325577
140	Auxin transport protein BIG	gi|338817657	LOC_Os09g07300	0	Palmitoylation(23A+7B+13C)	552028	5.71	membrane	auxin polar transport	zinc ion binding	3.28095	2.33346	2.80721	0.66998	0.238664
141	Calcium ATPase, transmembrane domain M	gi|218196549	LOC_Os05g25550	10	Palmitoylation(A)	107689	6.41	plasma membrane	transport	transporter activity	0.954993	0.461318	0.708155	0.349081	0.492944
142	Calcium-transporting ATPase	gi|115442131	LOC_Os01g71240	10	Palmitoylation(3A+2B+C)	112842	8.09	plasma membrane	transport	transporter activity	3.59749	0.937562	2.26753	1.88086	0.829474
143	Cation/H+ exchanger (ATCHX)	gi|115462953	LOC_Os05g19500	13	Palmitoylation(2A)	84937.3	7.02	integral to membrane	cation transport	sodium:hydrogen antiporter activity	0.420727	0.413047	0.416887	0.00542997	0.013025
144	CorA-like magnesium transporter protein	gi|115454637	LOC_Os03g48000	2	Palmitoylation(3A+B+C)	51891.5	6.1	membrane	magnesium ion transport	magnesium ion transmembrane transporter activity	0.501187	0.436516	0.468852	0.0457296	0.0975353
145	CorA-like magnesium transporter protein	gi|122243007	LOC_Os03g53110	2	Palmitoylation(C)	42188.9	4.92	membrane	transport	transporter activity	1.48594	1.8197	1.65282	0.236008	0.142791
146	Cyclic nucleotide and calmodulin-regulated ion channel	gi|218186478	LOC_Os12g06570	6	Palmitoylation(B+C)	84478.2	8.95	plasma membrane	transport	transporter activity	0.794328	0.928966	0.861647	0.0952036	0.11049
147	H+-pyrophosphatase	gi|3834302	LOC_Os02g33490	17	GPI-modification (751);Palmitoylation(A+C)	82161.3	5.77	plasma membrane	auxin polar transport	transporter activity	0.963829	1.22462	1.09422	0.184404	0.168525
148	H+-pyrophosphatase	gi|115466734	LOC_Os06g08080	16		80045	5.54	plasma membrane	transport	transporter activity	0.972747	0.765597	0.869172	0.146478	0.168525
149	Importin	gi|7339699	LOC_Os01g13430	1	Palmitoylation(2A+3C)	108359	5.11	membrane	transport	transporter activity	1.01859		1.01859
150	Iron-phytosiderophore transporter protein YS1-like (OsYSL8)	gi|90265683	LOC_Os02g02460	16	Palmitoylation(A)	75618.5	9.14	plasma membrane			0.946237	0.963829	0.955033	0.0124393	0.013025
151	Mechanosensitive ion channel	gi|38345847	LOC_Os04g47320	5	Palmitoylation(2A+B+2C)	103874	9.05	plasma membrane	transport		1.02802	0.946237	0.987127	0.0578266	0.0585807
152	Metal-nicotianamine transporter (OsYSL11)	gi|90265689	LOC_Os04g44330	14	Palmitoylation(B+C)	77781.8	8.52	plasma membrane			2.60615	2.99226	2.79921	0.273022	0.0975354
153	Monosaccharide transporter (pGlcT subfamily)	gi|115434360	LOC_Os01g04190	12	Palmitoylation(2A+2C)	56501.9	9.57	membrane	transport	transporter activity	0.420727	0.416869	0.418798	0.00272749	0.00651267
154	Monosaccharide transporter (STP subfamily)	gi|222622219	LOC_Os02g06540	12	Palmitoylation(A)	53753.2	9.24	plasma membrane	transport	transporter activity	0.524807	0.30761	0.416209	0.153582	0.369003
155	Monosaccharide transporter (STP subfamily)	gi|222636644	LOC_Os07g10590	11	Palmitoylation(2A+C)	53796.8	9.64	membrane	transport	transporter activity	2.60615	2.67917	2.64266	0.0516292	0.0195368
156	Monosaccharide transporter (STP subfamily)	gi|115478530	LOC_Os09g15330	12	Palmitoylation(A)	57491.4	8.98	plasma membrane	transport	transporter activity	2.37684	2.58226	2.47955	0.145254	0.0585807
157	MtN3 and saliva related transmembrane protein	gi|115445683	LOC_Os02g19820	7		28046.4	9.38	plasma membrane	transport	transporter activity	0.383707		0.383707
158	Na+/H+ antiporter (ATCHX)	gi|125552765	LOC_Os05g40650	15	Palmitoylation(2A+B+C)	93232.1	6.69	integral to membrane	cation transport	transporter activity	0.337287		0.337287
159	Na+/H+ antiporter (ATCHX)	gi|125533127	LOC_Os11g01820	9	Palmitoylation(4A+2C)	85351	7.58	integral to membrane	transport	transporter activity	4.01791	5.44503	4.73147	1.00913	0.21328
160	Na+/H+ antiporter (ATCHX15)	gi|15128390	LOC_Os01g60140	13	Palmitoylation(2A+2C)	94904.5	6.34	plasma membrane	transport	transporter activity	0.353183	0.260615	0.306899	0.0654553	0.21328
161	Oligopeptide transporter (OsYSL10)	gi|115461282	LOC_Os04g57840	14	Palmitoylation(C)	77253.6	9.07	plasma membrane			0.30761	0.37325	0.34043	0.0464148	0.136342
162	Peptide transporter PTR2	gi|215697740	LOC_Os01g04950	11	Palmitoylation(A+2B+C)	63200.7	6.22	plasma membrane	transport	transporter activity	2.51189	2.18776	2.34982	0.229191	0.0975353
163	Phosphate transporter	gi|115448905	LOC_Os02g52860	5	Palmitoylation(2A)	38959.2	9.36	extracellular	transport	transporter activity
164	Phosphate transporter	gi|115458650	LOC_Os04g37600	7	Palmitoylation(A+C)	37978.3	9.39	membrane	transport	carnitine:acyl carnitine antiporter activity	2.44343	1.00925	1.72634	1.01412	0.587437
165	Phosphate/phosphate translocator	gi|115478420	LOC_Os09g12600	7	Palmitoylation(A+B)	43593.6	10.33	membrane	transport	transporter activity	0.912011	0.928966	0.920489	0.0119894	0.013025
166	Phosphatidylinositol transfer protein	gi|222622116	LOC_Os02g04030	0	Palmitoylation(A+B)	70512.4	7.19	plasma membrane	transport	transporter activity	1.95884	1.13763	1.54824	0.580688	0.375065
167	Phospholipid-transporting ATPase (OsALA4)	gi|222612818	LOC_Os05g01030	8	Palmitoylation(7A+B+C)	139264	8.45	plasma membrane	transport	transporter activity	0.349945		0.349945
168	Phospholipid-transporting ATPase (OsALA6)	gi|40253457	LOC_Os08g29150	10	Palmitoylation(8A+5C)	130402	5.91	plasma membrane	phospholipid transport	transporter activity	2.24905	3.04789	2.64847	0.564865	0.213279
169	Phospholipid-transporting ATPase 4 (OsALA7)	gi|53793271	LOC_Os06g36990	9	Palmitoylation(4A+C)	137606	6.15	integral to membrane	phospholipid transport	transporter activity	2.55859	2.14783	2.35321	0.290448	0.123426
170	Plasma membrane ATPase	gi|218187320	LOC_Os12g44150	10	Palmitoylation(A)	102750	6.28	plasma membrane	transport	transporter activity	1.04713	0.972747	1.00994	0.0525956	0.052078
171	Plasma membrane H+-ATPase	gi|55771363	LOC_Os06g08310	10	Palmitoylation(A)	94772.7	5.63	plasma membrane	transport	transporter activity	1.03753	1.03753	1.03753	0	0
172	Plasma membrane H+-ATPase	gi|20302439	LOC_Os04g56160	10	Palmitoylation(3A+B)	104882	6.52	plasma membrane	transport	transporter activity	1.04713	1.02802	1.03757	0.0135144	0.013025
173	Plastocyanin-like domain containing protein	gi|56783790	LOC_Os01g16610	3	GPI-modification (194,195);Palmitoylation(A)	22010.1	9.24	plasma membrane	electron transport	electron transporter activity	0.42462	0.57544	0.50003	0.106646	0.213279
174	Plastocyanin-like domain containing protein	gi|90399194	LOC_Os04g57750	1	GPI-modification (155,156)	18841.5	6.36	plasma membrane	electron transport	electron transporter activity	0.483059	0.501187	0.492123	0.0128187	0.0260478
175	Potassium transporter	gi|115477218	LOC_Os08g39950	13	Palmitoylation(A)	82596	8.87	membrane	transport	transporter activity	2.60615	0.92045	1.7633	1.19197	0.675989
176	Potassium transporter	gi|125563512	LOC_Os09g21000	14	Palmitoylation(4A)	96028.3	6.85	membrane		transporter activity	3.87258	0.946237	2.40941	2.06923	0.858815
177	Putative cation-proton exchanger (ATCHX)	gi|297722665	LOC_Os03g61290	13	Palmitoylation(2A+C)	82322	8.84	plasma membrane	transport	transporter activity	0.270396	0.244343	0.257369	0.0184221	0.0715784
178	Putative transfer protein	gi|38636784	LOC_Os08g12520	1	Palmitoylation(A+C)	24271.8	5.33	extracellular			1.49968	2.48886	1.99427	0.699451	0.35073
179	Solute carrier family 35 member F1	gi|115477569	LOC_Os08g42720	10	Palmitoylation(A+B+2C)	37825.5	8.4	membrane			0.444631	0.483059	0.463845	0.0271724	0.0585807
180	SPX domain-containing membrane protein	gi|75253347	LOC_Os06g03860	10	Palmitoylation(2A+C)	77649.9	8.4	plasma membrane	transport		0.260615	0.47863	0.369623	0.15416	0.417073
181	Sucrose transporter (OsSUT1)	gi|108706417	LOC_Os03g07480	10	Palmitoylation(4A+B+3C)	63695.4	9.11	plasma membrane	transport	transporter activity	1.88799	2.37684	2.13242	0.345668	0.162102
182	Sulfate transporter	gi|115466358	LOC_Os06g05160	12	Palmitoylation(3A)	71990.4	9.34	integral to membrane	transport	transporter activity	0.92045	0.954993	0.937721	0.0244256	0.0260478
183	TIC110	gi|125532467	LOC_Os10g35010	3	Palmitoylation(A+C)	99380.9	5.99	membrane	transport	transporter activity	2.85759	2.24905	2.55332	0.4303	0.168525
184	Transportin-2	gi|38567827	LOC_Os04g59494	1	Palmitoylation(6A+3B+C)	119209	5.22	membrane	transport	ransporter activity	2.42103	1.75388	2.08745	0.471745	0.225991
185	Ureide permease 2	gi|108862716	LOC_Os12g31850	10	Palmitoylation(2A+C)	48353.1	7	plasma membrane	transport	transporter activity	0.946237	0.946237	0.946237	4.21468e-08	4.45415e-08
186	VHA	gi|297597907	LOC_Os01g61780	7	Palmitoylation(3A+2C)	93040.8	6.03	membrane	transport	hydrolase activity	0.383707	0.299226	0.341467	0.059737	0.174942
187	VHA	gi|115451943	LOC_Os03g14690	7	Palmitoylation(4C)	92372.5	5.85	plasma membrane	transport	transporter activity	0.369828	0.413047	0.391438	0.0305607	0.0780728
188	VHA subunit A	gi|115444549	LOC_Os02g07870	0	Palmitoylation(A)	68591.3	5.37	plasma membrane	transport	transporter activity	0.559758	0.49204	0.525899	0.0478839	0.0910516
189	VHA subunit C	gi|115437984	LOC_Os01g40470	0	Palmitoylation(2A+B)	40784.6	4.82	membrane	transport	transporter activity	0.413047	0.224905	0.318976	0.133037	0.417073
190	VHA subunit C	gi|115465801	LOC_Os05g51530	0	Palmitoylation(B)	42678.3	5.46	plasma membrane	transport	transporter activity	0.409261	0.469894	0.439577	0.0428743	0.0975353
191	VHA subunit D	gi|115460896	LOC_Os04g55040	0	Palmitoylation(A)	29180.7	9.81	plasma membrane	transport	transporter activity	0.954993	0.328095	0.641544	0.443283	0.690963
192	VHA subunit E	gi|115435358	LOC_Os01g12260	0	Palmitoylation(A)	26389.4	6.18	membrane	transport	transporter activity	0.963829	1.01859	0.99121	0.0387226	0.039066
193	VHA subunit E	gi|115464515	LOC_Os05g40230	0	Palmitoylation(A)	26014.1	9.37	membrane	transport	transporter activity	0.937562	0.666807	0.802184	0.191453	0.238664
194	VHA subunit G	gi|116310923	LOC_Os04g51270	0	Palmitoylation(A)	12304.8	8.06	plasma membrane	transport	transporter activity	0.672977	0.394457	0.533717	0.196943	0.369003
195	VHA subunit H	gi|218199814	LOC_Os07g36470	0	Palmitoylation(A+2C)	56165.1	9.07	plasma membrane	transport	transporter activity	3.66438	2.48886	3.07662	0.831217	0.270172
196	Voltage-dependent anion channel	gi|115438000	LOC_Os01g40570	0	Palmitoylation(A)	29891.7	7.24	plasma membrane	transport	transporter activity	0.963829	0.981748	0.972788	0.0126706	0.013025
197	Zinc transporter	gi|30420736	LOC_Os05g03780	6	Palmitoylation(2A+B+C)	45547.7	5.87	membrane	transport	transporter activity	0.409261	0.758578	0.583919	0.247004	0.423011
Membrane trafficking
198	Alpha-SNAP	gi|115475700	LOC_Os08g18110	0	Palmitoylation(2A)	32485.3	5.04	plasma membrane	intracellular protein transport	soluble NSF attachment protein activity	1.01859	1.25893	1.13876	0.169942	0.149234
199	C2 calcium/lipid-binding region	gi|47497419	LOC_Os02g27110	0	Palmitoylation(7A+2B+7C)	468863	5.98	membrane	C2 calcium-dependent membrane targeting	phosphoinositide binding	2.53513	4.09261	3.31387	1.1013	0.332332
200	Clathrin adaptor	gi|218197659	LOC_Os06g07090	0	Palmitoylation(5A+B)	97822.4	6.19	membrane coat	vesicle-mediated transport	clathrin binding	0.515229	0.432514	0.473871	0.0584882	0.123426
201	Clathrin heavy chain	gi|75333114	LOC_Os03g50350	2	Palmitoylation(2A)	136308	6.5	plasma membrane	transport	transporter activity	1.5417	2.22844	1.88507	0.485595	0.257601
202	Coatomer alpha subunit	gi|115454911	LOC_Os03g50340	2	Palmitoylation(A)	136381	6.44	COPI vesicle coat	ER to Golgi vesicle-mediated transport	transporter activity	1.65959	2.07014	1.86486	0.290306	0.155671
203	Coatomer alpha subunit	gi|125562808	LOC_Os09g04110	2	Palmitoylation(A+C)	136550	6.43	plasma membrane	transport	transporter activity	2.51189	2.91072	2.7113	0.282016	0.104015
204	Coatomer subunit beta-1	gi|125525418	LOC_Os01g17430	1	Palmitoylation(5A+2C)	105177	5.44	COPI vesicle coat	vesicle-mediated transport	protein transporter activity	1.69044	2.39883	2.04464	0.500909	0.244987
205	Coatomer subunit epsilon	gi|115460920	LOC_Os04g55200	0	Palmitoylation(C)	32075.8	5.74	membrane	transport	transporter activity	2.75423	2.46604	2.61013	0.203781	0.0780728
206	Coatomer subunit gamma-1	gi|218192372	LOC_Os03g12590	1	Palmitoylation(4A+B+C)	100750	5.09	membrane	transport	structural molecule activity	1.27057	1.1272	1.19889	0.101383	0.084564
207	Endoplasmic reticulum vesicle transporter protein	gi|108707873	LOC_Os03g20520	2	Palmitoylation(A+B+C)	43818.6	5.92	plasma membrane	fatty acid biosynthetic process		0.310456	0.310456	0.310456	0	0
208	Endoplasmic reticulum vesicle transporter protein	gi|218193856	LOC_Os03g57100	1	Palmitoylation(C)	40272.1	6.64	endoplasmic reticulum			0.398107	0.363078	0.380593	0.0247693	0.0650809
209	Exo70 exocyst complex subunit	gi|115484357	LOC_Os11g06700	1	Palmitoylation(A)	75084.4	5	exocyst	vesicle docking during exocytosis	protein binding	1.04713	1.04713	1.04713	0	0
210	Exo70 exocyst complex subunit	gi|77553092	LOC_Os12g06840	1		75694.8	5.77	exocyst	vesicle docking during exocytosis	protein binding	0.448745	0.288403	0.368574	0.113379	0.307615
211	Exocyst complex component Sec10 family protein	gi|115487964	LOC_Os12g13590	0	Palmitoylation(5A)	88229.1	5.11	membrane	vesicle docking during exocytosis		0.928966	1.02802	0.978491	0.0700389	0.0715784
212	Exocyst complex component Sec3 isoform	gi|218185576	LOC_Os03g42750	0	Palmitoylation(A+2C)	101898	5.85	exocyst			1.02802	0.981748	1.00488	0.0327167	0.0325578
213	Exocyst complex subunit Sec15-like	gi|125542521	LOC_Os03g06760	1	Palmitoylation(A+2C)	89331.2	5.8	exocyst	pollen tube growth		1.8197	2.51189	2.16579	0.489449	0.225991
214	Membrane-associated 30 kDa protein	gi|115441587	LOC_Os01g67000	0	Palmitoylation(A)	35088.6	9.3	membrane	vesicle organization		0.313329	0.343558	0.328443	0.0213754	0.065081
215	P24-beta-type membrane component of COPI-/COPII-coated vesicle	gi|115477497	LOC_Os08g42050	2	Palmitoylation(A+C)	24564.9	5.99	membrane	transport	transporter activity	0.239883	0.183654	0.211769	0.0397602	0.187753
216	Patellin (SEC14-like phosphoinositide-binding protein)	gi|115441357	LOC_Os01g65380	2	Palmitoylation(A)	66457.9	4.65	plasma membrane	transport	transporter activity	3.25087	2.51189	2.88138	0.522543	0.181351
217	Protein involved in retrieval of ER membrane proteins from Golgi	gi|115434032	LOC_Os01g01640	4		21768.4	9.63	integral to membrane	retrograde vesicle-mediated transport, Golgi to ER		0.161436	0.175388	0.168412	0.00986569	0.0585807
218	Protein sorting-associated protein 35	gi|125546075	LOC_Os03g58700	0	Palmitoylation(2A+C)	89840.2	5.21	membrane	endosome to Golgi transport		1.1272	0.903649	1.01542	0.158072	0.155671
219	Ras-related protein	gi|297599697	LOC_Os02g43690	0	FT - CaaX;GGT2 - Rab ;Palmitoylation(2C)	22504.4	5.49	plasma membrane	ER to Golgi vesicle-mediated transport	GTP binding	3.16228	2.88403	3.02315	0.19675	0.0650809
220	Sar1-family small GTPase	gi|115436368	LOC_Os01g23620	0	Palmitoylation(C)	21984.3	6.97	plasma membrane	rough ER to cis-Golgi vesicle-mediated transport	GTP binding	0.258226	0.233346	0.245786	0.017593	0.0715784
221	SEC1 family transport protein	gi|75109650	LOC_Os06g04450	0	Palmitoylation(A+C)	74729.7	7.58	membrane fraction	protein secretion	protein transporter activity	3.94457	4.32514	4.13486	0.2691	0.0650809
222	SEC11-like subunit of signal peptidase complex	gi|125554874	LOC_Os06g16260	3		22069.9	5.85	plasma membrane	protein metabolic process	hydrolase activity	0.946237	0.990832	0.968535	0.0315333	0.0325578
223	SEC6	gi|125541142	LOC_Os02g51430	0	Palmitoylation(3A+2C)	85500.3	4.86	plasma membrane	pollination		1.09648	1.05682	1.07665	0.028044	0.0260475
224	SEC7-like guanine nucleotide exchange family protein	gi|218190236	LOC_Os03g14260	1	Palmitoylation(2A+5C)	182398	5.59	membrane	vesicle-mediated transport	regulation of ARF protein signal transduction	1.03753		1.03753
225	SEC7-like guanine nucleotide exchange family protein	gi|222624560	LOC_Os03g14260	1	Palmitoylation(2A)	197689	5.46	membrane	vesicle-mediated transport	regulation of ARF protein signal transduction	1	0.954993	0.977496	0.031825	0.0325577
226	SEC7-like guanine nucleotide exchange family protein	gi|38344114	LOC_Os04g02690	3	Palmitoylation(5A+2B+3C)	154806	5.45	plasma membrane	regulation of vesicle targeting, to, from or within Golgi	GTP:GDP antiporter activity	0.337287	0.340408	0.338848	0.00220679	0.00651262
227	SEC8 exocyst complex component	gi|218200926	LOC_Os08g22864	1	Palmitoylation(4A+C)	121632	5.67	plasma membrane	pollen tube growth		1.03753	1.02802	1.03277	0.00672605	0.00651261
228	SNARE domain containing protein	gi|115446467	LOC_Os02g32740	0	Palmitoylation(A)	28141.3	6.86	membrane fraction	membrane fraction	SNAP receptor activity	0.187068	0.226986	0.207027	0.0282265	0.136342
229	SNARE domain containing protein	gi|49328025	LOC_Os05g48020	2	Palmitoylation(A+2C)	35300.1	4.95	membrane	transport	transporter activity	1.02802	0.928966	0.978491	0.0700389	0.0715784
230	SNARE domain containing protein	gi|222640251	LOC_Os08g17600	1	GPI-modification (318);Palmitoylation(2A+3C)	37975.3	9.67	membrane	transport	protein binding	0.92045	0.946237	0.933343	0.0182346	0.0195368
231	Synaptobrevin-like vesicle-trafficking protein	gi|218191763	LOC_Os02g55990	2	Palmitoylation(2A)	25233	8.94	membrane	transport		0.444631	0.401791	0.423211	0.0302928	0.0715785
232	Synaptotagmin-type membrane-trafficking protein	gi|222619506	LOC_Os03g14700	1	Palmitoylation(C)	55044.1	5.95	plasma membrane	response to abiotic stimulus	lipid binding	0.937562	0.847227	0.892395	0.0638762	0.0715784
233	Syntaxin	gi|297606777	LOC_Os07g07000	1	Palmitoylation(C)	37758.4	9.05	plasma membrane	transport	protein binding	1.09648	1.03753	1.067	0.0416841	0.0390665
234	Syntaxin 52	gi|115443843	LOC_Os02g02720	1	GPI-modification (204);Palmitoylation(2C)	25951	8.87	membrane	transport	protein binding	0.57544	0.691831	0.633635	0.0823009	0.129887
235	Transport protein Sec23	gi|62734287	LOC_Os11g24560	1	Palmitoylation(A+B)	86682.2	5.65	COPII vesicle coat	transport	transporter activity	3.01995	3.46737	3.24366	0.316371	0.0975353
236	T-SNARE	gi|115451783	LOC_Os03g13380	10	Palmitoylation(3A+B+C)	67805.8	6.85	integral to membrane	membrane fusion		0.387258	0.310456	0.348857	0.054307	0.155671
237	Vesicle coat complex COPI	gi|218199265	LOC_Os07g10150	1	Palmitoylation(3A+B+2C)	98563.8	5.03	membrane	vesicle-mediated transport	clathrin binding	2.80543	2.37684	2.59114	0.303061	0.116961
238	Vesicle-associated membrane protein	gi|125585044	LOC_Os03g06960	1	Palmitoylation(2A+C)	20901.7	9.8	plasma membrane	vesicle-mediated transport		0.946237	0.903649	0.924943	0.030114	0.0325577
239	Vesicle-fusing ATPase	gi|115464927	LOC_Os05g44310	0	Palmitoylation(2A+C)	81128.7	5.72	plasma membrane		protein binding	2.29087	2.51189	2.40138	0.156284	0.0650809
240	VSR-1	gi|115474089	LOC_Os07g48229	1	Palmitoylation(2A+5B+2C)	69646.1	5.46	plasma membrane	Golgi to vacuole transport	amino-terminal vacuolar sorting propeptide binding	0.363078	0.334195	0.348637	0.0204234	0.0585807
Wall remodeling and metabolism
241	1,3-beta-glucan synthase	gi|218188824	LOC_Os01g55040	12	Palmitoylation(A+B)	198015	9.51	plasma membrane	carbohydrate metabolic process	transferase activity
242	1,3-beta-glucan synthase	gi|55771366	LOC_Os06g08380	14	Palmitoylation(2A+B)	217768	8.82	plasma membrane	carbohydrate metabolic process	transferase activity	0.946237	0.946237	0.946237	0	0
243	1,3-beta-glucan synthase	gi|218197708	LOC_Os06g08380	15	Palmitoylation(3A+2B)	203742	9.17	plasma membrane	carbohydrate metabolic process	transferase activity	0.954993	0.704693	0.829843	0.176988	0.21328
244	Alpha integrin-like protein	gi|115456315	LOC_Os03g61050	1	Palmitoylation(2C)	94842.6	4.84	membrane	pollen wall assembly	calcium ion binding	0.505825	0.253513	0.379669	0.178411	0.469913
245	Alpha-expansin OsEXPA26	gi|16517062	LOC_Os12g36040	1	Palmitoylation(A+B)	29396.1	8.69	plant-type cell wall	plant-type cell wall modification during multidimensional cell growth		4.2462	4.36516	4.30568	0.0841194	0.0195369
246	Beta-1,3-glucanase,Glycosyl hydrolase family 81	gi|222641478	LOC_Os09g21210	1	Palmitoylation(A+2B)	75768.5	5.95	plasma membrane	cell wall macromolecule catabolic process	endo-1,3(4)-beta-glucanase activity	3.76704	6.42688	5.09696	1.88079	0.369003
247	Beta-D-xylosidase, Glycosyl hydrolase family 3	gi|62734691	LOC_Os11g19160	1	Palmitoylation(2A+C)	91661.8	9.1	cell wall	carbohydrate metabolic process	hydrolase activity	0.380189	0.376704	0.378447	0.00246468	0.00651263
248	Beta-D-xylosidase, Glycosyl hydrolase family 3	gi|125535311	LOC_Os11g47350	1	Palmitoylation(2A)	88674.3	6.36	cell wall	carbohydrate metabolic process	hydrolase activity	2.65461	2.70396	2.67928	0.0348976	0.013025
249	Beta-expansin	gi|115450177	LOC_Os03g01610	1	Palmitoylation(2A+C)	28626.7	6.34	extracellular region	cell growth		6.19441	5.97035	6.08238	0.158433	0.0260479
250	Beta-expansin	gi|115450175	LOC_Os03g01640	1	Palmitoylation(2A+2C)	28937.1	6.88	cell wall	plant-type cell wall modification during multidimensional cell growth		6.91831	6.30957	6.61394	0.430441	0.0650809
251	Beta-fructosidase, invertase, glycosyl hydrolases famnily32	gi|115443693	LOC_Os02g01590	1		72548.3	5.32	cell wall	carbohydrate metabolic process	hydrolase activity	0.239883	0.235505	0.237694	0.00309598	0.0130251
252	Beta-galactosidase , 35	gi|222642000	LOC_Os09g36810	1	Palmitoylation(4A)	94145.2	6.6	Golgi apparatus	carbohydrate metabolic process	hydrolase activity	0.2208	0.21677	0.218785	0.0028497	0.0130251
253	Beta-galactosidase, Glycosyl hydrolase family 35	gi|115477689	LOC_Os08g43570	1	Palmitoylation(2A)	94739.1	9.1	endoplasmic reticulum	carbohydrate metabolic process	hydrolase activity	4.2462	4.16869	4.20744	0.054802	0.013025
254	Cell wall adhesin	gi|222615742	LOC_Os11g11710	0	Palmitoylation(A+3B)	29561.2	4.65	extracellular			3.49945	3.04789	3.27367	0.319299	0.0975353
255	Cell wall adhesin	gi|125576646	LOC_Os11g11730	0	Palmitoylation(2B+C)	48031.5	4.41	plasma membrane			3.46737	3.13329	3.30033	0.236232	0.0715784
256	Cellulose synthase-like protein D5	gi|171769908	LOC_Os06g22980	7	Palmitoylation(A)	112363	8.07	plasma membrane	cell wall biogenesis	cellulose synthase activity	0.37325	0.194089	0.283669	0.126686	0.446599
257	Endoglucanase, Glycosyl hydrolase family 9	gi|125562395	LOC_Os02g53820	1	Palmitoylation(A+2C)	54399.6	7.59	endomembrane system	carbohydrate metabolic process	hydrolase activity	2.58226	2.58226	2.58226	0	0
258	Endoglucanase, Glycosyl hydrolase family 9	gi|125556752	LOC_Os06g50140	1	Palmitoylation(A+B+3C)	56726.9	5.48	plasma membrane	carbohydrate metabolic process	hydrolase activity	1	0.972747	0.986374	0.0192706	0.0195369
259	Expansin	gi|115483270	LOC_Os10g40090	1		28985.4	8.66	extracellular region	plant-type cell wall modification during multidimensional cell growth		5.44503	5.97035	5.70769	0.371462	0.065081
260	Extensin-like protein	gi|115488946	LOC_Os12g35710	2	Palmitoylation(3A+C)	78569	5.71	endomembrane system	structural constituent of cell wall	structural molecule activity	3.28095	2.72898	3.00497	0.390305	0.129887
261	Fasciclin-like arabinogalactan protein	gi|115446025	LOC_Os02g26320	2	GPI-modification (277,278);Palmitoylation(A)	30770.6	5.18	anchored to membrane	N-terminal protein myristoylation		0.524808		0.524808
262	Fasciclin-like arabinogalactan protein	gi|32488002	LOC_Os04g39590	3	GPI-modification (251,253);Palmitoylation(A)	28761.9	6.08	plasma membrane			1.72187	1.55597	1.63892	0.117311	0.0715784
263	Fasciclin-like arabinogalactan protein	gi|125556332	LOC_Os06g44660	1	GPI-modification (264,263);Palmitoylation(A)	29856.8	9.71	anchored to membrane			1.04713	1.04713	1.04713	0	0
264	GDP-fucose synthetase	gi|125556307	LOC_Os06g44270	0	Palmitoylation(A+B)	35783.2	6.87	plasma membrane	carbohydrate metabolic process	catalytic activity	1.94089		1.94089
265	Glucan endo-1,3-beta-glucosidase, Glycosyl hydrolases family 17	gi|28269434	LOC_Os03g57880	1	GPI-modification (467,465)	52782.7	4.7	plasma membrane	carbohydrate metabolic process	hydrolase activity	0.654636	0.340408	0.497522	0.222193	0.446599
266	GPI-anchored COBRA-type protein	gi|125556529	LOC_Os06g47110	1	GPI-modification (650,658);Palmitoylation(5A+2B+2C)	75177	8.8	plasma membrane	involvement in cellulose microfibril orientation,		0.474242	0.954993	0.714617	0.339942	0.475698
267	Group 3 pollen allergen	gi|52075909	LOC_Os06g45150	1		12462.4	9.44	extracellular region			3.76704	3.49945	3.63324	0.189212	0.052078
268	Invertase/pectin methylesterase inhibitor	gi|125525600	LOC_Os01g20970	1	Palmitoylation(2A)	20665.4	4.98	endomembrane system	polar nucleus fusion	pectinesterase inhibitor activity	1.00925	0.903649	0.956451	0.074673	0.078073
269	Invertase/pectin methylesterase inhibitor	gi|115462985	LOC_Os05g20570	1	Palmitoylation(2C)	19483.5	8.88	endomembrane system	polar nucleus fusion	pectinesterase inhibitor activity	2.60615	2.75423	2.68019	0.104705	0.0390662
270	Invertase/pectin methylesterase inhibitor	gi|115474755	LOC_Os08g04650	1	Palmitoylation(3A)	19811.6	4.61	endomembrane system	polar nucleus fusion	pectinesterase inhibitor activity	1.83654	1.59956	1.71805	0.16757	0.0975353
271	Pectate lyase	gi|115468692	LOC_Os06g38510	1	Palmitoylation(2A)	50262	8.48	endomembrane system	cell wall organization	lyase activity	4.96592	5.05825	5.01208	0.0652828	0.0130251
272	Pectin methylesterase	gi|115479305	LOC_Os09g26360	1	Palmitoylation(B+C)	66311.1	8.35	cell wall	cell wall modification	pectinesterase activity	0.972747	0.946237	0.959492	0.0187455	0.0195369
273	Pectin methylesterase 6	gi|115452515	LOC_Os03g18860	1	Palmitoylation(3A+2B)	62408.3	6.44	cell wall	cell wall modification	pectinesterase activity	1.85353	1.52757	1.69055	0.230492	0.136342
274	Pectinesterase	gi|115452623	LOC_Os03g19610	1		37994.2	8.99	cell wall	metabolic process	hydrolase activity	4.48745	4.65586	4.57166	0.119082	0.0260478
275	Pectinesterase	gi|125601598	LOC_Os07g49100	1	Palmitoylation(2A+C)	62095.2	5.61	cell wall	carbohydrate metabolic process	hydrolase activity	1.94089	1.95884	1.94987	0.0126988	0.00651264
276	Pectinesterase	gi|115486641	LOC_Os11g45720	1		50903.4	8.4	cell wall	carbohydrate metabolic process	hydrolase activity	3.87258	3.87258	3.87258	0	0
277	Pectinesterase	gi|108864650	LOC_Os11g45730	1		53496.3	8.92	cell wall	metabolic process	hydrolase activity	3.80189	3.83707	3.81948	0.0248749	0.00651264
278	Pectinesterase inhibitor	gi|297721723	LOC_Os03g01020	1	Palmitoylation(2A)	20738.7	6.4	extracellular			0.42462	0.346737	0.385678	0.0550714	0.142791
279	Phosphoglucomutase	gi|218193632	LOC_Os03g50480	0	Palmitoylation(B)	62267.2	5.32	plasma membrane	carbohydrate metabolic process	phosphoglucomutase activity	0.704693	0.319154	0.511923	0.272617	0.532536
280	Pollen allergen Cyn d 23	gi|297726929	LOC_Os09g24100	1	Palmitoylation(A)	24187.1	7.68	extracellular
281	Pollen allergen Cyn d 23	gi|297726933	LOC_Os09g24100	1	Palmitoylation(A)	14022.3	6.31	extracellular			1.03753	1.10662	1.07208	0.048858	0.0455732
282	Pollen allergen Cyn d 23	gi|51090634	LOC_Os09g24100	1	Palmitoylation(A)	14001.3	7.77	extracellular			0.824138	0.809096	0.816617	0.0106364	0.013025
283	Pollen allergen Phl p 11	gi|115468516	LOC_Os06g36240	1	Palmitoylation(2A)	18860.2	5.76	extracellular			1.00925	0.990832	1.00004	0.0130257	0.0130251
284	Pollen tube wall-associated extensin-type glycoprotein	gi|218188190	LOC_Os01g25460	1	Palmitoylation(2A)	53849.6	5.11	extracellular		structural molecule activity	3.01995	2.96483	2.99239	0.0389761	0.0130251
285	Polygalacturonase, Glycosyl hydrolases family 28	gi|115437052	LOC_Os01g33300	0	Palmitoylation(2A)	42991.1	6.01	endomembrane system	carbohydrate metabolic process	polygalacturonase activity	0.340408	0.340408	0.340408	0	0
286	Polygalacturonase, Glycosyl hydrolases family 28	gi|125555670	LOC_Os06g35320	0	Palmitoylation(4A+C)	43172.4	8.07	endomembrane system	carbohydrate metabolic process	polygalacturonase activity	0.161436	0.178649	0.170042	0.0121714	0.0715784
287	Polygalacturonase, Glycosyl hydrolases family 28	gi|115475920	LOC_Os08g23790	1	Palmitoylation(3A+C)	43490.7	8.84	endomembrane system	carbohydrate metabolic process	polygalacturonase activity	1.00925	1	1.00463	0.00654279	0.00651266
288	Protein glycosyltransferase 48 kDa subunit	gi|222636651	LOC_Os07g10830	2		61647.5	7.32	membrane	cell wall organization	glycotransferase activity	1.83654	1.90546	1.871	0.0487355	0.0260478
289	Protein glycosyltransferase 63 kDa subunit	gi|115441759	LOC_Os01g68324	4	Palmitoylation(B)	75206.5	6.14	plasma membrane	protein amino acid terminal N-glycosylation	transferase activity	2.10863	1.90546	2.00704	0.143661	0.0715784
290	Rhamnose synthase	gi|297721503	LOC_Os02g45540	1		34559.2	5.91	plasma membrane	extracellular polysaccharide biosynthetic process	UDP-4-keto-rhamnose-4-keto-reductase activity	2.91072	3.25087	3.0808	0.240527	0.0780729
291	Similar to Root hair defective 3 GTP-binding protein	gi|222618715	LOC_Os01g39310	3	Palmitoylation(2A)	90499.3	5.88	plasma membrane	plant-type cell wall biogenesis	GTP binding	0.92045	1.02802	0.974233	0.0760612	0.0780729
292	UDP-glucose 6-dehydrogenase	gi|50582697	LOC_Os03g40720	0	Palmitoylation(3A)	51562.8	6.53	cell wall	metabolic process	binding	3.49945	3.34195	3.4207	0.111371	0.0325578
293	UDP-glucose 6-dehydrogenase	gi|115455455	LOC_Os03g55070	1	Palmitoylation(3A+B+C)	52898.7	5.79	cell wall	carbohydrate metabolic process	catalytic activity	4.05509	4.13048	4.09278	0.0533087	0.0130251
294	UDP-glucose glycoprotein glucosyltransferase	gi|222623395	LOC_Os02g44510	1	Palmitoylation(A+B+3C)	180447	5.87	endoplasmic reticulum	signal transduction	transferase activity	1.28233		1.28233
295	UDP-glucose pyrophosphorylase	gi|115443819	LOC_Os02g02560	0	Palmitoylation(A)	51612.3	5.54	plasma membrane	carbohydrate metabolic process	transferase activity	25.1189	25.1189	25.1189	0	0
296	UDP-glucuronic acid decarboxylase	gi|56201956	LOC_Os01g62020	1	Palmitoylation(A)	45816.8	9.53	membrane	carbohydrate metabolic process	catalytic activity	1.35519	1.23595	1.29557	0.0843168	0.0650809
297	UDP-glycosyltransferase	gi|55297304	LOC_Os06g17120	2	Palmitoylation(A)	51624.7	5.35	endomembrane system	metabolic process	transferase activity	1.0666		1.0666
Cytoskeleton dynamic
298	Actin	gi|115454971	LOC_Os03g50885	0	Palmitoylation(C)	41812.8	5.3	plasma membrane	cellular component organization	structural molecule activity	5.15229	5.05825	5.10527	0.0664963	0.013025
299	Actin	gi|115482882	LOC_Os10g36650	0	Palmitoylation(2C)	41679.7	5.31	plasma membrane	cell growth	structural molecule activity	4.44631	4.28549	4.3659	0.113722	0.0260479
300	Actin	gi|77556832	LOC_Os12g44350	2	Palmitoylation(A)	41654.7	5.46	plasma membrane	cellular component organization	structural molecule activity	4.69894	4.7863	4.74262	0.0617728	0.013025
301	Actin depolymerizing factor	gi|222629337	LOC_Os04g46920	0	Palmitoylation(2A+B+2C)	44998.9	9.15	actin filament		nucleic acid binding	3.46737	1.30617	2.38677	1.5282	0.640279
302	Actin-binding protein	gi|115447541	LOC_Os02g42820	1	Palmitoylation(2A+2C)	22591.4	8.16	cytoskeleton	cellular component organization	protein binding	0.16293	0.159956	0.161443	0.0021028	0.0130251
303	Actin-binding protein	gi|115459610	LOC_Os04g45010	1	Palmitoylation(4C)	22291.4	7.47	cytoskeleton	cellular component organization	protein binding	0.30479	0.328095	0.316442	0.0164797	0.0520779
304	Actin-depolymerizing factor	gi|218199609	LOC_Os07g30090	0	Palmitoylation(2A)	16032.1	5.52	cytoskeleton	remodeling of actin cytoskeleton	actin binding	3.76704	3.98107	3.87405	0.151345	0.0390662
305	ATCAP1; actin	gi|115476676	LOC_Os08g34780	1	Palmitoylation(3A+C)	49179.8	6.65	plasma membrane	cellular component organization	protein binding	14.3219	10.4713	12.3966	2.72278	0.21964
306	Beta-tubulin	gi|115454449	LOC_Os03g45920	0	Palmitoylation(3A+3C)	49633.8	4.77	plasma membrane	response to salt stress	structural molecule activity	2.58226	2.70396	2.64311	0.0860536	0.0325577
307	Dynamin	gi|18071348	LOC_Os03g50520	0	Palmitoylation(A)	68030.7	8.39	plasma membrane	cellular component organization	binding	0.981748	0.963829	0.972788	0.0126706	0.013025
308	Dynamin	gi|115461204	LOC_Os04g57350	0	Palmitoylation(C)	61049.9	7.2	cytoskeleton	cellular component organization	binding	1.01859	1.01859	1.01859	0	0
309	Dynamin	gi|115467372	LOC_Os06g13820	0	Palmitoylation(2A)	99241.1	9.21	plasma membrane	cellular component organization	protein binding	0.990832	0.990832	0.990832	0	0
310	Dynamin	gi|115469622	LOC_Os06g47330	0	Palmitoylation(C)	61075.9	6.75	cytoskeleton	cellular component organization	binding	1.00925	2.07014	1.5397	0.750161	0.487213
311	Dynamin-2B	gi|218201179	LOC_Os08g32920	0	Palmitoylation(A)	95623.1	8.86	plasma membrane	Golgi to vacuole transport	GTPase activity	0.990832	0.972747	0.98179	0.0127879	0.0130251
312	Group-I formin	gi|75271666	LOC_Os04g01070	1	Palmitoylation(3A+2B+C)	95753.4	8.4	plasma membrane	actin filament polymerization	actin binding	0.461318	1.55597	1.00864	0.774033	0.767402
313	Kinesin light chain	gi|115448207	LOC_Os02g47880	1	Palmitoylation(3A)	76952.2	5.14	plasma membrane	cell growth	binding	3.19154	2.72898	2.96026	0.327079	0.11049
314	Kinesin motor domain containing protein	gi|222622472	LOC_Os02g13580	0	Palmitoylation(4A+B+C)	164467	5.42	plasma membrane	microtubule-based movement	motor activity	0.963829	0.912011	0.93792	0.036641	0.0390662
315	Kinesin motor domain containing protein	gi|222641957	LOC_Os09g35890	0	Palmitoylation(3A+2C)	98723	6.23	plasma membrane	microtubule-based movement	motor activity	0.731139	0.870964	0.801051	0.0988709	0.123426
316	Kinesin motor protein-related	gi|222635203	LOC_Os06g11380	0	Palmitoylation(2A+B+C)	144512	6.12	plasma membrane	metabolic process	motor activity	1.03753	0.946237	0.991883	0.0645524	0.0650807
317	Kinesin-13A	gi|218196122	LOC_Os05g06280	0	Palmitoylation(2A)	89743.1	5.7	plasma membrane	cell differentiation	motor activity	0.369828	0.260615	0.315222	0.0772252	0.244987
318	Kinesin-4	gi|222616374	LOC_Os11g44880	0	Palmitoylation(4A+C)	97278.4	6.35	microtubule associated complex	microtubule-based movement	microtubule motor activity	0.981748	0.963829	0.972788	0.0126706	0.013025
319	Microtubule associated protein	gi|115442097	LOC_Os01g71040	0	Myristoylation;Palmitoylation(A)	54395	4.33	membrane			0.954993	0.937562	0.946277	0.0123253	0.013025
320	Microtubule associated protein	gi|115443941	LOC_Os02g03400	0	Palmitoylation(2A)	64665.5	5.32	cytoskeleton	cellular component organization	protein binding	0.990832	0.990832	0.990832	0	0
321	Microtubule-associated protein	gi|218189274	LOC_Os01g60040	0	Palmitoylation(3A+B+3C)	214870	8.65	cortical microtubule cytoskeleton	cell plate formation involved in plant-type cell wall biogenesis	microtubule binding	0.981748	0.296483	0.639116	0.484555	0.758166
322	Myosin	gi|115468142	LOC_Os06g29350	2	Palmitoylation(3A+3B+2C)	173452	8.93	cytoskeleton	actin filament-based movement	motor activity	0.519996	0.539511	0.529753	0.0137989	0.0260478
323	Myosin heavy chain	gi|31193918	LOC_Os03g64290	0	Palmitoylation(5A+2B)	168191	8.07	cytoskeleton	metabolic process	motor activity	0.972747	0.990832	0.98179	0.0127879	0.0130251
324	Myosin heavy chain	gi|222630737	LOC_Os12g17310	0	Palmitoylation(A+C)	79773.6	5.4	plasma membrane			0.972747	0.981748	0.977248	0.00636447	0.00651265
325	Paramyosin	gi|125563998	LOC_Os09g28450	0	Palmitoylation(3A+B)	93727.9	5.71	plasma membrane	cellular component organization	protein binding	0.972747	0.928966	0.950857	0.0309577	0.0325577
326	Profilin	gi|115481510	LOC_Os10g17660	0	Palmitoylation(A)	14243.3	4.91	cytoskeleton	cellular component organization	protein binding	14.5881	11.4815	13.0348	2.1967	0.168525
327	Tubulin	gi|215767496	LOC_Os03g51600	0	Palmitoylation(2A+4C)	46105.8	4.89	plasma membrane	cytoskeleton	structural molecule activity	6.19441	5.91562	6.05501	0.197137	0.0325577
328	Tubulin alpha-1 chain	gi|115472953	LOC_Os07g38730	0	Palmitoylation(2A+5C)	49654	4.92	plasma membrane	microtubule-based movement	structural constituent of cytoskeleton	8.87156	8.55067	8.71111	0.226906	0.0260479
329	Tubulin binding cofactor C	gi|115444803	LOC_Os02g10130	1	Palmitoylation(3A+2B)	62888.4	5.38	cytoskeleton		binding	3.76704	3.90841	3.83772	0.0999642	0.0260478
330	Tubulin binding cofactor C	gi|115468956	LOC_Os06g41110	1	Palmitoylation(2A+B)	63041.2	5.11	cytoskeleton		binding	7.72681	7.51623	7.62152	0.1489	0.0195368
331	Tubulin/FtsZ domain containing protein	gi|115444453	LOC_Os02g07060	0	Palmitoylation(3A+4C)	50105.3	4.72	membrane	response to stress	structural molecule activity	4.44631	4.44631	4.44631	0	0
Protein destination
332	26S protease regulatory subunit	gi|218190265	LOC_Os02g10640	0	Palmitoylation(2A+C)	44570.2	7.03	plasma membrane	protein metabolic process	hydrolase activity	1.03753	1.64437	1.34095	0.429103	0.32
333	26S protease regulatory subunit	gi|115444937	LOC_Os02g11050	0	Palmitoylation(C)	47222.7	8.9	plasma membrane	protein metabolic process	hydrolase activity	3.98107	3.98107	3.98107	0	0
334	26S proteasome non-ATPase regulatory subunit 3	gi|222640984	LOC_Os08g43640	1	Palmitoylation(2C)	52889.7	8.77	plasma membrane	protein metabolic process		3.0761	3.10456	3.09033	0.0201263	0.00651267
335	26S proteasome non-ATPase regulatory subunit 3	gi|115480447	LOC_Os09g37000	1	Palmitoylation(2C)	54981	8.75	plasma membrane	protein metabolic process	enzyme regulator activity	2.85759	2.77971	2.81865	0.0550676	0.0195368
336	26S proteasome non-ATPase regulatory subunit 4	gi|125543079	LOC_Os03g13970	1	Palmitoylation(3A)	61642.5	4.43	membrane	cell growth,signal transduction	signal transducer activity	2.65461	2.80543	2.73002	0.106652	0.0390662
337	26S proteasome regulatory subunit (RPN2)	gi|125591574	LOC_Os08g12820	1	Palmitoylation(A+2C)	109197	5.14	plasma membrane	protein metabolic process	enzyme regulator activity	1.00925	0.990832	1.00004	0.0130256	0.013025
338	Aspartic proteinase nepenthesin	gi|115451209	LOC_Os03g08790	1	Palmitoylation(2A+3B+2C)	45077	6.64	cell wall	protein metabolic process	hydrolase activity	0.405508	1.13763	0.771568	0.517686	0.670953
339	COP9 complex subunit 2	gi|56783671	LOC_Os01g17180	0	Palmitoylation(2A+C)	50838.3	6.26	membrane	protein metabolic process	protein binding	1.97697		1.97697
340	COP9 complex subunit 3	gi|115474547	LOC_Os08g02550	1	Palmitoylation(2A)	47706.5	5.71	membrane	protein modification process	protein binding	3.66438	4.28549	3.97493	0.439191	0.11049
341	Cullin-associated NEDD8-dissociated protein ,providing a scaffold for ubiquitin ligases (E3)	gi|115444457	LOC_Os02g07120	0	Palmitoylation(4A+2B+6C)	134273	5.79	plasma membrane	response to auxin stimulus	protein binding	3.94457	4.92039	4.43248	0.69001	0.155671
342	Cullin---ubiquitin-protein ligase activity	gi|115460894	LOC_Os04g55030	0	Palmitoylation(2B)	84804.2	8.1	ubiquitin ligase complex	ubiquitin-dependent protein catabolic process	ubiquitin-protein ligase activity	0.990832	0.990832	0.990832	0	0
343	E3 ubiquitin-protein ligase	gi|41052894	LOC_Os02g01170	1	Palmitoylation(6A+2C)	192998	5.45	ubiquitin ligase complex	ubiquitin-dependent protein catabolic process	ubiquitin-protein ligase activity	0.990832	0.325087	0.65796	0.470753	0.715473
344	Elongation factor protein	gi|125601074	LOC_Os07g42300	3		27552.9	4.49	plasma membrane	translational elongation	translation elongation factor activity	4.28548	4.32514	4.30531	0.0280391	0.00651268
345	Elongation factor Tu	gi|6525065	LOC_Os02g38210	1	Palmitoylation(C)	50354.6	6.05	membrane	translation	nucleotide binding	0.954993	0.824138	0.889565	0.0925281	0.104015
346	FKBP-type peptidyl-prolyl cis-trans isomerase	gi|297727129	LOC_Os09g32526	1	Palmitoylation(B)	16290.5	5.19	membrane	protein modification process	binding	2.96483	1.25893	2.11188	1.20626	0.571178
347	Heat shock protein	gi|222640766	LOC_Os08g38086	1	Palmitoylation(A+B+C)	88446.9	5.01	membrane	response to stress	nucleotide binding	3.40408	3.31131	3.3577	0.0655987	0.0195368
348	Heat shock protein 81-1	gi|158513648	LOC_Os08g39140	1	Palmitoylation(3C)	80194	4.99	plasma membrane	protein folding	protein binding	6.48634	6.54636	6.51635	0.0424388	0.00651267
349	Heat shock protein DnaJ	gi|110289638	LOC_Os10g42439	1	Palmitoylation(4A+4C)	287691	5.96	plasma membrane	protein folding	unfolded protein binding	0.496592	0.334195	0.415394	0.114832	0.276442
350	Histidine acid phosphatase	gi|115456209	LOC_Os03g60370	1	Palmitoylation(A)	57988.2	7.56	plasma membrane	metabolic process	hydrolase activity	0.432514	0.383707	0.408111	0.0345115	0.084564
351	Hsp70	gi|115434904	LOC_Os01g08560	1	Palmitoylation(9A+3C)	93107.6	5.17	plasma membrane	protein folding	ATP binding	4.48745	4.57088	4.52917	0.0589924	0.013025
352	HSP70	gi|115443791	LOC_Os02g02410	2	Palmitoylation(2C)	73390.1	5.09	plasma membrane	response to stress	binding	5.86138	5.97035	5.91587	0.0770542	0.013025
353	HSP70	gi|222623539	LOC_Os02g48110	3	Palmitoylation(C)	98159.3	5.45	plasma membrane	protein metabolic process	protein binding	3.19154	4.61318	3.90236	1.00525	0.257601
354	M24 family peptidase	gi|2511541	LOC_Os05g28280	1		43153.3	6.48	plasma membrane	protein metabolic process	hydrolase activity	2.48886	2.88403	2.68644	0.27943	0.104015
355	OsPOP16 - Putative Prolyl Oligopeptidase homologue	gi|115473285	LOC_Os07g41730	3	Palmitoylation(A+B+C)	35782.3	7.04	plasma membrane	metabolic process	hydrolase activity	0.990832	0.990832	0.990832	0	0
356	PDIL1-1	gi|62546209	LOC_Os11g09280	0	Palmitoylation(2B+C)	56855.5	4.95	membrane	protein folding	protein binding	2.53513	2.60615	2.57064	0.0502215	0.0195366
357	PDIL2-1	gi|215708806	LOC_Os05g06430	0	Palmitoylation(B+C)	40054.7	6.57	plasma membrane	protein folding	catalytic activity	3.19154	1.15878	2.17516	1.43738	0.660816
358	PDIL2-3	gi|218202255	LOC_Os09g27830	2	Palmitoylation(2B+C)	48986.8	5.57	cell wall	protein folding	catalytic activity	3.98107	2.55859	3.26983	1.00585	0.307615
359	PDIL5-like thioredoxin	gi|115472445	LOC_Os07g34030	2	Palmitoylation(2A+C)	54433.9	7.34	plasma membrane	protein folding	catalytic activity	0.251189	0.140605	0.195897	0.0781946	0.399163
360	Proteasome/cyclosome repeat containing protein	gi|222622165	LOC_Os02g05340	10	Palmitoylation(A+B)	97789.3	5.16	plasma membrane	protein metabolic process		1.00925	1	1.00463	0.00654288	0.00651275
361	Rhomboid-type serine peptidase	gi|115480259	LOC_Os09g35730	7	Palmitoylation(2A+C)	35616.8	9.27	endoplasmic reticulum	metabolic process	hydrolase activity	1.30617	1	1.15309	0.216496	0.187753
362	Rhomboid-type serine peptidase	gi|115483002	LOC_Os10g37760	7	Palmitoylation(3A)	37276.6	11.58	Golgi apparatus	metabolic process	hydrolase activity	1.02802	1.25892	1.14347	0.163277	0.142791
363	RING E3 ligase protein	gi|222631480	LOC_Os05g32570	1	Palmitoylation(5A+5C)	178464	5.85	Golgi apparatus	signal transduction	kinase activity	0.946237	0.937562	0.9419	0.00613422	0.00651261
364	Signal peptide peptidase-like 2B	gi|115441805	LOC_Os01g68620	10	Palmitoylation(4A)	56199.8	5.81	integral to membrane	proteolysis	peptidase activity	1.00925	1.13763	1.07344	0.0907741	0.0845637
365	T-complex protein	gi|50428682	LOC_Os03g42220	1	Palmitoylation(2A+2C)	57229	5.56	plasma membrane	protein metabolic process	protein binding	2.72898	2.96483	2.8469	0.166774	0.0585807
366	Ubiquitin-activating enzyme	gi|115483755	LOC_Os11g01510	1	Palmitoylation(5A+B)	117121	5.2	plasma membrane	protein metabolic process	catalytic activity	7.72681	5.24807	6.48744	1.75273	0.270172
Stress response
367	Alliin lyase precursor,defense	gi|115462323	LOC_Os05g07720	2		47348.8	7.64	endomembrane system	indoleacetic acid biosynthetic process	carbon-sulfur lyase activity	0.185353	0.159956	0.172655	0.0179587	0.104015
368	Anthocyanin 3-O-beta-glucosyltransferase	gi|115456097	LOC_Os03g59350	4	Palmitoylation(3A)	52476.7	6.23	endomembrane system	response to other organism	transferase activity	2.35505	6.72977	4.54241	3.09339	0.681003
369	Band_7	gi|125540035	LOC_Os02g37000	1		30237.3	5.9	plasma membrane	response to stress		0.801678	0.879023	0.84035	0.0546908	0.065081
370	Band_7	gi|50428673	LOC_Os03g62490	1		31413	9.52	plasma membrane	response to stress		1.03753	0.963829	1.00068	0.0521133	0.052078
371	Band_7	gi|90265194	LOC_Os04g38900	1		30643	6.55	plasma membrane	response to stress		1.0666	1.02802	1.04731	0.0272801	0.0260478
372	Band_7	gi|115471453	LOC_Os07g15880	1		31954.8	9.77	plasma membrane	response to stress		0.928966	0.903649	0.916308	0.0179018	0.0195369
373	Band_7	gi|14150732	LOC_Os08g30790	0	Palmitoylation(A)	31349.7	5.22	plasma membrane			0.954993	0.937562	0.946277	0.0123253	0.013025
374	Band_7	gi|48716660	LOC_Os09g19710	0	Palmitoylation(A+2C)	31606	5.21	plasma membrane			0.937562	0.937562	0.937562	0	0
375	Caleosin-type peroxygenase ,response to salt stress	gi|115448521	LOC_Os02g50174	4		40191	8.58	extracellular region	response to abscisic acid stimulus	calcium ion binding	1.02802	1	1.01401	0.0198103	0.0195366
376	Cationic peroxidase	gi|115450781	LOC_Os03g05770	1	Palmitoylation(C)	50758.4	4.85	endomembrane system	response to oxidative stress	catalytic activity	2.29087	1.83654	2.0637	0.32126	0.155672
377	Copine-1	gi|218198524	LOC_Os06g40650	0	Myristoylation;Palmitoylation(2A+2B)	49833.5	5.7	plasma membrane	positive regulation of cellular defense response	calcium-dependent phospholipid binding	0.666807	0.544503	0.605655	0.086482	0.142791
378	Defensin-like protein	gi|115457198	LOC_Os04g11130	0	Palmitoylation(2A+3B+C)	12651.8	9.24	plasma membrane	defense response	enzyme regulator activity	0.937562	0.92045	0.929006	0.0121003	0.013025
379	Dehydration response related protein	gi|115482886	LOC_Os10g36690	1		72006.2	8.21	cell wall	dehydration response	methyltransferase	1.0666	1.31826	1.19243	0.177951	0.149234
380	Dehydration response related protein	gi|125535969	LOC_Os12g07840	2	Palmitoylation(2A+B+C)	100660	5.42	Golgi apparatus			0.990832	0.409261	0.700046	0.411233	0.587437
381	Delta 1-pyrroline-5-carboxylate synthetase	gi|115441045	LOC_Os01g62900	0	Palmitoylation(2A)	79508.2	6.1	membrane	response to stress	catalytic activity	2.65461	1.21339	1.934	1.01909	0.526937
382	Enolase	gi|218192440	LOC_Os03g14450	0	Palmitoylation(2A)	47986.5	5.32	plasma membrane	response to salt stress	phosphopyruvate hydratase activity	1.01859	1.03753	1.02806	0.0133907	0.0130252
383	Flotillin-like protein 2	gi|75157269	LOC_Os10g34150	1		54724.5	6.15	plasma membrane			1.0666	0.862979	0.964787	0.143979	0.149234
384	Glutamate dehydrogenase protein	gi|81686712	LOC_Os04g45970	0	Palmitoylation(A)	44550.9	6.21	membrane	response to stress	catalytic activity	0.322107	0.398107	0.360107	0.0537403	0.149234
385	Glutathione S-transferase	gi|125597641	LOC_Os06g37440	0	Palmitoylation(2A+C)	49611.1	6.31	plasma membrane	toxin catabolic process	translation elongation factor activity	4.28549	4.2462	4.26584	0.0277819	0.00651263
386	Haem peroxidase	gi|125555316	LOC_Os06g27850	2	Palmitoylation(B+2C)	40622.3	5.94	extracellular	response to stress	catalytic activity	0.465586	0.946237	0.705912	0.339872	0.481465
387	Harpin-induced protein 1 domain containing protein	gi|222615548	LOC_Os11g05870	1	Palmitoylation(C)	31966.9	10.82	plasma membrane	cell morphogenesis involved in differentiation		0.92045		0.92045
388	HEAT repeat family protein	gi|218192362	LOC_Os03g12300	0	Palmitoylation(2A)	80004.6	5.59	plasma membrane		binding	1.03753	0.42462	0.731074	0.433392	0.592815
389	HEAT repeat family protein	gi|115484069	LOC_Os11g04220	1	Palmitoylation(2A+C)	122200	5.91	membrane		binding	0.990832		0.990832
390	Late embryogenesis abundant protein,response to stress	gi|222636812	LOC_Os07g17120	0	Palmitoylation(A)	46084.3	5.43	plasma membrane	embryonic development ending in seed dormancy		3.01995	2.70396	2.86196	0.223442	0.078073
391	OsGH3.2 - Probable indole-3-acetic acid-amido synthetase	gi|307752225	LOC_Os01g55940	1	Palmitoylation(3A+C)	67957.8	5.73	membrane	response to endogenous stimulus	catalytic activity	1.24738	4.92039	3.08389	2.59721	0.842187
392	Pathogenesis-related protein	gi|115489728	LOC_Os12g43700	1	Palmitoylation(2A+C)	43345.6	5.2	extracellular region			1	0.322107	0.661053	0.479343	0.72512
393	Peroxidase precursor	gi|125583637	LOC_Os02g50770	1	Palmitoylation(A+2C)	45840.6	6.26	endomembrane system	response to oxidative stress	peroxidase activity	3.59749	3.69828	3.64789	0.0712686	0.019537
394	Phototropic-responsive NPH3 family protein	gi|53792221	LOC_Os01g08130	1	Palmitoylation(4A+B+C)	70615.7	5.46	plasma membrane	response to light stimulus	signal transducer activity	0.401791	0.301995	0.351893	0.0705662	0.200533
395	Pleiotropic drug resistance protein	gi|218184266	LOC_Os01g42380	10	Palmitoylation(A+B)	135634	6.36	plasma membrane	response to stress	transporter activity	1.01859	1.0666	1.04259	0.0339447	0.032558
396	S-adenosylmethionine synthase 2	gi|3024122	LOC_Os01g22010	0	Palmitoylation(A+C)	42900.7	5.68	plasma membrane	response to stress	ransferase activity	3.16228	4.69894	3.93061	1.08659	0.276442
397	SCP-like extracellular protein (Pathogenesis-related protein )	gi|218197374	LOC_Os05g51680	1	Palmitoylation(5B+C)	36192.8	8.91	extracellular region			0.625173	0.946237	0.785705	0.227027	0.288947
398	Senescence-associated protein 5	gi|46390840	LOC_Os02g49630	4	Palmitoylation(6A+B+C)	41436	6.95	plasma membrane	aging		1.05682	1.01859	1.0377	0.0270302	0.0260481
399	Subtilisin	gi|297602176	LOC_Os04g10360	0	Palmitoylation(A)	79399.1	8.94	extracellular region	protein metabolic process	hydrolase activity	1.01859	2.10863	1.56361	0.770773	0.492944
400	Subtilisin-like serine protease	gi|116311121	LOC_Os04g47150	1	Palmitoylation(A+C)	83556.3	7.57	external side of plasma membrane	proteolysis	subtilase activity	0.928966	1.03753	0.983247	0.0767647	0.0780726
Other
401	2-oxo acid dehydrogenases acyltransferase domain containing protein	gi|297612783	LOC_Os12g08170	3	Palmitoylation(A)	48360.4	8.85	plasma membrane	metabolic process	transferase activity	0.253513	0.570164	0.411839	0.223906	0.543675
402	Acyltransferase	gi|115472509	LOC_Os07g34730	3	Palmitoylation(A+C)	42627.6	8.68	plasma membrane	lipid metabolic process	transferase activity	1.09648	0.954993	1.02574	0.100045	0.0975352
403	Alpha/beta-fold-type hydrolase	gi|125539751	LOC_Os02g32970	3	Palmitoylation(B)	41423.3	6.43	endoplasmic reticulum	metabolic process	hydrolase activity	0.524808	0.465586	0.495197	0.0418759	0.0845641
404	Disulfide isomerase-like protein	gi|115436382	LOC_Os01g23740	1	Palmitoylation(2B+C)	40740.5	6.43	plasma membrane	pollen tube development	catalytic activity	5.01187	1.21339	3.11263	2.68593	0.862914
405	ENT domain containing protein	gi|222612877	LOC_Os10g30054	1	Palmitoylation(3A+B)	82801.8	8.92	plasma membrane	oxidoreductase activity	oxidoreductase activity
406	Flavo protein wrbA(plasma membrane)	gi|218184591	LOC_Os03g53730	0	Palmitoylation(A)	25949.5	8.92	plasma membrane	biosynthetic process	catalytic activity	0.432514	0.428549	0.430531	0.00280388	0.00651261
407	Glycerophosphoryl diester phosphodiesterase family protein	gi|218185499	LOC_Os11g12800	1		38788	9.82	plasma membrane	lipid metabolic process	hydrolase activity	0.143219	0.231207	0.187213	0.0622167	0.332332
408	Inosine-5-monophosphate dehydrogenase	gi|218193844	LOC_Os03g56800	3	Palmitoylation(A)	57316.4	7.65	membrane	metabolic process	catalytic activity	3.87258	1.47231	2.67244	1.69724	0.63509
409	Mo25-like protein	gi|115451035	LOC_Os03g07600	0	Palmitoylation(5A)	40776.7	5.96	plasma membrane	involved in both polarised growth and cytokinesis	binding	1	0.946237	0.973119	0.0380161	0.0390663
410	Monocopper oxidase	gi|46575968	LOC_Os05g40740	1		61449	8.12	extracellular	metabolic process	catalytic activity	1.04713	1.01859	1.03286	0.0201794	0.0195374
411	Multi-copper oxidase	gi|222639931	LOC_Os08g05820	1		67146.6	5.91	plasma membrane	cell tip growth	copper ion binding	0.92045	0.990832	0.955641	0.0497679	0.052078
412	NAD dependent epimerase/dehydratase family domain containing protein	gi|218192543	LOC_Os03g16980	1	Palmitoylation(C)	46680.6	7.73	plasma membrane	metabolic process	catalytic activity	2.65461	2.75423	2.70442	0.0704441	0.0260478
413	NAD dependent epimerase/dehydratase family protein	gi|115446695	LOC_Os02g35039	2	Palmitoylation(2A)	31206.1	9.59	plasma membrane	metabolic process	binding	3.40408	2.80543	3.10476	0.423308	0.136342
414	Neutral ceramidase precursor	gi|222618879	LOC_Os01g43520	1	Palmitoylation(A+B)	92880.2	6.38	plasma membrane		ceramidase activity	1.01859	0.972747	0.995669	0.0324165	0.0325575
415	Phosphatidylserine decarboxylase	gi|222619910	LOC_Os01g72940	1	Palmitoylation(2C)	66807	5.6	endoplasmic reticulum	metabolic process	catalytic activity	0.972747	0.928966	0.950857	0.0309577	0.0325577
416	Plant-specific component of NADH dehydrogenase complex	gi|37805925	LOC_Os08g33460	3		20223.4	10.49	membrane	biosynthetic process		1.24738	1.15878	1.20308	0.0626537	0.0520777
417	Putative PhoD-like phosphatase	gi|218191081	LOC_Os02g37910	1	Palmitoylation(A)	50916.2	8.78	endomembrane system			1.08643	0.879022	0.982724	0.146656	0.149235
418	Serine hydroxymethyltransferase	gi|125577046	LOC_Os12g22030	1	Palmitoylation(B+2C)	49000.2	7.1	plasma membrane	metabolic process	transferase activity	10.1859	1.25892	5.72242	6.31233	1.10309
419	Triacylglycerol lipase	gi|222635935	LOC_Os06g42860	2	Palmitoylation(2A)	51252.9	6.74	extracellular region	metabolic process	hydrolase activity	2.48886	2.0893	2.28908	0.282532	0.123426
Unknown
420	Calcium-dependent phosphotriesterase	gi|115452591	LOC_Os03g19452	1	Palmitoylation(A+2B+C)	35558.5	7.63	endomembrane system			0.390841	1.20226	0.796552	0.573763	0.720308
421	Conserved hypothetical protein	gi|115446297	LOC_Os02g30610	1	Palmitoylation(B)	23189.2	5.18	plasma membrane			0.824138	0.244343	0.534241	0.409977	0.767401
422	Conserved hypothetical protein	gi|115465249	LOC_Os05g47470	1		21684.9	4.64	plasmodesma			0.990832	0.465586	0.728209	0.371405	0.510025
423	Conserved hypothetical protein	gi|115484547	LOC_Os11g08707	1	Palmitoylation(B+2C)	24577.4	6.5	extracellular			2.99226	1.83654	2.4144	0.817222	0.338478
424	Conserved hypothetical protein	gi|115485955	LOC_Os11g36230	1	Palmitoylation(3A+C)	23841.4	5.61	extracellular			1.04713	1.04713	1.04713	0	0
425	Expressed protein	gi|125562229	LOC_Os08g41080	1	Palmitoylation(A+C)	9152.4	6.33	extracellular			0.554626	0.870964	0.712795	0.223685	0.313814
426	Membrane protein of unknown function	gi|115449257	LOC_Os02g55590	6	Palmitoylation(5A+3B+C)	60792.4	8.07	plasma membrane			0.963829	1.02802	0.995923	0.045387	0.0455728
427	Membrane protein of unknown function	gi|222631499	LOC_Os05g32850	3	Palmitoylation(4A)	61489.6	5.97	endomembrane system			0.524808	0.398107	0.461457	0.0895906	0.194147
428	Membrane protein of unknown function	gi|125550926	LOC_Os05g06700	4	Palmitoylation(2A)	25024.2	8.7	Golgi apparatus	cell growth		0.625173	0.172187	0.39868	0.320309	0.803425
429	Protein of unknown function	gi|125584262	LOC_Os02g58410	1	Palmitoylation(8A+3B+3C)	240575	6.17	plasma membrane		binding	0.981748	0.946237	0.963993	0.0251099	0.0260478
430	Protein of unknown function	gi|297728071	LOC_Os11g08820	1	Palmitoylation(B+2C)	24451.1	5.56	extracellular			2.80543	1.36773	2.08658	1.01661	0.487214
431	Protein of unknown function	gi|115434308	LOC_Os01g03760	0	Palmitoylation(2A+C)	63316.8	8.91	plasma membrane			0.912011	0.990832	0.951421	0.055735	0.0585808
432	Protein of unknown function	gi|218187546	LOC_Os01g06140	1	Palmitoylation(2A+B+C)	25938.3	8.52	endoplasmic reticulum			0.990832	0.77983	0.885331	0.149201	0.168525
433	Protein of unknown function	gi|222617794	LOC_Os01g07100	0	Palmitoylation(2C)	37298.5	5.43	plasma membrane				1.25892	1.25892
434	Protein of unknown function	gi|115454625	LOC_Os03g47930	0	Palmitoylation(4A+C)	125300	5.69	plasmodesma			0.937562	1.09648	1.01702	0.112371	0.11049
435	Protein of unknown function	gi|115456900	LOC_Os04g02670	1		5290.2	10.12	extracellular			1.77011	2.22844	1.99927	0.324085	0.162102
436	Protein of unknown function	gi|115468048	LOC_Os06g27800	1	Palmitoylation(2A+B)	79546.4	5.47	plasma membrane			2.55859	2.99226	2.77543	0.306657	0.11049
437	Protein of unknown function	gi|115488616	LOC_Os12g30550	0	Palmitoylation(A)	18767.2	4.87	membrane	cell differentiation		0.432514	0.258226	0.34537	0.12324	0.356835
438	Protein of unknown function (DUF793)	gi|115487498	LOC_Os12g06780	0	Palmitoylation(2A+C)	44121.9	7.76	membrane			0.465586	0.420727	0.443156	0.0317205	0.0715785
439	Protein of unknown function UPF0136, Transmembrane family protein	gi|115458900	LOC_Os04g39450	4	Palmitoylation(B)	23837.8	9.71	membrane			0.534564	0.515229	0.524897	0.0136724	0.0260479
440	Putative membrane protein of unknown function	gi|115440683	LOC_Os01g60110	2		34483.8	9.26	membrane			2.31206	1.64437	1.97822	0.47213	0.238664
441	Putative membrane protein of unknown function	gi|90399284	LOC_Os04g55110	6	Palmitoylation(5A+5B+C)	59626.5	6.59	plasma membrane			1	0.847227	0.923614	0.108027	0.116961
442	Putative membrane protein of unknown function	gi|115462751	LOC_Os05g14170	2		109838	6.3	plasma membrane			0.990832	1.05682	1.02382	0.0466592	0.0455734
443	Putative membrane protein of unknown function	gi|222622833	LOC_Os02g26984	2	Palmitoylation(3A)	109674	6.68	plasma membrane	cellular component organization			0.293765	0.293765
444	Putative uncharacterized protein	gi|115471057	LOC_Os07g10110	2		85769.8	5.17	plasma membrane			0.937562	1.08643	1.01199	0.105263	0.104015
445	Rickettsia 17 kDa surface antigen family protein	gi|115474475	LOC_Os08g02080	2		15727.9	8.91	membrane			1.03753	4.13048	2.584	2.18704	0.846379
446	THION24 - Plant thionin family protein precursor	gi|115443957	LOC_Os02g03480	6	Palmitoylation(3B)	19433.8	9.1	extracellular			0.954993	0.954993	0.954993	0	0
