# Supplementary material for: Comparative proteomic analysis reveals a dynamic pollen plasma membrane protein map and the membrane landscape of receptor-like kinases and transporters important for pollen tube growth and interaction with pistils in rice
Source: BMC Plant Biol. 2017 Jan 5;17:2. doi: 10.1186/s12870-016-0961-7 (PMC5217431; doi:10.1186/s12870-016-0961-7)
Supplement: Additional file 8: — Differentially expressed plasma membrane-related proteins. (XLSX 56 kb) [file 12870_2016_961_MOESM8_ESM.xlsx]

## Sheet:  increased
Additional file 8. Differentially expressed plasma membrane-related proteins. The two independent experiments (Exp1 and 2) totally identified 192 differentially expressed plasma membrane related- proteins (PMrPs, matched to192 loci) in rice MPG and GPG, of which 119 proteins (matched to 119 loci) were increased while 73 proteins (matched to 73 loci) were decreased in levels in GPG.
119 abundane-increased PMrPs
No.	Annotation	Accession	Locus	TMD(s)	Modification	MW(Da)	PI	Cellular component	Biological process	Molecular function	117:115 Exp 1	PVal 117:115	115:117 Exp 2	PVal 115:117	Mean	SD	RSD
Signal transduction
1	14-3-3 protein	gi|115454901	LOC_Os03g50290	0	Palmitoylation(C)	29177.7	4.81	plasma membrane	brassinosteroid mediated signaling	protein binding	8.55067	4.14244e-07	10	2.15333e-06	9.27533	1.02483	0.11049
2	14-3-3 protein	gi|125561626	LOC_Os08g33370	0	Palmitoylation(C)	28780.4	4.78	plasma membrane	brassinosteroid mediated signaling	protein binding	6.98232	0.000447292	6.60693	0.0425056	6.79463	0.265441	0.0390662
3	14-3-3 protein	gi|297611974	LOC_Os11g34450	0	Palmitoylation(C)	29261.6	4.83	plasma membrane	brassinosteroid mediated signaling	protein binding	12.3595	2.90805e-06	13.4276	0.00321472	12.8936	0.755317	0.0585809
4	AGC kinases	gi|297610656	LOC_Os10g33640	1	Palmitoylation(2A+C)	64419	6.44	plasma membrane	protein modification process	kinase activity	2.31206	0.0074532	2.99226	0.00264566	2.65216	0.480974	0.181351
5	Annexin	gi|218202106	LOC_Os09g23160	0	Palmitoylation(2A+C)	39100.7	9.04	cell surface	ABA signal transduction	calcium-dependent phospholipid binding	2.72898	0.0298573	2.1677	0.00394173	2.44834	0.39688	0.162102
6	Annexin	gi|125541169	LOC_Os02g51750	0	Palmitoylation(2A)	35482.5	7.13	cell surface	response to abscisic acid stimulus	calcium-dependent phospholipid binding	1.78649	0.0417657	1.90546	0.0391173	1.84597	0.0841267	0.0455731
7	Arf GTPase activating protein	gi|115477541	LOC_Os08g42530	0	Palmitoylation(A)	93536.3	6.6	trans-Golgi network transport vesicle	response to auxin stimulus	ARF GTPase activator activity	2.39883	0.0217262	2.67917	0.0371041	2.539	0.198227	0.0780728
8	Beige/BEACH domain containing protein	gi|125591240	LOC_Os04g46894	3	Palmitoylation(6A+4B+C)	304024	5.68	plasma membrane		nucleotide binding	3.83707	0.0166023	1.51356	0.0432081	2.67532	1.64297	0.614122
9	Calcium/calmodulin depedent protein kinases (OsCPK28)	gi|222616704	LOC_Os12g07230	1		55476	5.17	plasma membrane	signal transduction	kinase activity	3.31131	0.00754946	4.16869	0.012264	3.74	0.606261	0.162102
10	Calcium-binding EF hand family protein	gi|222623230	LOC_Os02g39950	1	Palmitoylation(3A)	51685.7	6.15	plasma membrane		calcium ion binding	2.37684	0.00872419	2.63027	0.007043	2.50355	0.1792	0.0715784
11	Calcium-dependent protein kinase (OsCPK11)	gi|115455813	LOC_Os03g57510	1	Palmitoylation(A+C)	63170.7	5.24	endoplasmic reticulum membrane	protein modification process	kinase activity	3.10456	0.0151882	3.59749	0.0292641	3.35103	0.348557	0.104015
12	Calmodulin-binding protein MPCBP	gi|125538585	LOC_Os11g46230	0	Palmitoylation(2A+B+C)	76760.7	5.48	plasma membrane	pollen germination	calmodulin binding	5.34564	4.06767e-06	5.29663	1.74672e-07	5.32114	0.0346548	0.00651267
13	Calreticulin	gi|115458184	LOC_Os04g32950	1	Palmitoylation(A)	60729.4	4.72	plasma membrane	protein folding	calcium ion binding	2.14783	0.0311859	3.0761	0.0108616	2.61196	0.656383	0.251299
14	Calreticulin	gi|34393219	LOC_Os07g14270	1	Palmitoylation(B)	48771.5	4.49	membrane	response to abiotic stimulus	binding	5.29664	0.000375806	5.19996	0.00583385	5.2483	0.0683598	0.0130251
15	Coronatine-insensitive protein	gi|115452097	LOC_Os03g15880	1		66265.4	5.91	membrane	signal transduction	auxin binding	9.12011	9.16296e-05	9.46237	0.0156594	9.29124	0.242017	0.0260478
16	CrRLK1L type receptor-like protein kinase	gi|25553554	LOC_Os06g03610	3	Palmitoylation(A)	90999.3	5.49	endomembrane system	protein modification process	kinase activity	1.69044	0.0216445	2.44343	2.03536e-05	2.06694	0.532444	0.257601
17	Diacylglycerol kinase	gi|125591759	LOC_Os04g54200	0	Palmitoylation(4A+2C)	60331.3	6.18	plasma membrane	signal transduction	kinase activity	3.49945	0.00940058	3.83707	0.00769189	3.66826	0.238734	0.0650809
18	Gibberellin 20 oxidase	gi|115470777	LOC_Os07g07420	0	Palmitoylation(A)	40494.7	5.75	plasma membrane	unidimensional cell growth	oxidoreductase activity	4.69894	0.0121974	4.61318	0.0262874	4.65606	0.0606453	0.013025
19	Neurobeachin-like protein	gi|222623391	LOC_Os02g44380	3	Palmitoylation(11A+3B+5C)	299449	5.77	plasma membrane	signal transduction	binding	3.63078	0.00011272	3.90841	0.00103035	3.76959	0.196313	0.052078
20	Phosphatase 2C	gi|75288437	LOC_Os06g48300	0	Palmitoylation(2A+2B+C)	34941	4.65	plasma membrane	defense response to bacterium	protein serine/threonine phosphatase activity	2.55859	0.00258992	2.31206	0.040398	2.43533	0.174317	0.0715784
21	Phosphatidylinositol 4-kinase PI4K	gi|222625663	LOC_Os03g50320	3	Palmitoylation(11A+2B+6C)	211043	5.91	plasma membrane	lipid metabolic process	kinase activity	6.13762	4.54983e-11	6.25173	1.56726e-09	6.19467	0.0806859	0.013025
22	Phospholipase D	gi|18765900	LOC_Os03g02740	0	Palmitoylation(C)	100864	7.04	plasma membrane	defense response to bacterium, incompatible interaction	lipid binding	2.26986	0.008159	2.53513	0.0271808	2.4025	0.18757	0.0780729
23	Phospholipase D	gi|52353766	LOC_Os05g07880	0	Palmitoylation(B)	91600.7	5.9	plasma membrane	defense response to bacterium, incompatible interaction	lipid binding	2.33346	9.0883e-05	2.44343	0.00106198	2.38844	0.0777626	0.0325579
24	Plant-specific Rop guanine nucleotide exchange factor (PRONE)	gi|125572097	LOC_Os01g55520	1	Palmitoylation(2A+C)	70119.7	6.85	apical plasma membrane	pollen tube growth	Rho guanyl-nucleotide exchange factor activity	3.25087	0.0078543	3.56451	0.041342	3.40769	0.221776	0.0650809
25	Purple acid phosphatase	gi|77557182	LOC_Os12g44010	1	Palmitoylation(C)	51758.8	6.68	cell wall	metabolic process	hydrolase activity	4.52898	0.00487666	3.43558	0.0201942	3.98228	0.773148	0.194147
26	Rab GDP dissociation inhibitor	gi|115452233	LOC_Os03g16900	0	Palmitoylation(A+B)	50044.9	5.5	membrane	protein transport	enzyme regulator activity	14.7231	1.27454e-13	14.8594	8.71372e-11	14.7912	0.0963302	0.00651265
27	Rab GTPase activator	gi|222637168	LOC_Os07g34130	1	Palmitoylation(2A+2C)	51168.6	7.52	Golgi apparatus	signal transduction	Rab GTPase activator activity	2.42103	0.0397287	2.14783	0.0261408	2.28443	0.193181	0.084564
28	Rab GTPase family 7	gi|218197104	LOC_Os05g44050	0	GGT2 - Rab;Palmitoylation(3C)	23025.9	5.38	plasma membrane	signal transduction	binding	1.64437	0.0461996	2.208	0.0312769	1.92619	0.398549	0.206911
29	Rab11-like small GTPase	gi|115465467	LOC_Os05g48980	0	GGT2 - Rab ;Palmitoylation(2C)	24086.1	5.59	plasma membrane	small GTPase mediated signal transduction	GTP binding	2.29087	0.0223579	2.35505	0.00971721	2.32296	0.0453834	0.0195369
30	Rab18/RabC-family small GTPase	gi|218195901	LOC_Os10g31830	0	GGT2 - Rab ;Palmitoylation(3C)	23569.7	5.42	plasma membrane	small GTPase mediated signal transduction	GTP binding	2.48886	0.00669229	2.44343	0.0110135	2.46614	0.0321215	0.013025
31	Rab2	gi|115446975	LOC_Os02g37420	0	GGT2 - Rab ;Palmitoylation(A+2C)	23017	6.95	plasma membrane	ER to Golgi vesicle-mediated transport	GTP binding	1.5417	0.0450975	2.63027	0.0206264	2.08598	0.769734	0.369003
32	Regulatory subunit B of protein phosphatase 2A	gi|31712071	LOC_Os03g47790	1	Palmitoylation(A)	59549.1	6.71	integral to membrane	signal transduction		3.87258	0.0310246	5.24807	0.0489278	4.56033	0.972624	0.21328
33	RLCK-type receptor protein kinase	gi|222635113	LOC_Os06g09230	1	Palmitoylation(3A)	87846.5	8.41	plasma membrane	response to stress	kinase activity	2.67917	0.00494854	2.51189	0.00727399	2.59553	0.118286	0.0455731
34	SCY1-like family of protein kinase	gi|218189286	LOC_Os01g60440	1	Palmitoylation(2C)	89655.4	7.71	plasma membrane	protein modification process	kinase activity	3.46737	0.0105316	2.22844	0.0276963	2.8479	0.876058	0.307615
35	Serine/threonine-protein kinase	gi|222613313	LOC_Os10g42110	0	Palmitoylation(A+2B+C)	99869.1	6.08	plasma membrane	signal transduction	kinase activity	8.01678	0.000881958	6.19441	0.000666495	7.1056	1.28861	0.181351
36	Serine/threonine-protein phosphatase 2A	gi|115478158	LOC_Os09g07510	0	Palmitoylation(2A)	65700.2	4.92	plasma membrane	abscisic acid mediated signaling	protein phosphatase type 2A regulator activity	3.0761	0.000194538	3.49945	0.00417972	3.28777	0.299357	0.0910516
37	Transferrin receptor ectodomain, subtilisin-like protease	gi|125538495	LOC_Os02g10520	1	Palmitoylation(A+2C)	82428.4	8.15	cell wall	response to endogenous stimulus	hydrolase activity	3.49945	0.029055	2.31206	0.0228201	2.90576	0.839609	0.288947
38	WD domain containing protein	gi|115434270	LOC_Os01g03510	0	Palmitoylation(A+B)	66282.9	6.48	plasma membrane	signal transduction	nucleotide binding	8.47227	2.658e-05	6.19441	0.0005124	7.33334	1.61069	0.21964
Transporters and channels
39	ABC1 protein-like	gi|218188091	LOC_Os01g21610	1	Palmitoylation(3A)	67578.4	8.56	membrane	transport	transporter activity	2.70396	0.00961768	2.80543	0.00734097	2.7547	0.071754	0.0260479
40	ATP synthase gamma chain	gi|218184289	LOC_Os10g17280	0	Palmitoylation(C)	35274.5	9.11	membrane	transport	transporter activity	2.42103	0.0131993	2.55859	0.000733662	2.48981	0.0972673	0.0390662
41	ATP synthase protein	gi|194033213	LOC_Os12g14930	1	Palmitoylation(A+2B+2C)	22279.1	9.19	membrane	transport	transporter activity	2.96483	0.0183459	3.01995	0.00020048	2.99239	0.0389761	0.0130251
42	ATP synthase protein YMF19	gi|194033219	LOC_Os12g34018	1	Palmitoylation(C)	18065.1	9.97	membrane	transport	binding	3.10456	0.0271766	2.96483	0.0249611	3.0347	0.0988028	0.0325577
43	Auxin transport protein BIG	gi|338817657	LOC_Os09g07300	0	Palmitoylation(23A+7B+13C)	552028	5.71	membrane	auxin polar transport	zinc ion binding	3.28095	0.0240633	2.33346	0.00926314	2.80721	0.66998	0.238664
44	Metal-nicotianamine transporter (OsYSL11)	gi|90265689	LOC_Os04g44330	14	Palmitoylation(B+C)	77781.8	8.52	plasma membrane			2.60615	0.0245037	2.99226	0.0045588	2.79921	0.273022	0.0975354
45	Monosaccharide transporter (STP subfamily)	gi|222636644	LOC_Os07g10590	11	Palmitoylation(2A+C)	53796.8	9.64	membrane	transport	transporter activity	2.60615	0.013372	2.67917	0.000349412	2.64266	0.0516292	0.0195368
46	Monosaccharide transporter (STP subfamily)	gi|115478530	LOC_Os09g15330	12	Palmitoylation(A)	57491.4	8.98	plasma membrane	transport	transporter activity	2.37684	0.044278	2.58226	0.0114291	2.47955	0.145254	0.0585807
47	Na+/H+ antiporter (ATCHX)	gi|125533127	LOC_Os11g01820	9	Palmitoylation(4A+2C)	85351	7.58	integral to membrane	transport	transporter activity	4.01791	0.00129913	5.44503	0.0207743	4.73147	1.00913	0.21328
48	Peptide transporter PTR2	gi|215697740	LOC_Os01g04950	11	Palmitoylation(A+2B+C)	63200.7	6.22	plasma membrane	transport	transporter activity	2.51189	0.00596619	2.18776	0.0032746	2.34982	0.229191	0.0975353
49	Phospholipid-transporting ATPase (OsALA6)	gi|40253457	LOC_Os08g29150	10	Palmitoylation(8A+5C)	130402	5.91	plasma membrane	phospholipid transport	transporter activity	2.24905	0.0298791	3.04789	0.0110813	2.64847	0.564865	0.213279
50	Phospholipid-transporting ATPase 4 (OsALA7)	gi|53793271	LOC_Os06g36990	9	Palmitoylation(4A+C)	137606	6.15	integral to membrane	phospholipid transport	transporter activity	2.55859	0.00626337	2.14783	0.0229506	2.35321	0.290448	0.123426
51	Sucrose transporter (OsSUT1)	gi|108706417	LOC_Os03g07480	10	Palmitoylation(4A+B+3C)	63695.4	9.11	plasma membrane	transport	transporter activity	1.88799	0.03199	2.37684	0.0003161	2.13242	0.345668	0.162102
52	TIC110	gi|125532467	LOC_Os10g35010	3	Palmitoylation(A+C)	99380.9	5.99	membrane	transport	transporter activity	2.85759	0.0149562	2.24905	0.0225459	2.55332	0.4303	0.168525
53	Transportin-2	gi|38567827	LOC_Os04g59494	1	Palmitoylation(6A+3B+C)	119209	5.22	membrane	transport	ransporter activity	2.42103	0.025875	1.75388	0.00704813	2.08745	0.471745	0.225991
54	VHA subunit H	gi|218199814	LOC_Os07g36470	0	Palmitoylation(A+2C)	56165.1	9.07	plasma membrane	transport	transporter activity	3.66438	0.0394294	2.48886	5.14487e-06	3.07662	0.831217	0.270172
Membrane trafficking
55	C2 calcium/lipid-binding region	gi|47497419	LOC_Os02g27110	0	Palmitoylation(7A+2B+7C)	468863	5.98	membrane	C2 calcium-dependent membrane targeting	phosphoinositide binding	2.53513	0.00851754	4.09261	0.000170383	3.31387	1.1013	0.332332
56	Clathrin heavy chain	gi|75333114	LOC_Os03g50350	2	Palmitoylation(2A)	136308	6.5	plasma membrane	transport	transporter activity	1.5417	0.00829765	2.22844	0.0002763	1.88507	0.485595	0.257601
57	Coatomer alpha subunit	gi|115454911	LOC_Os03g50340	2	Palmitoylation(A)	136381	6.44	COPI vesicle coat	ER to Golgi vesicle-mediated transport	transporter activity	1.65959	0.000994071	2.07014	0.000767186	1.86486	0.290306	0.155671
58	Coatomer alpha subunit	gi|125562808	LOC_Os09g04110	2	Palmitoylation(A+C)	136550	6.43	plasma membrane	transport	transporter activity	2.51189	0.00455696	2.91072	0.000539144	2.7113	0.282016	0.104015
59	Coatomer subunit beta-1	gi|125525418	LOC_Os01g17430	1	Palmitoylation(5A+2C)	105177	5.44	COPI vesicle coat	vesicle-mediated transport	protein transporter activity	1.69044	0.0124718	2.39883	0.0062111	2.04464	0.500909	0.244987
60	Exocyst complex subunit Sec15-like	gi|125542521	LOC_Os03g06760	1	Palmitoylation(A+2C)	89331.2	5.8	exocyst	pollen tube growth		1.8197	0.0206584	2.51189	0.00187685	2.16579	0.489449	0.225991
61	Patellin (SEC14-like phosphoinositide-binding protein)	gi|115441357	LOC_Os01g65380	2	Palmitoylation(A)	66457.9	4.65	plasma membrane	transport	transporter activity	3.25087	0.0113287	2.51189	0.000414267	2.88138	0.522543	0.181351
62	Ras-related protein	gi|297599697	LOC_Os02g43690	0	FT - CaaX;GGT2 - Rab ;Palmitoylation(2C)	22504.4	5.49	plasma membrane	ER to Golgi vesicle-mediated transport	GTP binding	3.16228	0.000685346	2.88403	0.00943931	3.02315	0.19675	0.0650809
63	SEC1 family transport protein	gi|75109650	LOC_Os06g04450	0	Palmitoylation(A+C)	74729.7	7.58	membrane fraction	protein secretion	protein transporter activity	3.94457	5.65981e-05	4.32514	0.00399688	4.13486	0.2691	0.0650809
64	Transport protein Sec23	gi|62734287	LOC_Os11g24560	1	Palmitoylation(A+B)	86682.2	5.65	COPII vesicle coat	transport	transporter activity	3.01995	0.0164484	3.46737	0.0230542	3.24366	0.316371	0.0975353
65	Vesicle coat complex COPI	gi|218199265	LOC_Os07g10150	1	Palmitoylation(3A+B+2C)	98563.8	5.03	membrane	vesicle-mediated transport	clathrin binding	2.80543	0.0328698	2.37684	0.0148097	2.59114	0.303061	0.116961
66	Vesicle-fusing ATPase	gi|115464927	LOC_Os05g44310	0	Palmitoylation(2A+C)	81128.7	5.72	plasma membrane		protein binding	2.29087	0.0228469	2.51189	0.0133696	2.40138	0.156284	0.0650809
Wall remodeling and metabolism
67	Alpha-expansin OsEXPA26	gi|16517062	LOC_Os12g36040	1	Palmitoylation(A+B)	29396.1	8.69	plant-type cell wall	plant-type cell wall modification during multidimensional cell growth		4.2462	0.0161839	4.36516	0.0376494	4.30568	0.0841194	0.0195369
68	Beta-D-xylosidase, Glycosyl hydrolase family 3	gi|125535311	LOC_Os11g47350	1	Palmitoylation(2A)	88674.3	6.36	cell wall	carbohydrate metabolic process	hydrolase activity	2.65461	0.0388785	2.70396	0.0312941	2.67928	0.0348976	0.013025
69	Beta-expansin	gi|115450177	LOC_Os03g01610	1	Palmitoylation(2A+C)	28626.7	6.34	extracellular region	cell growth		6.19441	0.00114434	5.97035	0.000232504	6.08238	0.158433	0.0260479
70	Beta-expansin	gi|115450175	LOC_Os03g01640	1	Palmitoylation(2A+2C)	28937.1	6.88	cell wall	plant-type cell wall modification during multidimensional cell growth		6.91831	0.000246169	6.30957	0.00878246	6.61394	0.430441	0.0650809
71	Beta-galactosidase, Glycosyl hydrolase family 35	gi|115477689	LOC_Os08g43570	1	Palmitoylation(2A)	94739.1	9.1	endoplasmic reticulum	carbohydrate metabolic process	hydrolase activity	4.2462	2.17933e-08	4.16869	5.70618e-06	4.20744	0.054802	0.013025
72	Cell wall adhesin	gi|222615742	LOC_Os11g11710	0	Palmitoylation(A+3B)	29561.2	4.65	extracellular			3.49945	0.00266215	3.04789	0.0132263	3.27367	0.319299	0.0975353
73	Cell wall adhesin	gi|125576646	LOC_Os11g11730	0	Palmitoylation(2B+C)	48031.5	4.41	plasma membrane			3.46737	0.0245281	3.13329	0.000829952	3.30033	0.236232	0.0715784
74	Endoglucanase, Glycosyl hydrolase family 9	gi|125562395	LOC_Os02g53820	1	Palmitoylation(A+2C)	54399.6	7.59	endomembrane system	carbohydrate metabolic process	hydrolase activity	2.58226	0.00143941	2.58226	0.0493361	2.58226	0	0
75	Expansin	gi|115483270	LOC_Os10g40090	1		28985.4	8.66	extracellular region	plant-type cell wall modification during multidimensional cell growth		5.44503	0.000967716	5.97035	4.44763e-06	5.70769	0.371462	0.065081
76	Extensin-like protein	gi|115488946	LOC_Os12g35710	2	Palmitoylation(3A+C)	78569	5.71	endomembrane system	structural constituent of cell wall	structural molecule activity	3.28095	0.0339592	2.72898	0.0272282	3.00497	0.390305	0.129887
77	Fasciclin-like arabinogalactan protein	gi|32488002	LOC_Os04g39590	3	GPI-modification (251,253);Palmitoylation(A)	28761.9	6.08	plasma membrane			1.72187	0.0299599	1.55597	0.0323129	1.63892	0.117311	0.0715784
78	Group 3 pollen allergen	gi|52075909	LOC_Os06g45150	1		12462.4	9.44	extracellular region			3.76704	0.0234154	3.49945	0.00154315	3.63324	0.189212	0.052078
79	Invertase/pectin methylesterase inhibitor	gi|115462985	LOC_Os05g20570	1	Palmitoylation(2C)	19483.5	8.88	endomembrane system	polar nucleus fusion	pectinesterase inhibitor activity	2.60615	0.0285543	2.75423	0.0166214	2.68019	0.104705	0.0390662
80	Pectate lyase	gi|115468692	LOC_Os06g38510	1	Palmitoylation(2A)	50262	8.48	endomembrane system	cell wall organization	lyase activity	4.96592	0.000403277	5.05825	0.0136978	5.01208	0.0652828	0.0130251
81	Pectin methylesterase 6	gi|115452515	LOC_Os03g18860	1	Palmitoylation(3A+2B)	62408.3	6.44	cell wall	cell wall modification	pectinesterase activity	1.85353	0.0492114	1.52757	0.00397942	1.69055	0.230492	0.136342
82	Pectinesterase	gi|115452623	LOC_Os03g19610	1		37994.2	8.99	cell wall	metabolic process	hydrolase activity	4.48745	0.000470585	4.65586	4.91009e-06	4.57166	0.119082	0.0260478
83	Pectinesterase	gi|125601598	LOC_Os07g49100	1	Palmitoylation(2A+C)	62095.2	5.61	cell wall	carbohydrate metabolic process	hydrolase activity	1.94089	0.0498982	1.95884	0.0455594	1.94987	0.0126988	0.00651264
84	Pectinesterase	gi|115486641	LOC_Os11g45720	1		50903.4	8.4	cell wall	carbohydrate metabolic process	hydrolase activity	3.87258	0.00663244	3.87258	1.4684e-08	3.87258	0	0
85	Pectinesterase	gi|108864650	LOC_Os11g45730	1		53496.3	8.92	cell wall	metabolic process	hydrolase activity	3.80189	0.0436761	3.83707	0.0298787	3.81948	0.0248749	0.00651264
86	Pollen tube wall-associated extensin-type glycoprotein	gi|218188190	LOC_Os01g25460	1	Palmitoylation(2A)	53849.6	5.11	extracellular		structural molecule activity	3.01995	0.0479537	2.96483	0.041217	2.99239	0.0389761	0.0130251
87	Protein glycosyltransferase 48 kDa subunit	gi|222636651	LOC_Os07g10830	2		61647.5	7.32	membrane	cell wall organization	glycotransferase activity	1.83654	0.0434843	1.90546	0.0386733	1.871	0.0487355	0.0260478
88	Protein glycosyltransferase 63 kDa subunit	gi|115441759	LOC_Os01g68324	4	Palmitoylation(B)	75206.5	6.14	plasma membrane	protein amino acid terminal N-glycosylation	transferase activity	2.10863	0.018517	1.90546	0.0249271	2.00704	0.143661	0.0715784
89	UDP-glucose 6-dehydrogenase	gi|50582697	LOC_Os03g40720	0	Palmitoylation(3A)	51562.8	6.53	cell wall	metabolic process	binding	3.49945	0.000551669	3.34195	0.00829849	3.4207	0.111371	0.0325578
90	UDP-glucose 6-dehydrogenase	gi|115455455	LOC_Os03g55070	1	Palmitoylation(3A+B+C)	52898.7	5.79	cell wall	carbohydrate metabolic process	catalytic activity	4.05509	0.000765668	4.13048	0.000912811	4.09278	0.0533087	0.0130251
91	UDP-glucose pyrophosphorylase	gi|115443819	LOC_Os02g02560	0	Palmitoylation(A)	51612.3	5.54	plasma membrane	carbohydrate metabolic process	transferase activity	25.1189	4.88498e-15	25.1189	0	25.1189	0	0
Cytoskeleton dynamic
92	Actin	gi|115454971	LOC_Os03g50885	0	Palmitoylation(C)	41812.8	5.3	plasma membrane	cellular component organization	structural molecule activity	5.15229	0.00594802	5.05825	0.00191892	5.10527	0.0664963	0.013025
93	Actin	gi|115482882	LOC_Os10g36650	0	Palmitoylation(2C)	41679.7	5.31	plasma membrane	cell growth	structural molecule activity	4.44631	0.0469212	4.28549	0.00165916	4.3659	0.113722	0.0260479
94	Actin	gi|77556832	LOC_Os12g44350	2	Palmitoylation(A)	41654.7	5.46	plasma membrane	cellular component organization	structural molecule activity	4.69894	0.000533407	4.7863	3.94818e-12	4.74262	0.0617728	0.013025
95	Actin-depolymerizing factor	gi|218199609	LOC_Os07g30090	0	Palmitoylation(2A)	16032.1	5.52	cytoskeleton	remodeling of actin cytoskeleton	actin binding	3.76704	0.0127187	3.98107	0.0031534	3.87405	0.151345	0.0390662
96	ATCAP1; actin	gi|115476676	LOC_Os08g34780	1	Palmitoylation(3A+C)	49179.8	6.65	plasma membrane	cellular component organization	protein binding	14.3219	1.91025e-09	10.4713	1.15042e-07	12.3966	2.72278	0.21964
97	Beta-tubulin	gi|115454449	LOC_Os03g45920	0	Palmitoylation(3A+3C)	49633.8	4.77	plasma membrane	response to salt stress	structural molecule activity	2.58226	0.00215099	2.70396	0.00521083	2.64311	0.0860536	0.0325577
98	Kinesin light chain	gi|115448207	LOC_Os02g47880	1	Palmitoylation(3A)	76952.2	5.14	plasma membrane	cell growth	binding	3.19154	0.0135313	2.72898	0.00928073	2.96026	0.327079	0.11049
99	Tubulin	gi|215767496	LOC_Os03g51600	0	Palmitoylation(2A+4C)	46105.8	4.89	plasma membrane	cytoskeleton	structural molecule activity	6.19441	1.64948e-05	5.91562	0.0034277	6.05501	0.197137	0.0325577
100	Tubulin alpha-1 chain	gi|115472953	LOC_Os07g38730	0	Palmitoylation(2A+5C)	49654	4.92	plasma membrane	microtubule-based movement	structural constituent of cytoskeleton	8.87156	0.000238795	8.55067	6.50213e-12	8.71111	0.226906	0.0260479
101	Tubulin binding cofactor C	gi|115444803	LOC_Os02g10130	1	Palmitoylation(3A+2B)	62888.4	5.38	cytoskeleton		binding	3.76704	0.00118063	3.90841	0.00188382	3.83772	0.0999642	0.0260478
102	Tubulin binding cofactor C	gi|115468956	LOC_Os06g41110	1	Palmitoylation(2A+B)	63041.2	5.11	cytoskeleton		binding	7.72681	0.00415645	7.51623	0.0066364	7.62152	0.1489	0.0195368
103	Tubulin/FtsZ domain containing protein	gi|115444453	LOC_Os02g07060	0	Palmitoylation(3A+4C)	50105.3	4.72	membrane	response to stress	structural molecule activity	4.44631	1.79357e-05	4.44631	0.00264099	4.44631	0	0
Protein destination
104	26S proteasome non-ATPase regulatory subunit 3	gi|222640984	LOC_Os08g43640	1	Palmitoylation(2C)	52889.7	8.77	plasma membrane	protein metabolic process		3.0761	0.00225912	3.10456	0.00168253	3.09033	0.0201263	0.00651267
105	26S proteasome non-ATPase regulatory subunit 3	gi|115480447	LOC_Os09g37000	1	Palmitoylation(2C)	54981	8.75	plasma membrane	protein metabolic process	enzyme regulator activity	2.85759	0.0125469	2.77971	0.00158476	2.81865	0.0550676	0.0195368
106	26S proteasome non-ATPase regulatory subunit 4	gi|125543079	LOC_Os03g13970	1	Palmitoylation(3A)	61642.5	4.43	membrane	cell growth,signal transduction	signal transducer activity	2.65461	0.0317572	2.80543	0.0229986	2.73002	0.106652	0.0390662
107	COP9 complex subunit 3	gi|115474547	LOC_Os08g02550	1	Palmitoylation(2A)	47706.5	5.71	membrane	protein modification process	protein binding	3.66438	0.030089	4.28549	0.0289065	3.97493	0.439191	0.11049
108	Heat shock protein	gi|222640766	LOC_Os08g38086	1	Palmitoylation(A+B+C)	88446.9	5.01	membrane	response to stress	nucleotide binding	3.40408	0.000682473	3.31131	0.0225998	3.3577	0.0655987	0.0195368
109	Heat shock protein 81-1	gi|158513648	LOC_Os08g39140	1	Palmitoylation(3C)	80194	4.99	plasma membrane	protein folding	protein binding	6.48634	0.00138484	6.54636	2.88605e-08	6.51635	0.0424388	0.00651267
110	Hsp70	gi|115434904	LOC_Os01g08560	1	Palmitoylation(9A+3C)	93107.6	5.17	plasma membrane	protein folding	ATP binding	4.48745	0.0366909	4.57088	0.000361086	4.52917	0.0589924	0.013025
111	HSP70	gi|115443791	LOC_Os02g02410	2	Palmitoylation(2C)	73390.1	5.09	plasma membrane	response to stress	binding	5.86138	1.05725e-09	5.97035	1.50717e-11	5.91587	0.0770542	0.013025
112	HSP70	gi|222623539	LOC_Os02g48110	3	Palmitoylation(C)	98159.3	5.45	plasma membrane	protein metabolic process	protein binding	3.19154	0.0397386	4.61318	0.00296409	3.90236	1.00525	0.257601
113	M24 family peptidase	gi|2511541	LOC_Os05g28280	1		43153.3	6.48	plasma membrane	protein metabolic process	hydrolase activity	2.48886	0.0289957	2.88403	0.0373865	2.68644	0.27943	0.104015
114	T-complex protein	gi|50428682	LOC_Os03g42220	1	Palmitoylation(2A+2C)	57229	5.56	plasma membrane	protein metabolic process	protein binding	2.72898	0.00591288	2.96483	0.0359295	2.8469	0.166774	0.0585807
115	Ubiquitin-activating enzyme	gi|115483755	LOC_Os11g01510	1	Palmitoylation(5A+B)	117121	5.2	plasma membrane	protein metabolic process	catalytic activity	7.72681	0.00540294	5.24807	2.08549e-05	6.48744	1.75273	0.270172
Stress response
116	Glutathione S-transferase	gi|125597641	LOC_Os06g37440	0	Palmitoylation(2A+C)	49611.1	6.31	plasma membrane	toxin catabolic process	translation elongation factor activity	4.28549	0.0171542	4.2462	0.00228735	4.26584	0.0277819	0.00651263
117	S-adenosylmethionine synthase 2	gi|3024122	LOC_Os01g22010	0	Palmitoylation(A+C)	42900.7	5.68	plasma membrane	response to stress	ransferase activity	3.16228	0.0222853	4.69894	0.00964731	3.93061	1.08659	0.276442
Other
118	NAD dependent epimerase/dehydratase family domain containing protein	gi|218192543	LOC_Os03g16980	1	Palmitoylation(C)	46680.6	7.73	plasma membrane	metabolic process	catalytic activity	2.65461	0.0151795	2.75423	0.0232892	2.70442	0.0704441	0.0260478
119	NAD dependent epimerase/dehydratase family protein	gi|115446695	LOC_Os02g35039	2	Palmitoylation(2A)	31206.1	9.59	plasma membrane	metabolic process	binding	3.40408	0.0199096	2.80543	0.000951164	3.10476	0.423308	0.136342

## Sheet: decreased
73 abundance-decreased PMrPs
No.	Annotation	Accession	Locus	TMD(s)	Modification	MW(Da)	PI	Cellular component	Biological process	Molecular function	117:115 Exp 1	PVal 117:115	115:117 Exp 2	PVal 115:117	Mean	SD	RSD
Signal transduction
1	ADP-ribosylation factor	gi|115451383	LOC_Os03g10370	0	Palmitoylation(A+C)	20709.1	9.15	membrane	small GTPase mediated signal transduction	GTP binding	0.47863	0.0329679	0.20893	0.0492123	0.34378	0.190707	0.554736
2	ADP-ribosylation factor	gi|115464585	LOC_Os05g41060	1	Myristoylation	20707.7	6.43	plasma membrane	protein modification process	protein binding	0.201372	0.0158143	0.218776	0.00183316	0.210074	0.0123063	0.0585807
3	ADP-ribosylation factor-like protein	gi|115448495	LOC_Os02g49980	0	Palmitoylation(2A+B)	20620	8.65	plasma membrane	small GTPase mediated signal transduction	nucleotide binding	0.248886	0.0241519	0.248886	0.000203981	0.248886	0	0
4	Arf-like small GTPase	gi|222636687	LOC_Os07g12170	1	Palmitoylation(2A)	30576.8	8.83	Golgi-associated vesicle	small GTPase mediated signal transduction	phospholipase activator activity	0.42462	0.0263875	0.420727	0.00156641	0.422673	0.00275272	0.00651264
5	Arf-type small GTPase	gi|78709066	LOC_Os10g42940	1	Palmitoylation(C)	15447.9	9.13	Golgi-associated vesicle	small GTPase mediated signal transduction	GTP binding	0.534564	0.0262874	0.343558	0.0226675	0.439061	0.135062	0.307615
6	Armadillo/beta-catenin	gi|115477681	LOC_Os08g43500	0	Palmitoylation(5A+2C)	69784.8	5.94	plasma membrane	pollen tube growth ,actin cytoskeleton organization	binding	0.398107	0.0423459	0.325087	0.0413476	0.361597	0.0516328	0.142791
7	Armadillo-like helical domain containing protein（Mo25)	gi|115453103	LOC_Os03g24520	0	Palmitoylation(A+B)	38965	5.97	plasma membrane		binding	0.37325	0.0302926	0.263027	0.00433281	0.318138	0.0779397	0.244987
8	Calmodulin-binding protein	gi|222624256	LOC_Os03g07110	1	Myristoylation;Palmitoylation(C)	68594	9.28	membrane	salicylic acid mediated signaling pathway	calmodulin binding	0.544503	0.0122669	0.519996	0.0309689	0.532249	0.0173288	0.0325578
9	LRR-type receptor protein kinase	gi|49388978	LOC_Os02g07810	2	Palmitoylation(2A+B)	72525.7	9.09	plasma membrane	signal transduction	protein serine/threonine kinase activity	0.432514	0.00973317	0.416869	0.0150529	0.424692	0.0110623	0.0260479
10	LRR-type receptor protein kinase	gi|52075918	LOC_Os06g45240	2	Palmitoylation(A)	72801.7	9.36	plasma membrane	transmembrane receptor protein tyrosine kinase signaling pathway	protein serine/threonine kinase activity	0.416869	0.0262869	0.413047	0.0353529	0.414958	0.00270248	0.00651265
11	Lung seven transmembrane receptor family protein	gi|115459344	LOC_Os04g42960	9	Palmitoylation(3A+B+C)	49328.3	5.27	plasma membrane			0.353183	0.0497113	0.37325	0.0465563	0.363217	0.0141895	0.0390662
12	Phosphatase 2C	gi|115446111	LOC_Os02g27220	3	Palmitoylation(A)	55283.6	8.7	plasma membrane	N-terminal protein myristoylation	protein serine/threonine phosphatase activity	0.57544	0.0309001	0.554626	0.0108616	0.565033	0.0147179	0.0260479
13	Phosphatase 2C	gi|297611711	LOC_Os11g22404	0	Myristoylation;Palmitoylation(2A+C)	47109.8	5.84	plasma membrane	protein modification process	catalytic activity	0.244343	0.0256547	0.353183	0.0326794	0.298763	0.0769616	0.257601
14	Phosphatidylinositol-4-phosphate 5-kinase (PIP5K)	gi|222616618	LOC_Os12g04700	1	Palmitoylation(3A)	90044.9	5.8	plasma membrane	lipid metabolic process	kinase activity	0.440555	0.00752665	0.448745	0.0475268	0.44465	0.00579159	0.013025
15	Phosphoinositide phosphatase, similar to SAC1,6,7	gi|218190964	LOC_Os02g34884	3	Palmitoylation(5A)	76701.5	9.01	plasma membrane	root hair cell tip growth	phosphatidylinositol-4,5-bisphosphate 5-phosphatase activity	0.409261	0.00593183	0.515229	0.0186217	0.462245	0.0749307	0.162102
16	Phosphoinositide phosphatase, similar to SAC1,6,7	gi|218185636	LOC_Os11g20384	3	Palmitoylation(3A)	76185.2	8.67	plasma membrane	cell growth	hydrolase activity	0.465586	0.04377	0.369828	0.0472305	0.417707	0.0677111	0.162102
17	Plant DTY-type MAP kinase (OsMPK16)	gi|115438829	LOC_Os01g45620	1		57099.3	7	plasma membrane	signal transduction	signal transducer activity	0.586138	0.0213496	0.570164	0.0160765	0.578151	0.0112953	0.0195369
18	Plant DTY-type MAP kinase (OsMPK17)	gi|47900280	LOC_Os05g50120	2	Palmitoylation(A)	66359.3	6.45	plasma membrane	signal transduction	signal transducer activity	0.505825	0.0321362	0.47863	0.0321362	0.492227	0.0192295	0.0390663
19	Rab11-like small GTPase	gi|115441051	LOC_Os01g62950	1	GGT2 - Rab ;Palmitoylation(2C)	23921.9	6.32	plasma membrane	signal transduction	GTP binding	0.461318	0.0463287	0.440555	0.0043753	0.450936	0.0146815	0.0325577
20	Rab5/RabF-family small GTPase	gi|115454491	LOC_Os03g46390	0	GGT2 - Rab ;Palmitoylation(2A)	22137	7.72	plasma membrane	signal transduction	GTPase activity	0.524807	0.00613959	0.534564	0.0295488	0.529686	0.00689919	0.0130251
21	Rab5-related small GTPase	gi|115450775	LOC_Os03g05740	1	Myristoylation;Palmitoylation(A)	21648.3	5.94	membrane	transport	protein binding	0.444631	0.0416516	0.444631	0.00402932	0.444631	0	0
22	Rab8_Rab10_Rab13_like small GTPase	gi|115456231	LOC_Os03g60530	2	GGT2 - Rab ;Palmitoylation(2C)	23778.9	7.64	plasma membrane	signal transduction	GTP binding	0.164437	0.0216363	0.37325	0.0125789	0.268844	0.147653	0.549215
23	Ran small GTPase	gi|125571145	LOC_Os01g42530	1	Palmitoylation(A)	43912.3	5.14	plasma membrane	protein import into nucleus	GTPase activity	0.263027	9.42736e-05	0.231206	0.00247466	0.247117	0.0225004	0.0910516
24	Reticulon-type ER-associated protein	gi|222631072	LOC_Os05g24770	2	Palmitoylation(2A)	44639.7	9.93	plasma membrane			0.608135	0.0456263	0.49204	0.0210965	0.550087	0.0820919	0.149234
25	Rho-like GTPase	gi|115456129	LOC_Os03g59590	2	Palmitoylation(3A)	71371.7	5.49	plasma membrane	pollination	GTP binding	0.428549	0.00208125	0.47863	0.00218357	0.453589	0.035413	0.0780729
26	RLCK-type receptor protein kinase	gi|115436274	LOC_Os01g21970	0	Myristoylation;Palmitoylation(2A+2B)	40275.1	9.35	plasma membrane	protein modification process	kinase activity	0.316228	0.00537659	0.301995	0.0273429	0.309111	0.010064	0.0325577
27	ROP-like small GTPase	gi|115443865	LOC_Os02g02840	0	FT - CaaX ;GGT1 - CaaX ;Palmitoylation(A+2C)	21623.9	9.2	plasma membrane	auxin mediated signaling pathway	GTPase activity	0.130617	1.0106e-05	0.124738	1.50995e-05	0.127678	0.0041569	0.0325578
28	SNF1-related protein kinase	gi|115441897	LOC_Os01g69240	1	Palmitoylation(2A)	47989.6	5.38	cell wall	pollen tube guidance		0.212814	0.00468311	0.349945	0.0304709	0.28138	0.0969664	0.344611
29	WD domain containing protein	gi|115455225	LOC_Os03g52870	4		52259.3	8.36	plasma membrane		nucleotide binding	0.496592	0.00604999	0.428549	0.0131297	0.46257	0.0481142	0.104015
Transporters and channels
30	ABC transporter (OsABCE2)	gi|115485837	LOC_Os11g34350	0	Palmitoylation(3A+2B)	68118.7	8.01	plasma membrane	transport	transporter activity	0.220801	2.46288e-05	0.195884	0.000348439	0.208343	0.0176183	0.084564
31	ABC transporter (OsABCF4)	gi|115477865	LOC_Os08g45010	1	Palmitoylation(2A+C)	66172.7	6.14	plasma membrane	transport	transporter activity	0.343558	0.012087	0.49204	0.00370928	0.417799	0.104992	0.251299
32	ABC transporter (OsABCG16)	gi|218198932	LOC_Os06g51460	7	Palmitoylation(4B+2C)	106935	8.79	plasma membrane	transport	transporter activity	0.37325	0.0108082	0.416869	0.045046	0.39506	0.0308434	0.0780729
33	ATP synthase	gi|125597623	LOC_Os06g37180	0	Palmitoylation(C)	58543.3	4.96	membrane	transport		0.366438	0.00118339	0.322107	0.00282738	0.344272	0.0313466	0.0910517
34	ATP synthase	gi|115469362	LOC_Os06g45120	0	Palmitoylation(A)	68469	5.2	plasma membrane	transport	transporter activity	0.383707	0.0444567	0.416869	0.00224726	0.400288	0.0234492	0.0585807
35	Cation/H+ exchanger (ATCHX)	gi|115462953	LOC_Os05g19500	13	Palmitoylation(2A)	84937.3	7.02	integral to membrane	cation transport	sodium:hydrogen antiporter activity	0.420727	0.0136303	0.413047	0.0474974	0.416887	0.00542997	0.013025
36	CorA-like magnesium transporter protein	gi|115454637	LOC_Os03g48000	2	Palmitoylation(3A+B+C)	51891.5	6.1	membrane	magnesium ion transport	magnesium ion transmembrane transporter activity	0.501187	0.0168841	0.436516	0.0270782	0.468852	0.0457296	0.0975353
37	Monosaccharide transporter (pGlcT subfamily)	gi|115434360	LOC_Os01g04190	12	Palmitoylation(2A+2C)	56501.9	9.57	membrane	transport	transporter activity	0.420727	0.0336344	0.416869	0.0464676	0.418798	0.00272749	0.00651267
38	Monosaccharide transporter (STP subfamily)	gi|222622219	LOC_Os02g06540	12	Palmitoylation(A)	53753.2	9.24	plasma membrane	transport	transporter activity	0.524807	0.0485128	0.30761	0.0145681	0.416209	0.153582	0.369003
39	Na+/H+ antiporter (ATCHX15)	gi|15128390	LOC_Os01g60140	13	Palmitoylation(2A+2C)	94904.5	6.34	plasma membrane	transport	transporter activity	0.353183	0.0032307	0.260615	0.00409722	0.306899	0.0654553	0.21328
40	Putative cation-proton exchanger (ATCHX)	gi|297722665	LOC_Os03g61290	13	Palmitoylation(2A+C)	82322	8.84	plasma membrane	transport	transporter activity	0.270396	0.0310323	0.244343	0.00254359	0.257369	0.0184221	0.0715784
41	SPX domain-containing membrane protein	gi|75253347	LOC_Os06g03860	10	Palmitoylation(2A+C)	77649.9	8.4	plasma membrane	transport		0.260615	0.0252496	0.47863	0.00526551	0.369623	0.15416	0.417073
42	VHA	gi|297597907	LOC_Os01g61780	7	Palmitoylation(3A+2C)	93040.8	6.03	membrane	transport	hydrolase activity	0.383707	0.00877328	0.299226	0.0261147	0.341467	0.059737	0.174942
43	VHA	gi|115451943	LOC_Os03g14690	7	Palmitoylation(4C)	92372.5	5.85	plasma membrane	transport	transporter activity	0.369828	0.0124872	0.413047	0.0301309	0.391438	0.0305607	0.0780728
44	VHA subunit A	gi|115444549	LOC_Os02g07870	0	Palmitoylation(A)	68591.3	5.37	plasma membrane	transport	transporter activity	0.559758	0.0173165	0.49204	0.00732887	0.525899	0.0478839	0.0910516
45	VHA subunit C	gi|115437984	LOC_Os01g40470	0	Palmitoylation(2A+B)	40784.6	4.82	membrane	transport	transporter activity	0.413047	0.00858827	0.224905	0.00017059	0.318976	0.133037	0.417073
46	VHA subunit C	gi|115465801	LOC_Os05g51530	0	Palmitoylation(B)	42678.3	5.46	plasma membrane	transport	transporter activity	0.409261	0.0481654	0.469894	0.0474726	0.439577	0.0428743	0.0975353
Membrane trafficking
47	Clathrin adaptor	gi|218197659	LOC_Os06g07090	0	Palmitoylation(5A+B)	97822.4	6.19	membrane coat	vesicle-mediated transport	clathrin binding	0.515229	0.0201334	0.432514	0.00922232	0.473871	0.0584882	0.123426
48	Endoplasmic reticulum vesicle transporter protein	gi|108707873	LOC_Os03g20520	2	Palmitoylation(A+B+C)	43818.6	5.92	plasma membrane	fatty acid biosynthetic process		0.310456	0.0366455	0.310456	0.0347064	0.310456	0	0
49	Endoplasmic reticulum vesicle transporter protein	gi|218193856	LOC_Os03g57100	1	Palmitoylation(C)	40272.1	6.64	endoplasmic reticulum			0.398107	0.00016699	0.363078	0.0224009	0.380593	0.0247693	0.0650809
50	Exo70 exocyst complex subunit	gi|77553092	LOC_Os12g06840	1		75694.8	5.77	exocyst	vesicle docking during exocytosis	protein binding	0.448745	0.0427325	0.288403	0.00552114	0.368574	0.113379	0.307615
51	Membrane-associated 30 kDa protein	gi|115441587	LOC_Os01g67000	0	Palmitoylation(A)	35088.6	9.3	membrane	vesicle organization		0.313329	0.0463662	0.343558	0.031691	0.328443	0.0213754	0.065081
52	P24-beta-type membrane component of COPI-/COPII-coated vesicle	gi|115477497	LOC_Os08g42050	2	Palmitoylation(A+C)	24564.9	5.99	membrane	transport	transporter activity	0.239883	0.000475871	0.183654	0.00240778	0.211769	0.0397602	0.187753
53	Protein involved in retrieval of ER membrane proteins from Golgi	gi|115434032	LOC_Os01g01640	4		21768.4	9.63	integral to membrane	retrograde vesicle-mediated transport, Golgi to ER		0.161436	0.00155832	0.175388	0.0235308	0.168412	0.00986569	0.0585807
54	Sar1-family small GTPase	gi|115436368	LOC_Os01g23620	0	Palmitoylation(C)	21984.3	6.97	plasma membrane	rough ER to cis-Golgi vesicle-mediated transport	GTP binding	0.258226	0.00811623	0.233346	0.0212635	0.245786	0.017593	0.0715784
55	SEC7-like guanine nucleotide exchange family protein	gi|38344114	LOC_Os04g02690	3	Palmitoylation(5A+2B+3C)	154806	5.45	plasma membrane	regulation of vesicle targeting, to, from or within Golgi	GTP:GDP antiporter activity	0.337287	0.00887017	0.340408	0.0194035	0.338848	0.00220679	0.00651262
56	SNARE domain containing protein	gi|115446467	LOC_Os02g32740	0	Palmitoylation(A)	28141.3	6.86	membrane fraction	membrane fraction	SNAP receptor activity	0.187068	0.000358834	0.226986	0.00288222	0.207027	0.0282265	0.136342
57	Synaptobrevin-like vesicle-trafficking protein	gi|218191763	LOC_Os02g55990	2	Palmitoylation(2A)	25233	8.94	membrane	transport		0.444631	0.0338935	0.401791	0.029403	0.423211	0.0302928	0.0715785
58	T-SNARE	gi|115451783	LOC_Os03g13380	10	Palmitoylation(3A+B+C)	67805.8	6.85	integral to membrane	membrane fusion		0.387258	0.00349467	0.310456	0.040694	0.348857	0.054307	0.155671
59	VSR-1	gi|115474089	LOC_Os07g48229	1	Palmitoylation(2A+5B+2C)	69646.1	5.46	plasma membrane	Golgi to vacuole transport	amino-terminal vacuolar sorting propeptide binding	0.363078	0.0115927	0.334195	0.00586833	0.348637	0.0204234	0.0585807
Wall remodeling and metabolism
60	Beta-D-xylosidase, Glycosyl hydrolase family 3	gi|62734691	LOC_Os11g19160	1	Palmitoylation(2A+C)	91661.8	9.1	cell wall	carbohydrate metabolic process	hydrolase activity	0.380189	6.35051e-05	0.376704	0.000467756	0.378447	0.00246468	0.00651263
61	Beta-fructosidase, invertase, glycosyl hydrolases famnily32	gi|115443693	LOC_Os02g01590	1		72548.3	5.32	cell wall	carbohydrate metabolic process	hydrolase activity	0.239883	0.00324141	0.235505	0.00457436	0.237694	0.00309598	0.0130251
62	Beta-galactosidase , 35	gi|222642000	LOC_Os09g36810	1	Palmitoylation(4A)	94145.2	6.6	Golgi apparatus	carbohydrate metabolic process	hydrolase activity	0.2208	6.57054e-08	0.21677	2.0235e-05	0.218785	0.0028497	0.0130251
63	Cellulose synthase-like protein D5	gi|171769908	LOC_Os06g22980	7	Palmitoylation(A)	112363	8.07	plasma membrane	cell wall biogenesis	cellulose synthase activity	0.37325	0.00539974	0.194089	0.00533164	0.283669	0.126686	0.446599
64	Pectinesterase inhibitor	gi|297721723	LOC_Os03g01020	1	Palmitoylation(2A)	20738.7	6.4	extracellular			0.42462	0.0223493	0.346737	0.02879	0.385678	0.0550714	0.142791
65	Polygalacturonase, Glycosyl hydrolases family 28	gi|115437052	LOC_Os01g33300	0	Palmitoylation(2A)	42991.1	6.01	endomembrane system	carbohydrate metabolic process	polygalacturonase activity	0.340408	0.0299504	0.340408	0.0108616	0.340408	0	0
66	Polygalacturonase, Glycosyl hydrolases family 28	gi|125555670	LOC_Os06g35320	0	Palmitoylation(4A+C)	43172.4	8.07	endomembrane system	carbohydrate metabolic process	polygalacturonase activity	0.161436	2.89661e-05	0.178649	0.00011915	0.170042	0.0121714	0.0715784
Cytoskeleton dynamic
67	Actin-binding protein	gi|115447541	LOC_Os02g42820	1	Palmitoylation(2A+2C)	22591.4	8.16	cytoskeleton	cellular component organization	protein binding	0.16293	0.000435109	0.159956	0.00125295	0.161443	0.0021028	0.0130251
68	Actin-binding protein	gi|115459610	LOC_Os04g45010	1	Palmitoylation(4C)	22291.4	7.47	cytoskeleton	cellular component organization	protein binding	0.30479	0.00788009	0.328095	0.0468689	0.316442	0.0164797	0.0520779
69	Myosin	gi|115468142	LOC_Os06g29350	2	Palmitoylation(3A+3B+2C)	173452	8.93	cytoskeleton	actin filament-based movement	motor activity	0.519996	0.000997341	0.539511	0.00829229	0.529753	0.0137989	0.0260478
Protein destination
70	Heat shock protein DnaJ	gi|110289638	LOC_Os10g42439	1	Palmitoylation(4A+4C)	287691	5.96	plasma membrane	protein folding	unfolded protein binding	0.496592	0.0244245	0.334195	0.000564898	0.415394	0.114832	0.276442
71	Histidine acid phosphatase	gi|115456209	LOC_Os03g60370	1	Palmitoylation(A)	57988.2	7.56	plasma membrane	metabolic process	hydrolase activity	0.432514	0.0236245	0.383707	0.0432959	0.408111	0.0345115	0.084564
Stress response
72	Phototropic-responsive NPH3 family protein	gi|53792221	LOC_Os01g08130	1	Palmitoylation(4A+B+C)	70615.7	5.46	plasma membrane	response to light stimulus	signal transducer activity	0.401791	0.0206031	0.301995	0.0280719	0.351893	0.0705662	0.200533
Other
73	2-oxo acid dehydrogenases acyltransferase domain containing protein	gi|297612783	LOC_Os12g08170	3	Palmitoylation(A)	48360.4	8.85	plasma membrane	metabolic process	transferase activity	0.253513	0.015776	0.570164	0.0455837	0.411839	0.223906	0.543675
