# Supplementary material for: Comparative proteomic analysis reveals a dynamic pollen plasma membrane protein map and the membrane landscape of receptor-like kinases and transporters important for pollen tube growth and interaction with pistils in rice
Source: BMC Plant Biol. 2017 Jan 5;17:2. doi: 10.1186/s12870-016-0961-7 (PMC5217431; doi:10.1186/s12870-016-0961-7)
Supplement: Additional file 11: — Summary of receptor-like kinases (RLKs) in Arabidopsis thaliana and Oryza sativa. (XLSX 26 kb) [file 12870_2016_961_MOESM11_ESM.xlsx]

## Sheet: Summary
Additional file 11. Summary of receptor-like kinases (RLKs) in Arabidopsis thaliana and Oryza sativa
RLK Subfamily	No. of predicted Arabidopsis thaliana genes	No. of predicted Oryza sativa genes	No. of matched Oryza sativa genes in RGAP 7	No. of identified RLK transcripts in rice MPGs and GPGs	No. of identified PM-related RLKs in rice MPGs and GPGs	Members with known function
						Specie	Name	Function	Reference
C-LEC	1	1	1	—	—
CR4L	8	7	6	1	—	Zea mays	CRINKLY4	Epidermal cell development	Becraft et al. 1996
CrRLK1L	17	18	15	2	3	Arabidopsis thaliana	FER	Male-female interaction and pollen tube growth	Huck et al. 2003; Rotman et al. 2003; Escobar-Restrepo et al. 2007; McCormick 2007
						Arabidopsis thaliana	THE1	Cell elongation	Hematy et al. 2007
						Arabidopsis thaliana	HERK1, HERK2	Cell elongation	Guo et al. 2009
						Arabidopsis thaliana	ANX1,ANX2	Inhibit pollen tube rupture	Boisson-Dernier et al. 2009; Miyazaki et al. 2009
DUF26	45	62	50	1	—	Arabidopsis thaliana	RKC1	Salicylic acid inducible	Ohtake et al. 2000
						Arabidopsis thaliana	RLK3	Oxidative stress and pathogen attack inducible	Czernic et al. 1999
Extensin	5	8	7	—	1	Arabidopsis thaliana	ALE2	Positively regulating protoderm-specific gene expression	Tanaka et al. 2007
L-LEC	46	103	79	4	—	Populus nigra var. italica	PnLPK	Response to wound	Nishiguchi et al. 2002
						Arabidopsis thaliana	lecRK-a1	Response to senescence and wounding	Riou et al. 2002
LRK	13	38	29	3	—	Arabidopsis thaliana	SNC4	Pathogen resistance	Bi et al. 2010
						Arabidopsis thaliana	PR5K	Self-incompatibility and disease resistance	Wang et al. 1996
LRR	240	384	312	32	15	Arabidopsis thaliana	MDIS1, MIK1, MIK2	Pollen perception of female attractants	Wang et al. 2016
						Arabidopsis thaliana	AtPRK2	Pollen germination and pollen tube growth	Chang et al. 2013
						Arabidopsis thaliana	BRI1	Brassinosteroid mediated growth	Li and Chory 1997; Wang et al. 2001; Kinoshita et al. 2005
						Arabidopsis thaliana	BAK1	Brassinosteroid mediated growth	Li et al. 2002; Nam and Li 2002
						Arabidopsis thaliana	BRL1, BRL3	Brassinosteroid signaling and vascular differentiation	Caño-Delgado et al. 2004; Zhou et al. 2004
						Arabidopsis thaliana	EXS, EMS1	Controls somatic and reproductive cell fates	Canales et al. 2002; Zhao et al. 2002
						Arabidopsis thaliana	CLAVATA1-3	Regulate meristem and flower development	Clark et al. 1993; Clark et al. 1997; Fletcher et al. 1999; Jeong et al. 1999; Sharma et al. 2003
						Arabidopsis thaliana	BAM1, BAM2, BAM3	Required for meristem function	DeYoung et al. 2006
						Arabidopsis thaliana	FLS2	Perception of bacterial elicitor flagellin	Gomez-Gomez and Boller 2000
						Arabidopsis thaliana	RPK1	Regulate abscisic acid signaling	Hong et al. 1997; Osakabe et al. 2005
						Arabidopsis thaliana	LRRPK	Light sensitive	Deeken and Kaldenhoff 1997
						Arabidopsis thaliana	ERECTA	Organ growth and flower development	Torii et al. 1996; Shpak et al. 2004
						Arabidopsis thaliana	SERK1, SERK2	Tapetum development and microspore maturation	Albrecht et al. 2005; Colcombet et al. 2005
						Arabidopsis thaliana	SCM	Epidermal cell patterning	Kwak et al. 2005
						Arabidopsis thaliana	SUB	Ovule, carpel and petal patterning	Chevalier et al. 2005
						Arabidopsis thaliana	HAESA	Floral organ abscission	Jinn et al. 2000
						Oryza sativa	OsBRI1	Prevents internode elongation, bending of the lamina joint, and skotomorphogenesis	Yamamuro et al. 2000
						Oryza sativa	OsBRL1, OsBRL3	BR perception	Nakamura et al. 2006
						Oryza sativa	MSP1	Male and female sporogenesis and anther wall formation	Nonomura et al. 2003
						Oryza sativa	FON1	Regulates floral meristem size	Suzaki et al. 2004; Moon et al. 2006
						Oryza sativa	Xa21	Disease resistance	Song et al. 1995
						Daucus carota	SERK	Embryogenesis	Schmidt et al. 1997
						Glycine max	GmNARK	Long-distance communication with nodule and lateral root primordia	Searle et al. 2003
						Ipomoea nil	INRPK1	Short-day photoperiodic floral induction	Bassett et al. 2000
						Lotus japonicus	HAR1	Mediates symbiotic organ development	Nishimura et al. 2002
						Lotus japonicus	SYMRK	Bacterial and fungal symbiosis	Stracke et al. 2002
						Lycopersicon esculentum	CURL3	Brassinosteroid mediated growth	Montoya et al. 2002
						Lycopersicon esculentum	LePRK1, LePRK2	Pollen tube-guidance	Muschietti et al. 1998
						Medicago sativa	NORK	Regulate symbiotic nodule development	Endre et al. 2002
						Medicago truncatula	SUNN	Pegulates nodule number and root length	Elise et al. 2005
						Malus x domestica	LRPKm1	Responds to pathogen and salicylic acid	Komjanc et al. 1999
						Nicotiana benthamiana	EFR	Pathogen responses	Zipfel et al. 2006
						Pisum sativum	LKA	Brassinosteroids and gibberellin signaling	Nomura et al. 2003
						Petunia inflata	PRK1	Pollen development and/or pollination	Mu et al. 1994
						Phaseolus vulgaris	SARK	Senescence	Hajouj et al. 2000
						Zea mays	TD1	Affects male and female inflorescence development	Bommert et al. 2005
						Zea mays	LTK1, LTK2, LTK3	Seed development and maturation	Li and Wurtzel 1998
LysM	4	12	10	1	—	Lotus japonicus	NFR1, NFR5	Recognition of symbiotic bacteria	Madsen et al. 2003; Radutoiu et al. 2003
PERK	19	18	17	6	2	Brassica napus	PERK1	Wounding	Silva and Goring 2002
RKF3	2	2	2	—	—
RLCK	149	189	162	26	13	Arabidopsis thaliana	PBS1	Recognition of pathogen avirulence proteins	Swiderski and Innes 2001
						Arabidopsis thaliana	LIP1, LIP2	Male-female attraction	Liu et al. 2013
						Lycopersicon esculentum	Pto, Pti1	Disease resistance	Martin et al. 1993; Zhou et al. 1995
SD	40	147	113	12	1	Brassica oleracea	SRK	Self-incompatibility	Stein et al. 1991; Stein and Nasrallah 1993
						Brassica oleracea	SFR2	Defense wounding and pathogen invasion	Pastuglia et al. 1997
						Ipomoea trifida	IRK1	Self-incompatibility	Kowyama et al. 1996
URK	2	3	3	—	1
WAK	29	152	99	10	—	Arabidopsis thaliana	WAK1, WAK2	Cell expansion	Anderson et al. 2001; Wagner and Kohorn 2001; Kohorn et al. 2006
not_assigned	8	14	11	1	1
Total	628	1158	916	99	37
	Abbreviations				References
	C-LEC, C-type Lectin				Albrecht C, Russinova E, Hecht V, Baaijens E, de Vries S (2005) The Arabidopsis thaliana SOMATIC EMBRYOGENESIS RECEPTOR-LIKE KINASES1 and 2 control male sporogenesis. Plant Cell 17, 3337-3349.
	CR4L, CRINKLY4-like repeat domain				Anderson CM, Wagner TA, Perret M, He Z-H, He D, Kohorn BD (2001) WAKs: cell wall-associated kinases linking the cytoplasm to the extracellular matrix. Plant Mol. Biol. 47, 197-206.
	CrRLK1L, Catharanthus roseus RLK1-like kinase				Bassett CL, Nickerson ML, Cohen RA, Rajeevan MS (2000) Alternative transcript initiation and novel post-transcriptional processing of a leucine-rich repeat receptor-like protein kinase gene that responds to short-day photoperiodic floral induction in morning glory (Ipomoea nil). Plant Mol. Biol. 43, 43-58.
	DUF26, Domain of unknown function 26;				Becraft PW, Stinard PS, McCarty DR (1996) CRINKLY4: A TNFR-like receptor kinase involved in maize epidermal differentiation. Science 273, 1406-1409
	L-LEC, Legume Lectin				Bi D, Cheng YT, Li X, Zhang Y (2010) Activation of plant immune responses by a gain-of-function mutation in an atypical receptor-like kinase. Plant Physiol. 153, 1771-1779.
	LRR, Leucine-rich repeat				Boisson-Dernier A, Roy S, Kritsas K, Grobei MA, Jaciubek M, Schroeder JI, Grossniklaus U (2009) Disruption of the pollen-expressed FERONIA homologs ANXUR1 and ANXUR2 triggers pollen tube discharge. Development 136, 3279-3288.
	LysM, Lysin motif				Bommert P, Nardmann J, Vollbrecht E, Running M, Jackson D, Hake S, Werr W (2005) thick tassel dwarf1 encodes a putative maize ortholog of the Arabidopsis CLAVATA1 leucine-rich repeat receptor-like kinase. Development 132, 1235-1245.
	PERK, Proline-rich extensin like receptor kinase				Canales C, Bhatt AM, Scott R, Dickinson H (2002) EXS, a putative LRR receptor kinase, regulates male germline cell number and tapetal identity and promotes seed development in Arabidopsis. Curr. Biol. 12, 1718-1727.
	RKF3, Recptor-like kinase in flower 3				Caño-Delgado A, Yin Y, Yu C, Vafeados D, Mora-García S, Cheng J-C, Nam KH, Li J, Chory J (2004) BRL1 and BRL3 are novel brassinosteroid receptors that function in vascular differentiation in Arabidopsis. Development 131, 5341-5351.
	RLCK, Receptor-like cytoplasmic kinases				Chang F, Gu Y, Ma H, Yang Z (2013) AtPRK2 promotes ROP1 activation via RopGEFs in the control of polarized pollen tube growth. Mol Plant 6, 1187-1201.
	SD, S-domain is similar to the SLG, S-locus glycoprotein				Chevalier D, Batoux M, Fulton L, Pfister K, Yadav RK, Schellenberg M, Schneitz K (2005) STRUBBELIG defines a receptor kinase-mediated signaling pathway regulating organ development in Arabidopsis. Proc. Natl. Acad. Sci. U. S. A. 102, 9074-9079.
	URK, Unknown receptor kinase				Clark SE, Running MP, Meyerowitz EM (1993) CLAVATA1, a regulator of meristem and flower development in Arabidopsis. Development 119, 397-418.
	WAK, The wall-associated kinases				Clark SE, Williams RW, Meyerowitz EM (1997) The CLAVATA1 gene encodes a putative receptor kinase that controls shoot and floral meristem size in Arabidopsis. Cell 89, 575-585.
					Colcombet J, Boisson-Dernier A, Ros-Palau R, Vera CE, Schroeder JI (2005) Arabidopsis SOMATIC EMBRYOGENESIS RECEPTOR KINASES1 and 2 are essential for tapetum development and microspore maturation. Plant Cell 17, 3350-3361.
					Czernic P, Visser B, Sun W, Savoure A, Deslandes L, Marco Y, Van Montagu M, Verbruggen N (1999) Characterization of an Arabidopsis thaliana receptor-like protein kinase gene activated by oxidative stress and pathogen attack. Plant J. 18, 321-327.
					Deeken R, Kaldenhoff R (1997) Light-repressible receptor protein kinase: a novel photo-regulated gene from Arabidopsis thaliana. Planta 202, 479-486.
					DeYoung BJ, Bickle KL, Schrage KJ, Muskett P, Patel K, Clark SE (2006) The CLAVATA1-related BAM1, BAM2 and BAM3 receptor kinase-like proteins are required for meristem function in Arabidopsis. Plant J. 45, 1-16.
					Elise S, Etienne-Pascal J, de Fernanda C-N, Gérard D, Julia F (2005) The Medicago truncatula SUNN gene encodes a CLV1-like leucine-rich repeat receptor kinase that regulates nodule number and root length. Plant Mol. Biol. 58, 809-822.
					Endre G, Kereszt A, Kevei Z, Mihacea S, Kaló P, Kiss GB (2002) A receptor kinase gene regulating symbiotic nodule development. Nature 417, 962-966.
					Escobar-Restrepo JM, Huck N, Kessler S, Gagliardini V, Gheyselinck J, Yang WC, Grossniklaus U (2007) The FERONIA receptor-like kinase mediates male-female interactions during pollen tube reception. Science 317, 656-660.
					Fletcher JC, Brand U, Running MP, Simon R, Meyerowitz EM (1999) Signaling of cell fate decisions by CLAVATA3 in Arabidopsis shoot meristems. Science 283, 1911-1914.
					Gomez-Gomez L, Boller T (2000) FLS2: an LRR receptor-like kinase involved in the perception of the bacterial elicitor flagellin in Arabidopsis. Mol. Cell 5, 1003-1011.
					Guo H, Ye H, Li L, Yin Y (2009) A family of receptor-like kinases are regulated by BES1 and involved in plant growth in Arabidopsis thaliana. Plant Signal Behav 4, 784-786.
					Hajouj T, Michelis R, Gepstein S (2000) Cloning and characterization of a receptor-like protein kinase gene associated with senescence. Plant Physiol. 124, 1305-1314.
					Hematy K, Sado PE, Van Tuinen A, Rochange S, Desnos T, Balzergue S, Pelletier S, Renou JP, Hofte H (2007) A receptor-like kinase mediates the response of Arabidopsis cells to the inhibition of cellulose synthesis. Curr. Biol. 17, 922-931.
					Hong SW, Jon JH, Kwak JM, Nam HG (1997) Identification of a receptor-like protein kinase gene rapidly induced by abscisic acid, dehydration, high salt, and cold treatments in Arabidopsis thaliana. Plant Physiol. 113, 1203-1212.
					Huck N, Moore JM, Federer M, Grossniklaus U (2003) The Arabidopsis mutant feronia disrupts the female gametophytic control of pollen tube reception. Development 130, 2149-2159.
					Jeong S, Trotochaud AE, Clark SE (1999) The Arabidopsis CLAVATA2 gene encodes a receptor-like protein required for the stability of the CLAVATA1 receptor-like kinase. Plant Cell 11, 1925-1934.
					Jinn TL, Stone JM, Walker JC (2000) HAESA, an Arabidopsis leucine-rich repeat receptor kinase, controls floral organ abscission. Genes Dev. 14, 108-117.
					Kinoshita T, Cano-Delgado A, Seto H, Hiranuma S, Fujioka S, Yoshida S, Chory J (2005) Binding of brassinosteroids to the extracellular domain of plant receptor kinase BRI1. Nature 433, 167-171.
					Kohorn BD, Kobayashi M, Johansen S, Riese J, Huang LF, Koch K, Fu S, Dotson A, Byers N (2006) An Arabidopsis cell wall‐associated kinase required for invertase activity and cell growth. Plant J. 46, 307-316.
					Komjanc M, Festi S, Rizzotti L, Cattivelli L, Cervone F, De Lorenzo G (1999) A leucine-rich repeat receptor-like protein kinase (LRPKm1) gene is induced in Malus× domestica by Venturia inaequalis infection and salicylic acid treatment. Plant Mol. Biol. 40, 945-957.
					Kowyama Y, Kakeda K, Kondo K, Imada T, Hattori T (1996) A putative receptor protein kinase gene in Ipomoea trifida. Plant Cell Physiol. 37, 681-685.
					Kwak SH, Shen R, Schiefelbein J (2005) Positional signaling mediated by a receptor-like kinase in Arabidopsis. Science 307, 1111-1113.
					Li J, Chory J (1997) A putative leucine-rich repeat receptor kinase involved in brassinosteroid signal transduction. Cell 90, 929-938.
					Li J, Wen J, Lease KA, Doke JT, Tax FE, Walker JC (2002) BAK1, an Arabidopsis LRR receptor-like protein kinase, interacts with BRI1 and modulates brassinosteroid signaling. Cell 110, 213-222.
					Li Z, Wurtzel ET (1998) The ltk gene family encodes novel receptor-like kinases with temporal expression in developing maize endosperm. Plant Mol. Biol. 37, 749-761.
					Liu, J., Zhong, S., Guo, X., Hao, L., Wei, X., Huang, Q., Hou, Y., Shi, J., Wang, C., Gu, H., and Qu, L.J. (2013). Membrane-bound RLCKs LIP1 and LIP2 are essential male factors controlling male-female attraction in Arabidopsis. Current biology : CB 23, 993-998.
					Madsen EB, Madsen LH, Radutoiu S, Olbryt M, Rakwalska M, Szczyglowski K, Sato S, Kaneko T, Tabata S, Sandal N (2003) A receptor kinase gene of the LysM type is involved in legumeperception of rhizobial signals. Nature 425, 637-640
					Martin GB, Brommonschenkel SH, Chunwongse J, Frary A, Ganal MW, Spivey R, Wu T, Earle ED, Tanksley SD (1993) Map-based cloning of a protein kinase gene conferring disease resistance in tomato. Science 262, 1432-1432.
					McCormick S (2007) Plant science. Reproductive dialog. Science 317, 606-607.
					Miyazaki S, Murata T, Sakurai-Ozato N, Kubo M, Demura T, Fukuda H, Hasebe M (2009) ANXUR1 and 2, sister genes to FERONIA/SIRENE, are male factors for coordinated fertilization. Curr. Biol. 19, 1327-1331.
					Montoya T, Nomura T, Farrar K, Kaneta T, Yokota T, Bishop GJ (2002) Cloning the tomato curl3 gene highlights the putative dual role of the leucine-rich repeat receptor kinase tBRI1/SR160 in plant steroid hormone and peptide hormone signaling. Plant Cell 14, 3163-3176.
					Moon S, Jung KH, Lee DE, Lee DY, Lee J, An K, Kang HG, An G (2006) The rice FON1 gene controls vegetative and reproductive development by regulating shoot apical meristem size. Mol. Cells 21, 147-152.
					Mu J-H, Lee H-S, Kao T (1994) Characterization of a pollen-expressed receptor-like kinase gene of Petunia inflata and the activity of its encoded kinase. Plant Cell 6, 709-721.
					Muschietti J, Eyal Y, McCormick S (1998) Pollen tube localization implies a role in pollen-pistil interactions for the tomato receptor-like protein kinases LePRK1 and LePRK2. Plant Cell 10, 319-330.
					Nakamura A, Fujioka S, Sunohara H, Kamiya N, Hong Z, Inukai Y, Miura K, Takatsuto S, Yoshida S, Ueguchi-Tanaka M, Hasegawa Y, Kitano H, Matsuoka M (2006) The role of OsBRI1 and its homologous genes, OsBRL1 and OsBRL3, in rice. Plant Physiol. 140, 580-590.
					Nam KH, Li J (2002) BRI1/BAK1, a receptor kinase pair mediating brassinosteroid signaling. Cell 110, 203-212.
					Nishiguchi M, Yoshida K, Sumizono T, Tazaki K (2002) A receptor-like protein kinase with a lectin-like domain from lombardy poplar: gene expression in response to wounding and characterization of phosphorylation activity. Mol. Genet. Genomics 267, 506-514.
					Nishimura R, Hayashi M, Wu G-J, Kouchi H, Imaizumi-Anraku H, Murakami Y, Kawasaki S, Akao S, Ohmori M, Nagasawa M (2002) HAR1 mediates systemic regulation of symbiotic organ development. Nature 420, 426-429.
					Nomura T, Bishop GJ, Kaneta T, Reid JB, Chory J, Yokota T (2003) The LKA gene is a BRASSINOSTEROID INSENSITIVE 1 homolog of pea. Plant J. 36, 291-300.
					Nonomura K-I, Miyoshi K, Eiguchi M, Suzuki T, Miyao A, Hirochika H, Kurata N (2003) The MSP1 gene is necessary to restrict the number of cells entering into male and female sporogenesis and to initiate anther wall formation in rice. Plant Cell 15, 1728-1739.
					Ohtake Y, Takahashi T, Komeda Y (2000) Salicylic acid induces the expression of a number of receptor-like kinase genes in Arabidopsis thaliana. Plant Cell Physiol. 41, 1038-1044.
					Osakabe Y, Maruyama K, Seki M, Satou M, Shinozaki K, Yamaguchi-Shinozaki K (2005) Leucine-rich repeat receptor-like kinase1 is a key membrane-bound regulator of abscisic acid early signaling in Arabidopsis. Plant Cell 17, 1105-1119.
					Pastuglia M, Roby D, Dumas C, Cock JM (1997) Rapid induction by wounding and bacterial infection of an S gene family receptor-like kinase gene in Brassica oleracea. Plant Cell 9, 49-60.
					Radutoiu S, Madsen LH, Madsen EB, Felle HH, Umehara Y, Grønlund M, Sato S, Nakamura Y, Tabata S, Sandal N (2003) Plant recognition of symbiotic bacteria requires two LysM receptor-like kinases. Nature 425, 585-592.
					Riou C, Hervé C, Pacquit V, Dabos P, Lescure B (2002) Expression of an Arabidopsis lectin kinase receptor gene, lecRK-a1, is induced during senescence, wounding and in response to oligogalacturonic acids. Plant Physiol. Biochem. 40, 431-438.
					Rotman N, Rozier F, Boavida L, Dumas C, Berger F, Faure JE (2003) Female control of male gamete delivery during fertilization in Arabidopsis thaliana. Curr. Biol. 13, 432-436.
					Schmidt E, Guzzo F, Toonen M, De Vries S (1997) A leucine-rich repeat containing receptor-like kinase marks somatic plant cells competent to form embryos. Development 124, 2049-2062.
					Searle IR, Men AE, Laniya TS, Buzas DM, Iturbe-Ormaetxe I, Carroll BJ, Gresshoff PM (2003) Long-distance signaling in nodulation directed by a CLAVATA1-like receptor kinase. Science 299, 109-112.
					Sharma VK, Ramirez J, Fletcher JC (2003) The Arabidopsis CLV3-like (CLE) genes are expressed in diverse tissues and encode secreted proteins. Plant Mol. Biol. 51, 415-425.
					Shpak ED, Berthiaume CT, Hill EJ, Torii KU (2004) Synergistic interaction of three ERECTA-family receptor-like kinases controls Arabidopsis organ growth and flower development by promoting cell proliferation. Development 131, 1491-1501.
					Silva NF, Goring DR (2002) The proline-rich, extensin-like receptor kinase-1 (PERK1) gene is rapidly induced by wounding. Plant Mol. Biol. 50, 667-685.
					Song W-Y, Wang G-L, Chen L-L, Kim H-S, Pi L-Y, Holsten T, Gardner J, Wang B, Zhai W-X, Zhu L-H (1995) A receptor kinase-like protein encoded by the rice disease resistance gene, Xa21. Science 270, 1804-1806.
					Stein JC, Howlett B, Boyes DC, Nasrallah ME, Nasrallah JB (1991) Molecular cloning of a putative receptor protein kinase gene encoded at the self-incompatibility locus of Brassica oleracea. Proc. Natl. Acad. Sci. U. S. A. 88, 8816-8820.
					Stein JC, Nasrallah JB (1993) A plant receptor-like gene, the S-locus receptor kinase of Brassica oleracea L., encodes a functional serine/threonine kinase. Plant Physiol. 101, 1103-1106.
					Stracke S, Kistner C, Yoshida S, Mulder L, Sato S, Kaneko T, Tabata S, Sandal N, Stougaard J, Szczyglowski K (2002) A plant receptor-like kinase required for both bacterial and fungal symbiosis. Nature 417, 959-962.
					Suzaki T, Sato M, Ashikari M, Miyoshi M, Nagato Y, Hirano HY (2004) The gene FLORAL ORGAN NUMBER1 regulates floral meristem size in rice and encodes a leucine-rich repeat receptor kinase orthologous to Arabidopsis CLAVATA1. Development 131, 5649-5657.
					Swiderski MR, Innes RW (2001) The Arabidopsis PBS1 resistance gene encodes a member of a novel protein kinase subfamily. Plant J. 26, 101-112.
					Tanaka H, Watanabe M, Sasabe M, Hiroe T, Tanaka T, Tsukaya H, Ikezaki M, Machida C, Machida Y (2007) Novel receptor-like kinase ALE2 controls shoot development by specifying epidermis in Arabidopsis. Development 134, 1643-1652.
					Torii KU, Mitsukawa N, Oosumi T, Matsuura Y, Yokoyama R, Whittier RF, Komeda Y (1996) The Arabidopsis ERECTA gene encodes a putative receptor protein kinase with extracellular leucine-rich repeats. Plant Cell 8, 735-746.
					Wagner TA, Kohorn BD (2001) Wall-associated kinases are expressed throughout plant development and are required for cell expansion. Plant Cell 13, 303-318.
					Wang T, Liang L, Xue Y, Jia PF, Chen W, Zhang MX, Wang YC, Li HJ, Yang WC (2016) A receptor heteromer mediates the male perception of female attractants in plants. Nature.
					Wang X, Zafian P, Choudhary M, Lawton M (1996) The PR5K receptor protein kinase from Arabidopsis thaliana is structurally related to a family of plant defense proteins. Proc Natl Acad Sci USA 93, 2598-2602.
					Wang Z-Y, Seto H, Fujioka S, Yoshida S, Chory J (2001) BRI1 is a critical component of a plasma-membrane receptor for plant steroids. Nature 410, 380-383.
					Yamamuro C, Ihara Y, Wu X, Noguchi T, Fujioka S, Takatsuto S, Ashikari M, Kitano H, Matsuoka M (2000) Loss of function of a rice brassinosteroid insensitive1 homolog prevents internode elongation and bending of the lamina joint. Plant Cell 12, 1591-1606.
					Zhao DZ, Wang GF, Speal B, Ma H (2002) The excess microsporocytes1 gene encodes a putative leucine-rich repeat receptor protein kinase that controls somatic and reproductive cell fates in the Arabidopsis anther. Genes Dev. 16, 2021-2031.
					Zhou A, Wang H, Walker JC, Li J (2004) BRL1, a leucine‐rich repeat receptor‐like protein kinase, is functionally redundant with BRI1 in regulating Arabidopsis brassinosteroid signaling. Plant J. 40, 399-409.
					Zhou J, Loh Y-T, Bressan RA, Martin GB (1995) The tomato gene Pti1 encodes a serine/threonine kinase that is phosphorylated by Pto and is involved in the hypersensitive response. Cell 83, 925-935.
					Zipfel C, Kunze G, Chinchilla D, Caniard A, Jones JD, Boller T, Felix G (2006) Perception of the Bacterial PAMP EF-Tu by the Receptor EFR Restricts Agrobacterium-Mediated Transformation. Cell 125, 749-760.
