# Supplementary material for: Comparative proteomic analysis reveals a dynamic pollen plasma membrane protein map and the membrane landscape of receptor-like kinases and transporters important for pollen tube growth and interaction with pistils in rice
Source: BMC Plant Biol. 2017 Jan 5;17:2. doi: 10.1186/s12870-016-0961-7 (PMC5217431; doi:10.1186/s12870-016-0961-7)
Supplement: Additional file 12: — Classification of 209 transporters identified from rice MPG and GPG plasma membrane. (XLSX 39 kb) [file 12870_2016_961_MOESM12_ESM.xlsx]

## Sheet: Sheet1
Addiongal file 12. Classification of 209 transporters identified from rice MPG and GPG plasma membrane . Family, transporter/channel's classification from the Transporter Classification Database (TCDB, http://www.tcdb.org.). "_" means no classification in TCDB.
Substrate	Proteins identified in rice MPGs/GPGs PM						Members with known function
	No.	Annotation	Accession	Matched Locus	Family (TCDB)	Abundance change (GPG/MPG)	No.	Name	Family (TCDB)	Type	Specie	Accession	Location	Function	Reference
Ca2+	1	Cyclic nucleotide and calmodulin-regulated ion channel	gi|218186478	LOC_Os12g06570	TC 1.A.1-The Voltage-gated Ion Channel (VIC) Superfamily		1	ACA9	TC 3.A.3-The P-type ATPase (P-ATPase) Superfamily	Autoinhibited Ca2+ ATPases	Arabidopsis thaliana	At3g21180	Pollen tube plasma membrane	Pollen tube growth and fertilization	Schiott et al. 2004
	2	Cyclic nucleotide and calmodulin-regulated ion channel	gi|125536572	LOC_Os12g28260	TC 1.A.1-The Voltage-gated Ion Channel (VIC) Superfamily		2	ACA13	TC 3.A.3-The P-type ATPase (P-ATPase) Superfamily	Autoinhibited Ca2+ transporter	Arabidopsis thaliana	At3g22910	Plasma membrane of the papilla cell around the pollen tube attachment site	Pollen germination and seed production	Iwano et al. 2014
	3	Cyclic nucleotide-gated ion channel 9 (CNGC)	gi|108710085	LOC_Os03g44440	TC 1.A.1-The Voltage-gated Ion Channel (VIC) Superfamily		3	CNGC7, CNGC8	TC 1.A.1-The Voltage-gated Ion Channel (VIC) Superfamily	Cyclic nucleotide gated, non-selective, Ca2+-permeable ion channels	Arabidopsis thaliana	At1g15990, At1g19780	Plasma membrane at the flanks of the growing tip	Pollen grains bursting during germination	Tunc-Ozdemir et al. 2013
	4	Calcium ATPase, transmembrane domain M	gi|218196549	LOC_Os05g25550	TC 3.A.3-The P-type ATPase (P-ATPase) Superfamily		4	CNGC18	TC 1.A.1-The Voltage-gated Ion Channel (VIC) Superfamily	Non-specific cation channels	Arabidopsis thaliana	At5g14870	Plasma membrane at the growing tip	Pollen tube growth	Frietsch et al. 2007
	5	Calcium-transporting ATPase	gi|115442131	LOC_Os01g71240	TC 3.A.3-The P-type ATPase (P-ATPase) Superfamily		5	GLR1.2, GLR3.7	TC 1.A.10-The Glutamate-gated Ion Channel (GIC) Family of Neurotransmitter Receptors	Glutamate receptor–like channels	Arabidopsis thaliana	At5g48400, At2g32400	Plasma membrane of the pollen tube tip	Pollen tube growth and morphogenesis	Michard et al. 2011
	6	Calcium-transporting ATPase	gi|115451413	LOC_Os03g10640	TC 3.A.3-The P-type ATPase (P-ATPase) Superfamily
	7	Calcium-transporting ATPase	gi|125542810	LOC_Os03g10640	TC 3.A.3-The P-type ATPase (P-ATPase) Superfamily
	8	Calcium-transporting ATPase	gi|125543367	LOC_Os03g17310	TC 3.A.3-The P-type ATPase (P-ATPase) Superfamily
	9	Calcium-transporting ATPase	gi|24796816	LOC_Os03g17310	TC 3.A.3-The P-type ATPase (P-ATPase) Superfamily
	10	Calcium-transporting ATPase	gi|218201456	LOC_Os04g51610	TC 3.A.3-The P-type ATPase (P-ATPase) Superfamily
	11	Calcium-transporting ATPase	gi|50252047	LOC_Os04g51610	TC 3.A.3-The P-type ATPase (P-ATPase) Superfamily
	12	Calcium-transporting ATPase	gi|222640863	LOC_Os04g51610	TC 3.A.3-The P-type ATPase (P-ATPase) Superfamily
H+	1	Plasma membrane ATPase	gi|115454693	LOC_Os03g48310	TC 3.A.3-The P-type ATPase (P-ATPase) Superfamily		1	AHA	TC 3.A.3-The P-type ATPase (P-ATPase) Superfamily	Pollen-specific H+-ATPase	Nicotiana tabacum	AY383599	Plasma membrane of the pollen tube excluded from the tip	Pollen tube structure	Certal et al. 2008
	2	Plasma membrane ATPase	gi|218193547	LOC_Os03g48310	TC 3.A.3-The P-type ATPase (P-ATPase) Superfamily
	3	Plasma membrane H+ ATPase	gi|218199240	LOC_Os07g09340	TC 3.A.3-The P-type ATPase (P-ATPase) Superfamily		2	VHA-A	TC 3.A.2-The H+- or Na+-translocating F-type, V-type and A-type ATPase (F-ATPase) Superfamily	Vacuolar H+-ATPase	Arabidopsis thaliana	At1g78900	Endomembrane	Pollen tube growth	Dettmer et al. 2005
	4	Plasma membrane H+ ATPase	gi|115470989	LOC_Os07g09340	TC 3.A.3-The P-type ATPase (P-ATPase) Superfamily
	5	Plasma membrane ATPase	gi|218187320	LOC_Os12g44150	TC 3.A.3-The P-type ATPase (P-ATPase) Superfamily		3	VHA-E	TC 3.A.2-The H+- or Na+-translocating F-type, V-type and A-type ATPase (F-ATPase) Superfamily	Pollen-specific vacuolar H+-ATPase	Arabidopsis thaliana	At3g08560	Unidentified compartments preferentially in the vegetative cell	Pollen development	Dettmer et al. 2010
	6	Plasma membrane H+-ATPase	gi|20302443	LOC_Os04g56160	TC 3.A.3-The P-type ATPase (P-ATPase) Superfamily
	7	Plasma membrane H+-ATPase	gi|20302439	LOC_Os04g56160	TC 3.A.3-The P-type ATPase (P-ATPase) Superfamily
	8	Plasma membrane-type ATPase 8	gi|20302441	LOC_Os02g55400	TC 3.A.3-The P-type ATPase (P-ATPase) Superfamily
	9	Plasma membrane-type ATPase 8	gi|47497038	LOC_Os02g55400	TC 3.A.3-The P-type ATPase (P-ATPase) Superfamily
	10	Plasma membrane ATPase	gi|20302447	LOC_Os03g08560	TC 3.A.3-The P-type ATPase (P-ATPase) Superfamily
	11	Plasma membrane ATPase	gi|218192215	LOC_Os03g08560	TC 3.A.3-The P-type ATPase (P-ATPase) Superfamily
	12	Plasma membrane H+-ATPase	gi|55771363	LOC_Os06g08310	TC 3.A.3-The P-type ATPase (P-ATPase) Superfamily
	13	Cation-transporting ATPase (OsP5)	gi|218196773	LOC_Os05g33390	TC 3.A.3-The P-type ATPase (P-ATPase) Superfamily
	14	ATP synthase	gi|115439241	LOC_Os01g49190	TC 3.A.2-The H+- or Na+-translocating F-type, V-type and A-type ATPase (F-ATPase) Superfamily
	15	ATP synthase	gi|115465323	LOC_Os05g47980	TC 3.A.2-The H+- or Na+-translocating F-type, V-type and A-type ATPase (F-ATPase) Superfamily
	16	ATP synthase	gi|125597623	LOC_Os06g37180	TC 3.A.2-The H+- or Na+-translocating F-type, V-type and A-type ATPase (F-ATPase) Superfamily	0.34
	17	ATP synthase	gi|115469362	LOC_Os06g45120	TC 3.A.2-The H+- or Na+-translocating F-type, V-type and A-type ATPase (F-ATPase) Superfamily	0.4
	18	ATP synthase CF1 alpha chain	gi|42795485	LOC_Os04g16740	TC 3.A.2-The H+- or Na+-translocating F-type, V-type and A-type ATPase (F-ATPase) Superfamily
	19	ATP synthase gamma chain	gi|218184289	LOC_Os10g17280	TC 3.A.2-The H+- or Na+-translocating F-type, V-type and A-type ATPase (F-ATPase) Superfamily	2.49
	20	ATP synthase protein	gi|194033213	LOC_Os12g14930	–	2.99
	21	ATP synthase protein YMF19	gi|194033219	LOC_Os12g34018	–	3.03
	22	ATP10 protein	gi|218196184	LOC_Os05g08410	–
	23	VHA	gi|297597907	LOC_Os01g61780	TC 3.A.2-The H+- or Na+-translocating F-type, V-type and A-type ATPase (F-ATPase) Superfamily	0.34
	24	VHA	gi|115451943	LOC_Os03g14690	TC 3.A.2-The H+- or Na+-translocating F-type, V-type and A-type ATPase (F-ATPase) Superfamily	0.39
	25	VHA	gi|78707995	LOC_Os10g10500	TC 3.A.2-The H+- or Na+-translocating F-type, V-type and A-type ATPase (F-ATPase) Superfamily
	26	VHA	gi|218184229	LOC_Os10g10500	TC 3.A.2-The H+- or Na+-translocating F-type, V-type and A-type ATPase (F-ATPase) Superfamily
	27	VHA subunit A	gi|115444549	LOC_Os02g07870	TC 3.A.2-The H+- or Na+-translocating F-type, V-type and A-type ATPase (F-ATPase) Superfamily	0.53
	28	VHA subunit C	gi|115437984	LOC_Os01g40470	TC 3.A.2-The H+- or Na+-translocating F-type, V-type and A-type ATPase (F-ATPase) Superfamily	0.32
	29	VHA subunit C	gi|115465801	LOC_Os05g51530	TC 3.A.2-The H+- or Na+-translocating F-type, V-type and A-type ATPase (F-ATPase) Superfamily	0.44
	30	VHA subunit D	gi|115460896	LOC_Os04g55040	TC 3.A.2-The H+- or Na+-translocating F-type, V-type and A-type ATPase (F-ATPase) Superfamily
	31	VHA subunit E	gi|115435358	LOC_Os01g12260	TC 3.A.2-The H+- or Na+-translocating F-type, V-type and A-type ATPase (F-ATPase) Superfamily
	32	VHA subunit E	gi|115464515	LOC_Os05g40230	TC 3.A.2-The H+- or Na+-translocating F-type, V-type and A-type ATPase (F-ATPase) Superfamily
	33	VHA subunit G	gi|222623503	LOC_Os04g51270	TC 3.A.2-The H+- or Na+-translocating F-type, V-type and A-type ATPase (F-ATPase) Superfamily
	34	VHA subunit G	gi|116310923	LOC_Os04g51270	TC 3.A.2-The H+- or Na+-translocating F-type, V-type and A-type ATPase (F-ATPase) Superfamily
	35	VHA subunit H	gi|218199814	LOC_Os07g36470	TC 3.A.2-The H+- or Na+-translocating F-type, V-type and A-type ATPase (F-ATPase) Superfamily	3.08
	36	H+-pyrophosphatase	gi|115466734	LOC_Os06g08080	TC 3.A.10-The H+, Na+-translocating Pyrophosphatase (M+-PPase) Family
	37	H+-pyrophosphatase	gi|3834302	LOC_Os02g33490	TC 3.A.10-The H+, Na+-translocating Pyrophosphatase (M+-PPase) Family
	38	H+-pyrophosphatase	gi|218190921	LOC_Os02g33490	TC 3.A.10-The H+, Na+-translocating Pyrophosphatase (M+-PPase) Family
K+	1	ATCHX15	gi|297724201	LOC_Os05g39600	TC 2.A.37-The Monovalent Cation:Proton Antiporter-2 (CPA2) Family		1	CHX21, CHX23	TC 2.A.37-The Monovalent Cation:Proton Antiporter-2 (CPA2) Family	Cation/proton exchangers	Arabidopsis thaliana	At2g31910, At1g05580	Pollen tube endoplasmic reticulum	Pollen tube guidance	Lu et al. 2011
	2	Cation/H+ exchanger(ATCHX)	gi|115462953	LOC_Os05g19500	TC 2.A.37-The Monovalent Cation:Proton Antiporter-2 (CPA2) Family	0.42	2	SPIK(AKT6)	TC 1.A.1-The Voltage-gated Ion Channel (VIC) Superfamily	Shaker pollen inward K+ channel	Arabidopsis thaliana	AJ309323 (At2g25600)	Pollen-grain plasma membrane	Pollen tube development and pollen competitive ability	Mouline et al. 2002
	3	Na+/H+ antiporter(ATCHX15)	gi|15128390	LOC_Os01g60140	TC 2.A.37-The Monovalent Cation:Proton Antiporter-2 (CPA2) Family	0.31	3	KZM1	TC 1.A.1-The Voltage-gated Ion Channel (VIC) Superfamily	Inward rectifying Shaker K+ channel	Zea mays	AJ421640	Pollen tubes	Pollen tube burst	Amien et al. 2010
	4	Na+/H+ antiporter(ATCHX)	gi|125552765	LOC_Os05g40650	TC 2.A.37-The Monovalent Cation:Proton Antiporter-2 (CPA2) Family
	5	Na+/H+ antiporter(ATCHX)	gi|125533127	LOC_Os11g01820	TC 2.A.37-The Monovalent Cation:Proton Antiporter-2 (CPA2) Family	4.73
	6	Potassium efflux antiporter protein	gi|115461398	LOC_Os04g58620	TC 2.A.37-The Monovalent Cation:Proton Antiporter-2 (CPA2) Family
	7	Potassium efflux antiporter protein	gi|222629796	LOC_Os04g58620	TC 2.A.37-The Monovalent Cation:Proton Antiporter-2 (CPA2) Family
	8	Putative cation-proton exchanger (ATCHX)	gi|297722665	LOC_Os03g61290	TC 2.A.37-The Monovalent Cation:Proton Antiporter-2 (CPA2) Family	0.26
	9	Sodium/hydrogen exchanger family protein (ATCHX)	gi|115487078	LOC_Os12g02840	TC 2.A.37-The Monovalent Cation:Proton Antiporter-2 (CPA2) Family
	10	Sodium/hydrogen exchanger family protein (ATCHX)	gi|77548462	LOC_Os11g03070	TC 2.A.37-The Monovalent Cation:Proton Antiporter-2 (CPA2) Family
	11	Potassium channel AKT1	gi|75152519	LOC_Os07g07910	TC 1.A.1-The Voltage-gated Ion Channel (VIC) Superfamily
	12	Potassium channel AKT1	gi|222636528	LOC_Os07g07910	TC 1.A.1-The Voltage-gated Ion Channel (VIC) Superfamily
	13	Potassium transporter	gi|218189685	LOC_Os01g70940	TC 2.A.72-The K+ Uptake Permease (KUP) Family
	14	Potassium transporter	gi|115442081	LOC_Os01g70940	TC 2.A.72-The K+ Uptake Permease (KUP) Family
	15	Potassium transporter	gi|125582302	LOC_Os02g31910	TC 2.A.72-The K+ Uptake Permease (KUP) Family
	16	Potassium transporter	gi|115446373	LOC_Os02g31910	TC 2.A.72-The K+ Uptake Permease (KUP) Family
	17	Potassium transporter	gi|218195547	LOC_Os04g52120	TC 2.A.72-The K+ Uptake Permease (KUP) Family
	18	Potassium transporter	gi|115460464	LOC_Os04g52120	TC 2.A.72-The K+ Uptake Permease (KUP) Family
	19	Potassium transporter	gi|115477218	LOC_Os08g39950	TC 2.A.72-The K+ Uptake Permease (KUP) Family
	20	Potassium transporter	gi|125563512	LOC_Os09g21000	TC 2.A.72-The K+ Uptake Permease (KUP) Family
	21	Potassium transporter	gi|34395199	LOC_Os07g47350	TC 2.A.72-The K+ Uptake Permease (KUP) Family
	22	Potassium transporter 3	gi|75113001	LOC_Os01g27170	TC 2.A.72-The K+ Uptake Permease (KUP) Family
Cl-	1	Calcium-activated chloride channel	gi|115439477	LOC_Os01g51040	TC 1.A.17-The Calcium-Dependent Chloride Channel (Ca-ClC) Family		1	SLAH3	TC 2.A.16-The Tellurite-resistance/Dicarboxylate Transporter (TDT) Family	S-type anion channels	Arabidopsis thaliana	At5g24030	Pollen tube plasma membrane	Pollen tube growth	Gutermuth et al. 2013
	2	Voltage-dependent anion channel	gi|115438000	LOC_Os01g40570	TC 1.B.8-The Mitochondrial and Plastid Porin (MPP) Family
	3	Voltage-dependent anion-selective channel	gi|125563412	LOC_Os09g19734	TC 1.B.8-The Mitochondrial and Plastid Porin (MPP) Family
	4	voltage-dependent anion-selective channel	gi|125605417	LOC_Os09g19734	TC 1.B.8-The Mitochondrial and Plastid Porin (MPP) Family
	5	Chloride channel protein	gi|222619623	LOC_Os01g65500	TC 2.A.49-The Chloride Carrier/Channel (ClC) Family
	6	Chloride channel protein	gi|21321022	LOC_Os02g35190	TC 2.A.49-The Chloride Carrier/Channel (ClC) Family
Mg2+	1	CorA-like magnesium transporter protein	gi|75272453	LOC_Os01g68040	TC 1.A.35-The CorA Metal Ion Transporter (MIT) Family		1	MGT5	TC 1.A.35-The CorA Metal Ion Transporter (MIT) Family	Magnesium transporter (MRS2 family)	Arabidopsis thaliana	At4g28580	Tapetum plasma membrane	Gametophyte mitosis and intine formation (male sterility)	Xu et al. 2015
	2	CorA-like magnesium transporter protein	gi|115454637	LOC_Os03g48000	TC 1.A.35-The CorA Metal Ion Transporter (MIT) Family	0.47
	3	CorA-like magnesium transporter protein	gi|122243007	LOC_Os03g53110	TC 1.A.35-The CorA Metal Ion Transporter (MIT) Family
	4	CorA-like magnesium transporter protein	gi|122240885	LOC_Os04g42280	TC 1.A.35-The CorA Metal Ion Transporter (MIT) Family
	5	CorA-like magnesium transporter protein	gi|222639857	LOC_Os08g03600	TC 1.A.35-The CorA Metal Ion Transporter (MIT) Family
Anion-selective	1	Mechanosensitive ion channel	gi|125540611	LOC_Os02g44770	TC 1.A.23-The Small Conductance Mechanosensitive Ion Channel (MscS) Family		1	MSL8	TC 1.A.23-The Small Conductance Mechanosensitive Ion Channel (MscS) Family	Pollen-specific, membrane tension–gated ion channel	Arabidopsis thaliana	At2g17010	Both plasma membrane and endomembrane in pollen grains; upon germination, mobilized to pollen tube plasma membrane	Pollen hydration and germination	Hamilton et al. 2015
	2	Mechanosensitive ion channel	gi|38345847	LOC_Os04g47320	TC 1.A.23-The Small Conductance Mechanosensitive Ion Channel (MscS) Family
Sugar	1	Monosaccharide transporter (STP subfamily)	gi|115437742	LOC_Os01g38680	TC 2.A.1-The Major Facilitator Superfamily (MFS)		1	STP10	TC 2.A.1-The Major Facilitator Superfamily (MFS)	Hexose–H+ symporter (monosaccharide transporter MST-like superfamily)	Arabidopsis thaliana	At3g19940	Pollen tube plasma membrane	Pollen development, germination and tube tip growth	Rottmann et al. 2016
	2	Monosaccharide transporter (STP subfamily)	gi|218188491	LOC_Os01g38670	TC 2.A.1-The Major Facilitator Superfamily (MFS)		2	HT1	TC 2.A.1-The Major Facilitator Superfamily (MFS)	Hexose/H+ symporter (monosaccharide transporter)	Cucumis sativus	HQ202746	Plasma membrane	Pollen tube growth and seed development	Cheng et al. 2015
	3	Monosaccharide transporter (STP subfamily)	gi|115437738	LOC_Os01g38670	TC 2.A.1-The Major Facilitator Superfamily (MFS)
	4	Monosaccharide transporter (STP subfamily)	gi|222622219	LOC_Os02g06540	TC 2.A.1-The Major Facilitator Superfamily (MFS)	0.42	3	MST5	TC 2.A.1-The Major Facilitator Superfamily (MFS)	Monosaccharide transporter	Oryza sativa L.	NM_001067662	Flower before pollination	Pollen grain development, pollen tube growth and grain development	Ngampanya et al. 2003
	5	Monosaccharide transporter (STP subfamily)	gi|222636644	LOC_Os07g10590	TC 2.A.1-The Major Facilitator Superfamily (MFS)	2.64	4	MST8	TC 2.A.1-The Major Facilitator Superfamily (MFS)	Monosaccharide transporter	Oryza sativa L.	AY822464	Anther specific	Pollen development	Mamun et al. 2006
	6	Monosaccharide transporter (STP subfamily)	gi|115478530	LOC_Os09g15330	TC 2.A.1-The Major Facilitator Superfamily (MFS)	2.48	5	SUT1	TC 2.A.2-The Glycoside-Pentoside-Hexuronide (GPH):Cation Symporter Family	Sucrose transporter	Oryza sativa L.	AF280050	——	Pollen germination	Hirose et al. 2010
	7	Monosaccharide transporter (pGlcT subfamily)	gi|115434360	LOC_Os01g04190	TC 2.A.1-The Major Facilitator Superfamily (MFS)	0.42	6	SUT2	TC 2.A.2-The Glycoside-Pentoside-Hexuronide (GPH):Cation Symporter Family	Sucrose transporter	Lycopersicon esculentum	AF166498	Pollen tube plasma membrane	Pollen tube growth	Hackel et al. 2006
	8	Monosaccharide transporter (AZT subfamily)	gi|115483178	LOC_Os10g39440	TC 2.A.1-The Major Facilitator Superfamily (MFS)		7	SUC1	TC 2.A.2-The Glycoside-Pentoside-Hexuronide (GPH):Cation Symporter Family	Sucrose transporter	Arabidopsis thaliana	At1g71880	Pollen tube plasma membrane	Pollen germination	Sivitz et al. 2008
	9	Monosaccharide transporter (AZT subfamily)	gi|115485493	LOC_Os11g28610	TC 2.A.1-The Major Facilitator Superfamily (MFS)
	10	Monosaccharide transporter (AZT subfamily)	gi|125534354	LOC_Os11g28610	TC 2.A.1-The Major Facilitator Superfamily (MFS)
	11	Monosaccharide transporter (INT subfamily)	gi|115459384	LOC_Os04g43210	TC 2.A.1-The Major Facilitator Superfamily (MFS)
	12	Monosaccharide transporter (INT subfamily)	gi|116311075	LOC_Os04g43210	TC 2.A.1-The Major Facilitator Superfamily (MFS)
	13	Monosaccharide transporter (PLT subfamily)	gi|125574518	LOC_Os10g21590	TC 2.A.1-The Major Facilitator Superfamily (MFS)
	14	Monosaccharide transporter (PLT subfamily)	gi|13129489	LOC_Os10g21590	TC 2.A.1-The Major Facilitator Superfamily (MFS)
	15	Monosaccharide transporter (ERD subfamily)	gi|115465507	LOC_Os05g49270	TC 2.A.1-The Major Facilitator Superfamily (MFS)
	16	Sugar transporter	gi|32489187	LOC_Os04g38026	TC 2.A.1-The Major Facilitator Superfamily (MFS)
	17	Sugar transporter	gi|116309960	LOC_Os04g38026	TC 2.A.1-The Major Facilitator Superfamily (MFS)
	18	Sucrose transporter (OsSUT1)	gi|108706417	LOC_Os03g07480	TC 2.A.2-The Glycoside-Pentoside-Hexuronide (GPH):Cation Symporter Family	2.13
	19	Sucrose transporter (OsSUT3)	gi|222641552	LOC_Os10g26470	TC 2.A.2-The Glycoside-Pentoside-Hexuronide (GPH):Cation Symporter Family
	20	Sucrose transporter (OsSUT3)	gi|115481924	LOC_Os10g26470	TC 2.A.2-The Glycoside-Pentoside-Hexuronide (GPH):Cation Symporter Family
	21	Maltose excess protein 1-like	gi|115460344	LOC_Os04g51330	TC 2.A.84-The Chloroplast Maltose Exporter (MEX) Family
	22	Maltose excess protein 1-like	gi|125549606	LOC_Os04g51330	TC 2.A.84-The Chloroplast Maltose Exporter (MEX) Family
	23	MtN3 and saliva related transmembrane protein	gi|115445683	LOC_Os02g19820	TC 9.A.58-The Sweet; PQ-loop; Saliva; MtN3 (Sweet) Family
	24	Nodulin MtN3 family protein	gi|297597171	LOC_Os01g42110	TC 9.A.58-The Sweet; PQ-loop; Saliva; MtN3 (Sweet) Family
Lipid-soluble precursor	1	ABC transporter(OsABCA2)	gi|218198463	LOC_Os06g38950	TC 3.A.1-The ATP-binding Cassette (ABC) Superfamily		1	ABCG15	TC 3.A.1-The ATP-binding Cassette (ABC) Superfamily	G subfamily of ATP-binding cassette (ABC) transporter	Oryza sativa	LOC_Os06g40550	Plasma membrane	Pollen exine formation	Wu et al. 2014
	2	ABC transporter(OsABCA2)	gi|115468722	LOC_Os06g38950	TC 3.A.1-The ATP-binding Cassette (ABC) Superfamily
	3	ABC transporter (OsABCA3)	gi|115476292	LOC_Os08g30740	TC 3.A.1-The ATP-binding Cassette (ABC) Superfamily		2	ABCG1, ABCG16	TC 3.A.1-The ATP-binding Cassette (ABC) Superfamily	G subfamily of ATP-binding cassette (ABC) transporter	Arabidopsis thaliana	At2g39350, At3g55090	——	Pollen exine and intine formation	Yadav et al. 2014
	4	ABC transporter (OsABCA3)	gi|218201104	LOC_Os08g30740	TC 3.A.1-The ATP-binding Cassette (ABC) Superfamily
	5	ABC transporter (OsABCB10)	gi|218190616	LOC_Os02g21750	TC 3.A.1-The ATP-binding Cassette (ABC) Superfamily		3	ABCG26/WBC27	TC 3.A.1-The ATP-binding Cassette (ABC) Superfamily	G subfamily of ATP-binding cassette (ABC) transporter	Arabidopsis thaliana	At3g13220	Plasma membrane	Pollen exine formation	Dou et al. 2011; Choi et al. 2011; Quilichini et al. 2010
	6	ABC transporter (OsABCB10)	gi|46390486	LOC_Os02g21750	TC 3.A.1-The ATP-binding Cassette (ABC) Superfamily
	7	ABC transporter (OsABCB25)	gi|125587960	LOC_Os03g54790	TC 3.A.1-The ATP-binding Cassette (ABC) Superfamily		4	Lipid transfer–like protein	——	Similar to lipid transfer proteins (LTPs)	Lilium longiflorum cv Nellie White	AF171094	Style and pollen tube	Pollen tube and style track interaction	Park et al. 2000
	8	ABC transporter (OsABCC1)	gi|38344335	LOC_Os04g52900	TC 3.A.1-The ATP-binding Cassette (ABC) Superfamily		5	Type III LTPs	——	Lipid transfer proteins (LTPs)	Arabidopsis thaliana	At5g62080; At5g07230	Tapetum and pollen surface	Pollen exine formation	Huang et al. 2013
	9	ABC transporter (OsABCC1)	gi|116309947	LOC_Os04g52900	TC 3.A.1-The ATP-binding Cassette (ABC) Superfamily
	10	ABC transporter (OsABCC3)	gi|125524620	LOC_Os01g07870	TC 3.A.1-The ATP-binding Cassette (ABC) Superfamily
	11	ABC transporter (OsABCC8)	gi|125525864	LOC_Os01g25386	TC 3.A.1-The ATP-binding Cassette (ABC) Superfamily
	12	ABC transporter (OsABCD2)	gi|57900168	LOC_Os01g73530	TC 3.A.1-The ATP-binding Cassette (ABC) Superfamily
	13	ABC transporter (OsABCD3)	gi|27368893	LOC_Os05g01700	TC 3.A.1-The ATP-binding Cassette (ABC) Superfamily
	14	ABC transporter (OsABCD3)	gi|28195114	LOC_Os05g01700	TC 3.A.1-The ATP-binding Cassette (ABC) Superfamily
	15	ABC transporter (OsABCE2)	gi|115485837	LOC_Os11g34350	TC 3.A.1-The ATP-binding Cassette (ABC) Superfamily	0.21
	16	ABC transporter (OsABCF1)	gi|222623958	LOC_Os02g58020	TC 3.A.1-The ATP-binding Cassette (ABC) Superfamily
	17	ABC transporter (OsABCF4)	gi|115477865	LOC_Os08g45010	TC 3.A.1-The ATP-binding Cassette (ABC) Superfamily	0.42
	18	ABC transporter (OsABCG1)	gi|115434240	LOC_Os01g03144	TC 3.A.1-The ATP-binding Cassette (ABC) Superfamily
	19	ABC transporter (OsABCG10)	gi|125550624	LOC_Os05g02870	TC 3.A.1-The ATP-binding Cassette (ABC) Superfamily
	20	ABC transporter (OsABCG10)	gi|8099135	LOC_Os05g02870	TC 3.A.1-The ATP-binding Cassette (ABC) Superfamily
	21	ABC transporter (OsABCG16)	gi|218198932	LOC_Os06g51460	TC 3.A.1-The ATP-binding Cassette (ABC) Superfamily	0.4
	22	ABC transporter (OsABCG28)	gi|218185933	LOC_Os11g22350	TC 3.A.1-The ATP-binding Cassette (ABC) Superfamily
	23	ABC transporter (OsABCG28)	gi|62701757	LOC_Os11g22350	TC 3.A.1-The ATP-binding Cassette (ABC) Superfamily
	24	ABC transporter (OsABCI4)	gi|115434288	LOC_Os01g03650	–
	25	ABC transporter (OsABCI4)	gi|125568868	LOC_Os01g03650	–
	26	ABC transporter (OsABCI5)	gi|115440827	LOC_Os01g61400	–
	27	ABC transporter (OsABCI10)	gi|116310403	LOC_Os04g46700	TC 3.A.1-The ATP-binding Cassette (ABC) Superfamily
	28	ABC transporter (OsABCI11)	gi|115442541	LOC_Os01g74280	TC 3.A.1-The ATP-binding Cassette (ABC) Superfamily
	29	ABC transporter (OsABCI11)	gi|125529305	LOC_Os01g74280	TC 3.A.1-The ATP-binding Cassette (ABC) Superfamily
	30	ABC1 protein-like	gi|218188091	LOC_Os01g21610	–	2.75
	31	Lipid transfer-like protein	gi|125559236	LOC_Os07g43290	–
	32	Lipid transfer-like protein	gi|218200056	LOC_Os07g43290	–
Boron	1	Boron transporter	gi|89892354	LOC_Os05g08430	TC 2.A.31-The Anion Exchanger (AE) Family		1	BOR4	TC 2.A.31-The Anion Exchanger (AE) Family	Pollen-specific boron efflux transporter	Oryza sativa L. cv. Nipponbare	LOC_Os05g08430	Pollen	Pollen germination and/or tube elongation	Tanaka et al. 2013
	2	Boron transporter	gi|115462387	LOC_Os05g08430	TC 2.A.31-The Anion Exchanger (AE) Family
Phospholipid	1	Phospholipid-transporting ATPase (osALA4)	gi|222612818	LOC_Os05g01030	TC 3.A.3-The P-type ATPase (P-ATPase) Superfamily		1	ALA1	TC 3.A.3-The P-type ATPase (P-ATPase) Superfamily	Aminophospholipid ATPase (ALA)	Arabidopsis thaliana	AF175769	Anther	Generating membrane lipid asymmetry	Gomes et al. 2000
	2	Phospholipid-transporting ATPase (osALA6)	gi|40253457	LOC_Os08g29150	TC 3.A.3-The P-type ATPase (P-ATPase) Superfamily	2.65
	3	Phospholipid-transporting ATPase 4 (osALA7)	gi|53793271	LOC_Os06g36990	TC 3.A.3-The P-type ATPase (P-ATPase) Superfamily	2.35
Amino acid/oligopeptide	1	Amino acid selective channel	gi|115461693	LOC_Os05g02060	TC 1.B.30-The Plastid Outer Envelope Porin of 16 kDa (OEP16) Family		1	LHT1	TC 2.A.18-The Amino Acid/Auxin Permease (AAAP) Family	Lysine and histidine specific transporter	Arabidopsis thaliana	At5g40780	Pollen surface	Nutrient uptake	Chen and Bush 1997
	2	Amino acid transporter	gi|115458492	LOC_Os04g35540	TC 2.A.3-The Amino Acid-Polyamine-Organocation (APC) Superfamily		2	LHT2	TC 2.A.18-The Amino Acid/Auxin Permease (AAAP) Family	Uncharged and negatively charged amino acids transporter	Arabidopsis thaliana	A21g24400	Tapetum	Nitogen transfer to support pollen development	Lee and Tegeder 2004
	3	Amino acid transporter	gi|218184594	LOC_Os10g30090	TC 2.A.3-The Amino Acid-Polyamine-Organocation (APC) Superfamily		3	ProT1	TC 2.A.18-The Amino Acid/Auxin Permease (AAAP) Family	Pollen-specific proline transporter	Lycopersicon esculentum cv Moneymaker	AF014808	Plasma membrane	Pollen dehydration and energy source for pollen tube elongation	Schwacke et al. 1999
	4	Amino acid transporter	gi|115458906	LOC_Os04g39489	TC 2.A.18-The Amino Acid/Auxin Permease (AAAP) Family		4	OPT3	TC 2.A.67-The Oligopeptide Transporter (OPT) Family	Oligopeptide Transporter	Arabidopsis thaliana	At4g16370	Pollen	Nutrient transport	Stacey et al. 2002
	5	Amino acid transporter	gi|115468508	LOC_Os06g36180	TC 2.A.18-The Amino Acid/Auxin Permease (AAAP) Family		5	YSL18	TC 2.A.67-The Oligopeptide Transporter (OPT) Family	Iron-phytosiderophore transporter	Oryza sativa cv. Tsukinohikari	AB190926	Pollen grains and tubes	uptake of Fe(III)–DMA in the plasma membrane	Aoyama et al. 2009
	6	Amino acid transporter	gi|125552531	LOC_Os05g37470	TC 2.A.18-The Amino Acid/Auxin Permease (AAAP) Family
	7	Amino acid transporter	gi|115489224	LOC_Os12g38570	TC 2.A.18-The Amino Acid/Auxin Permease (AAAP) Family
	8	Lysine and histidine specific transporter	gi|125536241	LOC_Os12g14100	TC 2.A.18-The Amino Acid/Auxin Permease (AAAP) Family
	9	Lysine and histidine specific transporter	gi|115488002	LOC_Os12g14100	TC 2.A.18-The Amino Acid/Auxin Permease (AAAP) Family
	10	Peptide transporter PTR2	gi|215697740	LOC_Os01g04950	TC 2.A.17-The Proton-dependent Oligopeptide Transporter (POT) Family	2.35
	11	Oligopeptide transporter	gi|116311057	LOC_Os04g50820	TC 2.A.67-The Oligopeptide Transporter (OPT) Family
	12	Oligopeptide transporter	gi|297603285	LOC_Os04g50820	TC 2.A.67-The Oligopeptide Transporter (OPT) Family
	13	Metal-nicotianamine transporter (OsYSL4)	gi|90265675	LOC_Os05g16290	TC 2.A.67-The Oligopeptide Transporter (OPT) Family
	14	Iron-phytosiderophore transporter protein YS1-like (OsYSL8)	gi|90265683	LOC_Os02g02460	TC 2.A.67-The Oligopeptide Transporter (OPT) Family
	15	Oligopeptide transporter (OsYSL10)	gi|115461282	LOC_Os04g57840	TC 2.A.67-The Oligopeptide Transporter (OPT) Family
	16	Metal-nicotianamine transporter (OsYSL11)	gi|90265689	LOC_Os04g44330	TC 2.A.67-The Oligopeptide Transporter (OPT) Family	2.8
Water	1	Aquaporin	gi|125573502	LOC_Os01g74450	TC 1.A.8-The Major Intrinsic Protein (MIP) Family		1	NIP4;1, NIP4;2	TC 1.A.8-The Major Intrinsic Protein (MIP) Family	Pollen-specific aquaporins (water and non-ionic channels)	Arabidopsis thaliana	At5g37810, At5g37820	Plasma membrane and intracellular vesicles	Pollen hydration and pollen tube turgor pressure adjust	Perez Di Giorgio et al. 2016
Phosphate	1	Phosphate transporter	gi|125542311	LOC_Os03g04360	TC 2.A.1-The Major Facilitator Superfamily (MFS)		1	PHT1;6, PHT1;7	TC 2.A.1-The Major Facilitator Superfamily (MFS)	Phosphate transporters	Arabidopsis thaliana	At5g43340, At3g54700	Mature pollen grains and pollen tubes	Phosphate uptake and remobilization	Mudge et al. 2002
	2	Phosphate transporter	gi|52550769	LOC_Os03g04360	TC 2.A.1-The Major Facilitator Superfamily (MFS)
	3	Phosphate/phosphate translocator	gi|115478420	LOC_Os09g12600	TC 2.A.7-The Drug/Metabolite Transporter (DMT) Superfamily
	4	Phosphate transporter	gi|115458650	LOC_Os04g37600	TC 2.A.29-The Mitochondrial Carrier (MC) Family
	5	Phosphate transporter	gi|115448905	LOC_Os02g52860	TC 2.A.29-The Mitochondrial Carrier (MC) Family
	6	Phosphate transporter	gi|115467032	LOC_Os06g10810	TC 2.A.29-The Mitochondrial Carrier (MC) Family
	7	Phosphate transporter	gi|125554506	LOC_Os06g10810	TC 2.A.29-The Mitochondrial Carrier (MC) Family
Sulfate	1	Sulfate transporter	gi|115466358	LOC_Os06g05160	TC 2.A.53-The Sulfate Permease (SulP) Family		1	SULTR1;2	TC 2.A.53-The Sulfate Permease (SulP) Family	High-affinity sulfate transporter	Arabidopsis thaliana	At1g78000	Plasma membrane	Response to sulfur nutrient status	Zhang et al. 2014
	2	Sulfate transporter	gi|115439607	LOC_Os01g52130	TC 2.A.53-The Sulfate Permease (SulP) Family
	3	Sulfate transporter	gi|125527517	LOC_Os01g52130	TC 2.A.53-The Sulfate Permease (SulP) Family
Micronutrient	1	Zinc transporter	gi|30420736	LOC_Os05g03780	TC 2.A.4-The Cation Diffusion Facilitator (CDF) Family		1	HMA3	TC 3.A.3-The P-type ATPase (P-ATPase) Superfamily	Heavy metal ATPase (HMA)	Oryza sativa cv. Nipponbare	Os07g0232900	Tonoplast of root cells	Enhance Cd tolerance and expression of Zn transporter genes	Sasaki et al. 2014
	2	Metal cation transporter	gi|222640706	LOC_Os08g36420	TC 2.A.5-The Zinc (Zn2+)-Iron (Fe2+) Permease (ZIP) Family		2	ZIP5	TC 2.A.5-The Zinc (Zn2+)-Iron (Fe2+) Permease (ZIP) Family	Zinc transporter	Oryza sativa	LOC_Os05g39560	Plasma membrane	Zn distribution	Lee et al. 2010
	3	Cadmium/zinc-transporting ATPase	gi|315623028	LOC_Os07g12900	TC 3.A.3-The P-type ATPase (P-ATPase) Superfamily
	4	Cadmium/zinc-transporting ATPase	gi|218198834	LOC_Os07g12900	TC 3.A.3-The P-type ATPase (P-ATPase) Superfamily
	5	Arsenical pump-driving ATPase	gi|46390107	LOC_Os02g51100	TC 3.A.19-The TMS Recognition/Insertion Complex (TRC) Family
	6	Arsenical pump-driving ATPase	gi|218191573	LOC_Os02g51100	TC 3.A.19-The TMS Recognition/Insertion Complex (TRC) Family
	7	Arsenical pump-driving ATPase	gi|110430665	LOC_Os09g34970	TC 3.A.19-The TMS Recognition/Insertion Complex (TRC) Family
	8	Arsenical pump-driving ATPase	gi|115480227	LOC_Os09g34970	TC 3.A.19-The TMS Recognition/Insertion Complex (TRC) Family
Others	1	Ammonium transporter Amt1;2	gi|115459360	LOC_Os04g43070	TC 1.A.11-The Ammonia Channel Transporter (Amt) Family		1	AMT1;4	TC 1.A.11-The Ammonia Channel Transporter (Amt) Family	Ammonium transporter	Arabidopsis thaliana	At4g28700	Plasma membrane of pollen grains and pollen tubes	Contribute to pollen nitrogen nutrition	Yuan et al. 2009
	2	Ureide permease 2	gi|108862716	LOC_Os12g31850	TC 2.A.1-The Major Facilitator Superfamily (MFS)		2	PUP3	TC 2.A.7-The Drug/Metabolite Transporter (DMT) Superfamily	Purine permease	Arabidopsis thaliana	At1g28220	Pollen	Transport purine derivatives during pollen germination and tube elongation	Burkle et al. 2003
	3	Purine permease	gi|218191384	LOC_Os02g46380	TC 2.A.7-The Drug/Metabolite Transporter (DMT) Superfamily
	4	Purine permease	gi|38605752	LOC_Os04g49739	TC 2.A.7-The Drug/Metabolite Transporter (DMT) Superfamily
	5	Citrate transporter	gi|125564063	LOC_Os09g29430	TC 2.A.47-The Divalent Anion:Na+ Symporter (DASS) Family
	6	Phosphatidylinositol transfer protein	gi|222622116	LOC_Os02g04030	–
	7	Auxin transport protein BIG	gi|338817657	LOC_Os09g07300	–	2.81
	8	TIC110	gi|10140720	LOC_Os10g35010	TC 3.A.9-The Chloroplast Envelope Protein Translocase (CEPT or Tic-Toc) Family	2.55
	9	TIC110	gi|110289317	LOC_Os10g35010	TC 3.A.9-The Chloroplast Envelope Protein Translocase (CEPT or Tic-Toc) Family
	10	TIC110	gi|125532467	LOC_Os10g35010	TC 3.A.9-The Chloroplast Envelope Protein Translocase (CEPT or Tic-Toc) Family
	11	ATPase family associated with various cellular activities (AAA)	gi|125590233	LOC_Os04g32560	TC 3.A.9-The Chloroplast Envelope Protein Translocase (CEPT or Tic-Toc) Family
	12	Bap31-like membrane protein	gi|115445819	LOC_Os02g21650	TC 3.A.5-The General Secretory Pathway (Sec) Family
	13	Bap31-like membrane protein	gi|125539215	LOC_Os02g21650	TC 3.A.5-The General Secretory Pathway (Sec) Family
	14	Plastocyanin-like domain containing protein	gi|56783790	LOC_Os01g16610	–
	15	Plastocyanin-like domain containing protein	gi|90399194	LOC_Os04g57750	–	0.37
	16	SPX domain-containing membrane protein	gi|75253347	LOC_Os06g03860	TC 2.A.1-The Major Facilitator Superfamily (MFS)	0.37
	17	Nodulin-type transporter	gi|116309346	LOC_Os04g31924	TC 2.A.1-The Major Facilitator Superfamily (MFS)
	18	Solute carrier family 35 member F1	gi|115477569	LOC_Os08g42720	TC 2.A.7-The Drug/Metabolite Transporter (DMT) Superfamily
	19	Transporter family protein	gi|215687217	LOC_Os07g33910	TC 2.A.7-The Drug/Metabolite Transporter (DMT) Superfamily
	20	ATPase, AFG1 family domain containing protein	gi|27573346	LOC_Os03g63500	–
	21	Aberrant pollen transmission 1	gi|222624933	LOC_Os03g23030	–
	22	Aberrant pollen transmission 1	gi|218192840	LOC_Os03g23030	–
	23	Exportin-7-A	gi|218187976	LOC_Os03g42050	–
	24	Importin	gi|7339699	LOC_Os01g13430	–
	25	Importin subunit beta	gi|29837185	LOC_Os07g49260	–
	26	Importin subunit beta	gi|115489162	LOC_Os12g38110	–
	27	Putative transfer protein	gi|38636784	LOC_Os08g12520	–
	28	Transportin-2	gi|38567827	LOC_Os04g59494	–	2.09
References
Amien, S., I. Kliwer, et al. (2010). "Defensin-Like ZmES4 Mediates Pollen Tube Burst in Maize via Opening of the Potassium Channel KZM1." Plos Biology 8(6).
Aoyama, T., T. Kobayashi, et al. (2009). "OsYSL18 is a rice iron(III)-deoxymugineic acid transporter specifically expressed in reproductive organs and phloem of lamina joints." Plant Mol Biol 70(6): 681-692.
Burkle, L., A. Cedzich, et al. (2003). "Transport of cytokinins mediated by purine transporters of the PUP family expressed in phloem, hydathodes, and pollen of Arabidopsis." Plant Journal 34(1): 13-26.
Certal, A. C., R. B. Almeida, et al. (2008). "Exclusion of a proton ATPase from the apical membrane is associated with cell polarity and tip growth in Nicotiana tabacum pollen tubes." Plant Cell 20(3): 614-634.
Chen, L. and D. R. Bush (1997). "LHT1, a lysine- and histidine-specific amino acid transporter in arabidopsis." Plant Physiology 115(3): 1127-1134.
Cheng, J. T., Z. Y. Wang, et al. (2015). "Down-Regulating CsHT1, a Cucumber Pollen-Specific Hexose Transporter, Inhibits Pollen Germination, Tube Growth, and Seed Development." Plant Physiology 168(2): 635-+.
Choi, H., J. Y. Jin, et al. (2011). "An ABCG/WBC-type ABC transporter is essential for transport of sporopollenin precursors for exine formation in developing pollen." Plant Journal 65(2): 181-193.
Dettmer, J., D. Schubert, et al. (2005). "Essential role of the V-ATPase in male gametophyte development." Plant Journal 41(1): 117-124.
Dettmer, J., T. Y. Liu, et al. (2010). "Functional analysis of Arabidopsis V-ATPase subunit VHA-E isoforms." Eur J Cell Biol 89(2-3): 152-156.
Dou, X. Y., K. Z. Yang, et al. (2011). "WBC27, an adenosine tri-phosphate-binding cassette protein, controls pollen wall formation and patterning in Arabidopsis." J Integr Plant Biol 53(1): 74-88.
Frietsch, S., Y. F. Wang, et al. (2007). "A cyclic nucleotide-gated channel is essential for polarized tip growth of pollen." Proc Natl Acad Sci U S A 104(36): 14531-14536.
Gomes, E., M. K. Jakobsen, et al. (2000). "Chilling tolerance in arabidopsis involves ALA1, a member of a new family of putative aminophospholipid translocases." Plant Cell 12(12): 2441-2453.
Gutermuth, T., R. Lassig, et al. (2013). "Pollen Tube Growth Regulation by Free Anions Depends on the Interaction between the Anion Channel SLAH3 and Calcium-Dependent Protein Kinases CPK2 and CPK20." Plant Cell 25(11): 4525-4543.
Hackel, A., N. Schauer, et al. (2006). "Sucrose transporter LeSUT1 and LeSUT2 inhibition affects tomato fruit development in different ways." Plant Journal 45(2): 180-192.
Hamilton, E. S., G. S. Jensen, et al. (2015). "Mechanosensitive channel MSL8 regulates osmotic forces during pollen hydration and germination." Science 350(6259): 438-441.
Hirose, T., Z. Zhang, et al. (2010). "Disruption of a gene for rice sucrose transporter, OsSUT1, impairs pollen function but pollen maturation is unaffected." J Exp Bot 61(13): 3639-3646.
Huang, M. D., T. L. Chen, et al. (2013). "Abundant type III lipid transfer proteins in Arabidopsis tapetum are secreted to the locule and become a constituent of the pollen exine." Plant Physiology 163(3): 1218-1229.
Iwano, M., M. Igarashi, et al. (2014). "A Pollen Coat-Inducible Autoinhibited Ca2+-ATPase Expressed in Stigmatic Papilla Cells Is Required for Compatible Pollination in the Brassicaceae." Plant Cell 26(2): 636-649.
Lee, S., H. J. Jeong, et al. (2010). "OsZIP5 is a plasma membrane zinc transporter in rice." Plant Mol Biol 73(4-5): 507-517.
Lee, Y. H. and M. Tegeder (2004). "Selective expression of a novel high-affinity transport system for acidic and neutral amino acids in the tapetum cells of Arabidopsis flowers." Plant Journal 40(1): 60-74.
Lu, Y. X., S. Chanroj, et al. (2011). "Pollen Tubes Lacking a Pair of K+ Transporters Fail to Target Ovules in Arabidopsis." Plant Cell 23(1): 81-93.
Mamun, E. A., S. Alfred, et al. (2006). "Effects of chilling on male gametophyte development in rice." Cell Biol Int 30(7): 583-591.
Michard, E., P. T. Lima, et al. (2011). "Glutamate Receptor-Like Genes Form Ca2+ Channels in Pollen Tubes and Are Regulated by Pistil D-Serine." Science 332(6028): 434-437.
Mouline, K., A. A. Very, et al. (2002). "Pollen tube development and competitive ability are impaired by disruption of a Shaker K+ channel in Arabidopsis." Genes & Development 16(3): 339-350.
Mudge, S. R., A. L. Rae, et al. (2002). "Expression analysis suggests novel roles for members of the Pht1 family of phosphate transporters in Arabidopsis." Plant Journal 31(3): 341-353.
Ngampanya, B., A. Sobolewska, et al. (2003). "Characterization of rice functional monosaccharide transporter, OsMST5." Biosci Biotechnol Biochem 67(3): 556-562.
Park, S. Y., G. Y. Jauh, et al. (2000). "A lipid transfer-like protein is necessary for lily pollen tube adhesion to an in vitro stylar matrix." Plant Cell 12(1): 151-164.
Perez Di Giorgio, J., G. P. Bienert, et al. (2016). "Pollen-specific aquaporins NIP4;1 and NIP4;2 are required for pollen development and pollination in Arabidopsis thaliana." Plant Cell.
Quilichini, T. D., M. C. Friedmann, et al. (2010). "ATP-binding cassette transporter G26 is required for male fertility and pollen exine formation in Arabidopsis." Plant Physiology 154(2): 678-690.
Rottmann, T., W. Zierer, et al. (2016). "STP10 encodes a high-affinity monosaccharide transporter and is induced under low-glucose conditions in pollen tubes of Arabidopsis." J Exp Bot 67(8): 2387-2399.
Sasaki, A., N. Yamaji, et al. (2014). "Overexpression of OsHMA3 enhances Cd tolerance and expression of Zn transporter genes in rice." J Exp Bot 65(20): 6013-6021.
Schiott, M., S. M. Romanowsky, et al. (2004). "A plant plasma membrane Ca2+ pump is required for normal pollen tube growth and fertilization." Proc Natl Acad Sci U S A 101(25): 9502-9507.
Schwacke, R., S. Grallath, et al. (1999). "LeProT1, a transporter for proline, glycine betaine, and gamma-amino butyric acid in tomato pollen." Plant Cell 11(3): 377-392.
Sivitz, A. B., A. Reinders, et al. (2008). "Arabidopsis sucrose transporter AtSUC1 is important for pollen germination and sucrose-induced anthocyanin accumulation." Plant Physiology 147(1): 92-100.
Stacey, M. G., S. Koh, et al. (2002). "AtOPT3, a member of the oligopeptide transporter family, is essential for embryo development in Arabidopsis." Plant Cell 14(11): 2799-2811.
Tanaka, N., S. Uraguchi, et al. (2013). "Roles of pollen-specific boron efflux transporter, OsBOR4, in the rice fertilization process." Plant Cell Physiol 54(12): 2011-2019.
Tunc-Ozdemir, M., C. Rato, et al. (2013). "Cyclic Nucleotide Gated Channels 7 and 8 Are Essential for Male Reproductive Fertility." Plos One 8(2).
Wu, L., Y. Guan, et al. (2014). "OsABCG15 encodes a membrane protein that plays an important role in anther cuticle and pollen exine formation in rice." Plant Cell Rep 33(11): 1881-1899.
Xu, X. F., B. Wang, et al. (2015). "Magnesium Transporter 5 plays an important role in Mg transport for male gametophyte development in Arabidopsis." Plant Journal 84(5): 925-936.
Yadav, V., I. Molina, et al. (2014). "ABCG transporters are required for suberin and pollen wall extracellular barriers in Arabidopsis." Plant Cell 26(9): 3569-3588.
Yuan, L., L. Graff, et al. (2009). "AtAMT1;4, a pollen-specific high-affinity ammonium transporter of the plasma membrane in Arabidopsis." Plant Cell Physiol 50(1): 13-25
Zhang, B., R. Pasini, et al. (2014). "Aberrant gene expression in the Arabidopsis SULTR1;2 mutants suggests a possible regulatory role for this sulfate transporter in response to sulfur nutrient status." Plant Journal 77(2): 185-197.
