# Supplementary material for: Comparative proteomic analysis reveals a dynamic pollen plasma membrane protein map and the membrane landscape of receptor-like kinases and transporters important for pollen tube growth and interaction with pistils in rice
Source: BMC Plant Biol. 2017 Jan 5;17:2. doi: 10.1186/s12870-016-0961-7 (PMC5217431; doi:10.1186/s12870-016-0961-7)
Supplement: Additional file 13: — Qualitative comparison of rice pollen transcriptome and proteome. (XLSX 204 kb) [file 12870_2016_961_MOESM13_ESM.xlsx]

## Sheet: Sheet1
Additional file 13. Qualitative comparison of rice pollen transcriptome and proteome. Annotation, protein annotation from NCBI (http://www.ncbi.nlm.nih.gov/) and RGAP 7.0 (http://rice.plantbiology.msu.edu/index.shtml) database. Accession, protein's accession number in NCBI. Locus, chromosome locus in RGAP 7.0. Cellular component, protein subcellular location annotated from Gene Ontology (http://g…
525 of the 899 PM-related proteins in rice MPGs/GPGs have corresponding transcripts
Locus No.	No.	Annotation	Accession	Locus	Probe	Cellular component	Biological process	Molecular function	117:115 Exp 1	115:117 Exp 2	Mean	SD	RSD
signal transduction
1	1	14-3-3 protein	gi|115454901	LOC_Os03g50290	Os.2673.1.S1_at	plasma membrane	brassinosteroid mediated signaling	protein binding	8.55067	10	9.27533	1.02483	0.11049
2	2	14-3-3 protein	gi|125561626	LOC_Os08g33370	Os.6323.2.S1_a_at	plasma membrane	brassinosteroid mediated signaling	protein binding	6.98232	6.60693	6.79463	0.265441	0.0390662
3	3	14-3-3 protein	gi|297611974	LOC_Os11g34450	Os.9221.1.S1_at	plasma membrane	brassinosteroid mediated signaling	protein binding	12.3595	13.4276	12.8936	0.755317	0.0585809
4	4	ADP-ribosylation factor	gi|115451383	LOC_Os03g10370	Os.9284.1.S1_at	membrane	small GTPase mediated signal transduction	GTP binding	0.47863	0.20893	0.34378	0.190707	0.554736
5	5	ADP-ribosylation factor	gi|115464585	LOC_Os05g41060	Os.10931.1.S1_at	plasma membrane	protein modification process	protein binding	0.201372	0.218776	0.210074	0.0123063	0.0585807
6	6	ADP-ribosylation factor	gi|222640197	LOC_Os08g15040	Os.13891.1.S1_at	plasma membrane	protein modification process	protein binding	1.02802		1.02802
6	7	ADP-ribosylation factor	gi|115475543	LOC_Os08g15040	Os.13891.1.S1_at	plasma membrane	protein modification process	protein binding		1.11686	1.11686
7	8	AGC kinases	gi|8467992	LOC_Os01g13270	Os.34829.1.S1_at	plasma membrane	pollen tube growth	kinase activity	0.586138		0.586138
8	9	AGC kinases	gi|297610656	LOC_Os10g33640	OsAffx.30659.1.S1_at	plasma membrane	protein modification process	kinase activity	2.31206	2.99226	2.65216	0.480974	0.181351
9	10	Aminophospholipid ATPase-interacting factor	gi|45642720	LOC_Os05g45370	Os.8767.1.S1_at	plasma membrane			1.11686	1.07647	1.09666	0.0285659	0.026048
10	11	Ankyrin-kinase	gi|222637521	LOC_Os07g43900	Os.11593.1.S1_x_at	plasma membrane	signal transduction	kinase activity		1.01859	1.01859
10	12	Ankyrin-kinase	gi|33146898	LOC_Os07g43900	Os.11593.1.S1_x_at	plasma membrane	signal transduction	kinase activity	2.99226		2.99226
11	13	Annexin	gi|115467154	LOC_Os06g11800	Os.15957.1.S1_at	plasma membrane	response to stress	lipid binding	1.65959		1.65959
11	14	Annexin	gi|125554588	LOC_Os06g11800	Os.15957.1.S1_at	plasma membrane	response to stress	lipid binding		1.07647	1.07647
12	15	Annexin	gi|218202106	LOC_Os09g23160	Os.7364.1.S1_at	cell surface	ABA signal transduction	calcium-dependent phospholipid binding	2.72898	2.1677	2.44834	0.39688	0.162102
13	16	Arf GTPase activating protein	gi|115477541	LOC_Os08g42530	Os.50416.1.S1_at	trans-Golgi network transport vesicle	response to auxin stimulus	ARF GTPase activator activity	2.39883	2.67917	2.539	0.198227	0.0780728
14	17	Arf GTPase activating protein	gi|115447447	LOC_Os02g42134	Os.21790.1.S1_at	endocytic vesicle	signal transduction	ARF GTPase activator activity	0.570164		0.570164
15	18	Arf-type small GTPase	gi|78709066	LOC_Os10g42940	Os.4758.1.S1_at	Golgi-associated vesicle	small GTPase mediated signal transduction	GTP binding	0.534564	0.343558	0.439061	0.135062	0.307615
16	19	Armadillo/beta-catenin	gi|115477681	LOC_Os08g43500	Os.53131.1.S1_at	plasma membrane	pollen tube growth ,actin cytoskeleton organization	binding	0.398107	0.325087	0.361597	0.0516328	0.142791
17	20	Armadillo-like helical domain containing protein（Mo25)	gi|115453103	LOC_Os03g24520	Os.17928.1.S1_at	plasma membrane		binding	0.37325	0.263027	0.318138	0.0779397	0.244987
18	21	Coronatine-insensitive protein	gi|115452097	LOC_Os03g15880	Os.19476.1.S1_at	membrane	signal transduction	auxin binding	9.12011	9.46237	9.29124	0.242017	0.0260478
19	22	B-cell receptor-associated protein	gi|115462935	LOC_Os05g19040	Os.54915.1.S1_at	plasma membrane	intracellular protein transport		1.11686	1.0666	1.09173	0.0355443	0.0325578
20	23	Calcium dependent protein kinase (OsCDPK7)	gi|23306121	LOC_Os03g03660	Os.10618.1.S1_s_at	plasma membrane	signal transduction	kinase activity		1.59956	1.59956
21	24	Calcium/calmodulin depedent protein kinases (OsCDPK6)	gi|115450046	LOC_Os02g58520	Os.24128.1.A1_at	plasma membrane	protein amino acid phosphorylation	kinase activity	2.72898		2.72898
21	25	Calcium/calmodulin depedent protein kinases (OsCDPK6)	gi|125584270	LOC_Os02g58520	Os.24128.1.A1_at	plasma membrane	protein amino acid phosphorylation	kinase activity		4.13048	4.13048
22	26	Calcium/calmodulin depedent protein kinases (OsCDPK14)	gi|50080313	LOC_Os05g41270	OsAffx.15056.1.S1_at	plasma membrane	cell growth	kinase activity	0.963829		0.963829
22	27	Calcium/calmodulin depedent protein kinases (OsCDPK14)	gi|115464625	LOC_Os05g41270	OsAffx.15056.1.S1_at	plasma membrane	cell growth	kinase activity		0.380189	0.380189
23	28	Calcium/calmodulin depedent protein kinases (OsCPK28)	gi|222616704	LOC_Os12g07230	OsAffx.31629.1.S1_at	plasma membrane	signal transduction	kinase activity	3.31131	4.16869	3.74	0.606261	0.162102
24	29	Calcium/calmodulin depedent protein kinases (OsCPK29)	gi|33340153	LOC_Os12g12860	Os.22582.1.S1_at	plasma membrane	protein modification process	kinase activity	1.6293		1.6293
25	30	Calcium/calmodulin depedent protein kinases (OsCPK27)	gi|125579361	LOC_Os12g30150	OsAffx.19894.1.S1_at	membrane	protein modification process	kinase activity	2.33346		2.33346
26	31	Calcium/calmodulin-dependent protein kinase	gi|53792933	LOC_Os06g50030	OsAffx.28195.1.S1_x_at	plasma membrane	N-terminal protein myristoylation	kinase activity	0.92045		0.92045
27	32	Calcium-binding EF hand family protein	gi|222623230	LOC_Os02g39950	Os.52383.1.S1_at	plasma membrane		calcium ion binding	2.37684	2.63027	2.50355	0.1792	0.0715784
28	33	Annexin	gi|125541169	LOC_Os02g51750	Os.11915.1.S1_at	cell surface	response to abscisic acid stimulus	calcium-dependent phospholipid binding	1.78649	1.90546	1.84597	0.0841267	0.0455731
29	34	Calcium-dependent protein kinase (OsCPK21)	gi|125604180	LOC_Os08g42750	Os.12642.1.S1_at	plasma membrane	protein modification process	kinase activity
29	35	Calcium-dependent protein kinase (OsCPK21)	gi|115477575	LOC_Os08g42750	Os.12642.1.S1_at	plasma membrane	protein modification process	kinase activity	0.937562		0.937562
30	36	Calcium-dependent protein kinase (OsCPK26)	gi|297728827	LOC_Os12g03970	Os.49766.1.S1_at	plasma membrane	protein modification process	kinase activity		0.580764	0.580764
30	37	Calcium-dependent protein kinase (OsCPK26)	gi|77552937	LOC_Os12g03970	Os.49766.1.S1_at	plasma membrane	protein modification process	kinase activity	0.597035		0.597035
31	38	Calmodulin-binding protein	gi|222624256	LOC_Os03g07110	Os.6808.1.S1_at	membrane	salicylic acid mediated signaling pathway	calmodulin binding	0.544503	0.519996	0.532249	0.0173288	0.0325578
32	39	Calmodulin-binding protein	gi|218184501	LOC_Os10g27170	Os.6364.1.S1_at	membrane	N-terminal protein myristoylation	calmodulin binding	1.05682	0.972747	1.01478	0.0594467	0.0585807
33	40	Calmodulin-binding protein MPCBP	gi|125538585	LOC_Os11g46230	Os.28482.1.S1_at	plasma membrane	pollen germination	calmodulin binding	5.34564	5.29663	5.32114	0.0346548	0.00651267
34	41	Calreticulin	gi|34393219	LOC_Os07g14270	Os.7158.1.S1_a_at	membrane	response to abiotic stimulus	binding	5.29664	5.19996	5.2483	0.0683598	0.0130251
35	42	CAM-type potential calcium sensor	gi|125562565	LOC_Os08g44660	Os.12324.1.S1_at	plasma membrane	calcium-mediated signaling	binding	0.83946	0.717794	0.778627	0.0860307	0.11049
36	43	Calcium-dependent protein kinase (OsCPK11)	gi|115455813	LOC_Os03g57510	OsAffx.13524.1.S1_at	endoplasmic reticulum membrane	protein modification process	kinase activity	3.10456	3.59749	3.35103	0.348557	0.104015
37	44	CK1_CaseinKinase_1.9	gi|222613001	LOC_Os10g33650	Os.12233.1.S1_at	membrane	protein modification process	kinase activity	1	0.990832	0.995416	0.00648278	0.00651263
38	45	Class-III aminotransferase	gi|218195568	LOC_Os04g52450	OsAffx.26573.1.S1_x_at	plasma membrane	pollen tube growth	alanine-glyoxylate transaminase activity	7.44732		7.44732
38	46	Class-III aminotransferase	gi|116309877	LOC_Os04g52450	OsAffx.26573.1.S1_x_at	plasma membrane	pollen tube guidance	4-aminobutyrate transaminase activity		6.85488	6.85488
39	47	CrRLK1L type receptor-like protein kinase	gi|56783691	LOC_Os05g20150	Os.10225.1.S1_at	plasma membrane	signal transduction	kinase activity		0.787046	0.787046
39	48	CrRLK1L type receptor-like protein kinase	gi|115462979	LOC_Os05g20150	Os.10225.1.S1_at	plasma membrane	signal transduction	kinase activity	1.55597	2.208	1.88199	0.461061	0.244987
40	49	CrRLK1L type receptor-like protein kinase	gi|25553554	LOC_Os06g03610	Os.44814.2.S1_at	endomembrane system	protein modification process	kinase activity	1.69044	2.44343	2.06694	0.532444	0.257601
41	50	Diacylglycerol kinase	gi|125591759	LOC_Os04g54200	Os.4807.1.S1_at	plasma membrane	signal transduction	kinase activity	3.49945	3.83707	3.66826	0.238734	0.0650809
42	51	Diacylglycerol kinase	gi|222640014	LOC_Os08g08110	Os.5402.1.S1_at	plasma membrane	signal transduction	kinase activity		6.42688	6.42688
42	52	Diacylglycerol kinase	gi|38636814	LOC_Os08g08110	Os.5402.1.S1_at	plasma membrane	signal transduction	kinase activity	6.48634		6.48634
43	53	Diacylglycerol kinase	gi|40253749	LOC_Os08g15090	OsAffx.17004.1.S1_at	plasma membrane	signal transduction	kinase activity	0.946237	0.912011	0.929124	0.0242016	0.0260478
44	54	Dual-specificity protein phosphatase	gi|115436708	LOC_Os01g29469	Os.16993.1.S1_at	membrane	signal transduction	protein binding	4.2462	1.95884	3.10252	1.6174	0.521319
45	55	Gibberellin 20 oxidase	gi|115470777	LOC_Os07g07420	OsAffx.28325.1.S1_x_at	plasma membrane	unidimensional cell growth	oxidoreductase activity	4.69894	4.61318	4.65606	0.0606453	0.013025
46	56	Gibberellin 3-beta-dioxygenase	gi|115462397	LOC_Os05g08540	Os.5609.1.S1_at	membrane	signal transduction	catalytic activity		2.0893	2.0893
46	57	Gibberellin 3-beta-dioxygenase	gi|14780049	LOC_Os05g08540	Os.5609.1.S1_at	membrane	signal transduction	catalytic activity	1.00925		1.00925
47	58	G-protein alpha subunit	gi|600771	LOC_Os05g26890	Os.5302.1.S1_a_at	plasma membrane	G-protein signaling, coupled to S1P second messenger	signal transducer activity
48	59	GTP binding protein	gi|115483274	LOC_Os10g40110	Os.3284.1.S1_at	membrane	protein targeting to chloroplast;signal transduction	transmembrane receptor activity	0.928966	0.946237	0.937602	0.0122122	0.013025
49	60	Harpin-induced 1 domain containing protein	gi|115478252	LOC_Os09g09460	Os.53056.1.S1_x_at	plasma membrane	salicylic acid mediated signaling pathway		0.912011	1.01859	0.965301	0.0753636	0.0780726
50	61	Hemolysin-III-type membrane protein	gi|125538331	LOC_Os02g08320	Os.16797.1.S1_at	membrane	signal transduction	receptor activity	1.59956		1.59956
51	62	Hexokinase	gi|115439869	LOC_Os01g53930	Os.5547.1.S1_s_at	membrane	signal transduction	kinase activity	1.01859	0.990832	1.00471	0.0196289	0.0195368
52	63	Hexokinase	gi|125553030	LOC_Os05g44760	Os.3293.1.S1_at	membrane	carbohydrate metabolic process	kinase activity
52	64	Hexokinase	gi|115464965	LOC_Os05g44760	Os.3293.1.S1_at	membrane	carbohydrate metabolic process	kinase activity	1.00925	0.981748	0.9955	0.019449	0.0195369
53	65	Hexokinase	gi|110808552	LOC_Os05g45590	OsAffx.27327.1.S1_at	membrane	carbohydrate metabolic process	kinase activity	1	0.928966	0.964483	0.0502283	0.052078
54	66	Inositol polyphosphate 5-phosphatase	gi|218191592	LOC_Os02g51600	Os.53144.1.S1_at	plasma membrane	cell tip growth		0.954993		0.954993
55	67	IQ calmodulin-binding motif domain containing protein	gi|297724189	LOC_Os05g38790	OsAffx.15016.1.S1_at	plasma membrane		protein binding	1.00925		1.00925
56	68	Kinase interacting protein1-like protein	gi|115464371	LOC_Os05g39000	Os.53410.1.S1_at	plasma membrane	Kinase interacting		1.03753	1.0666	1.05206	0.020554	0.0195369
57	69	Kinase interacting protein1-like protein	gi|125528295	LOC_Os01g61910	Os.8181.1.S1_at	plasma membrane	reproduction		1	1.02802	1.01401	0.0198105	0.0195369
58	70	Leucine-rich repeat extensin-like protein	gi|218187624	LOC_Os01g08470	Os.8113.1.S1_at	cell wall	unidimensional cell growth	structural constituent of cell wall		3.34195	3.34195
58	71	Leucine-rich repeat extensin-like protein	gi|115434892	LOC_Os01g08470	Os.8113.1.S1_at	cell wall	unidimensional cell growth	structural constituent of cell wall	2.39883		2.39883
59	72	Leucine-rich repeat-containing protein	gi|115447043	LOC_Os02g38040	Os.52931.1.S1_at	plasma membrane	signal transduction	protein binding	1.95885		1.95885
59	73	Leucine-rich repeat-containing protein	gi|125540110	LOC_Os02g38040	Os.52931.1.S1_at	plasma membrane	signal transduction	protein binding		3.13329	3.13329
60	74	LRR-type receptor protein kinase	gi|115477354	LOC_Os08g40990	Os.18230.1.S1_at	plasma membrane	signal transduction	kinase activity	0.416869		0.416869
60	75	LRR-type receptor protein kinase	gi|222640883	LOC_Os08g40990	Os.18230.1.S1_at	plasma membrane	signal transduction	kinase activity		0.887156	0.887156
61	76	Leucine-rich repeat-containing protein	gi|15217279	LOC_Os03g08610	Os.9079.1.S1_at	extracellular	signal transduction	protein binding
62	77	LRR-type receptor protein kinase	gi|52075918	LOC_Os06g45240	OsAffx.5111.1.S1_x_at	plasma membrane	transmembrane receptor protein tyrosine kinase signaling pathway	protein serine/threonine kinase activity	0.416869	0.413047	0.414958	0.00270248	0.00651265
63	78	LRR-type receptor protein kinase	gi|115480655	LOC_Os09g38700	Os.23291.1.A1_at	plasma membrane	signal transduction	kinase activity		0.870964	0.870964
64	79	LRR-type receptor protein kinase	gi|115486303	LOC_Os11g40550	Os.5625.1.S1_at	plasma membrane	signal transduction	kinase activity
64	80	LRR-type receptor protein kinase	gi|4680345	LOC_Os11g40550	Os.5625.1.S1_at	plasma membrane	signal transduction	kinase activity	0.963829	0.912011	0.93792	0.036641	0.0390662
65	81	Lung seven transmembrane receptor family protein	gi|115459344	LOC_Os04g42960	Os.50332.1.S1_at	plasma membrane			0.353183	0.37325	0.363217	0.0141895	0.0390662
66	82	MAP kinase kinase (OsMKK5)	gi|51091112	LOC_Os06g09180	Os.49853.1.S1_a_at	plasma membrane	signal transduction	kinase activity	0.270396	0.235505	0.25295	0.0246716	0.0975353
67	83	Plant DTY-type MAP kinase (OsMPK16)	gi|115438829	LOC_Os01g45620	Os.34984.3.S1_x_at	plasma membrane	signal transduction	signal transducer activity	0.586138	0.570164	0.578151	0.0112953	0.0195369
68	84	Plant DTY-type MAP kinase (OsMPK17)	gi|47900280	LOC_Os05g50120	Os.34647.1.S1_at	plasma membrane	signal transduction	signal transducer activity	0.505825	0.47863	0.492227	0.0192295	0.0390663
69	85	MLO domain containing protein	gi|222630437	LOC_Os05g09050	OsAffx.26793.1.S1_at	plasma membrane	response to stress	calmodulin binding		0.660694	0.660694
69	86	MLO domain containing protein	gi|52353749	LOC_Os05g09050	OsAffx.26793.1.S1_at	plasma membrane	response to stress	calmodulin binding	0.972747		0.972747
70	87	NADPH-dependent FMN reductase	gi|218197048	LOC_Os05g42190	Os.9320.1.S1_at	plasma membrane	response to auxin stimulus	FMN binding		1.33045	1.33045
70	88	NADPH-dependent FMN reductase	gi|115464739	LOC_Os05g42190	Os.9320.1.S1_at	plasma membrane	response to auxin stimulus	FMN binding	0.912011		0.912011
71	89	Neurobeachin-like protein	gi|222623391	LOC_Os02g44380	OsAffx.24039.2.S1_x_at	plasma membrane	signal transduction	binding	3.63078	3.90841	3.76959	0.196313	0.052078
72	90	Nucleoside diphosphate kinase	gi|222632788	LOC_Os05g51700	Os.8524.1.S1_at	membrane	response to stress	kinase activity		1.05682	1.05682
72	91	Nucleoside diphosphate kinase	gi|115465831	LOC_Os05g51700	Os.8524.1.S1_at	membrane	response to stress	kinase activity	1.00925		1.00925
73	92	OsCML32 - Calmodulin-related calcium sensor protein	gi|115474773	LOC_Os08g04890	Os.53219.1.S1_at	plasma membrane	calcium-mediated signaling	calcium ion binding	1.00925	0.981748	0.9955	0.019449	0.0195369
74	93	OsTVLP1; similar to TGF-b receptor interacting proteins	gi|78498848	LOC_Os03g50740	Os.26446.1.S1_a_at	plasmodesma	embryonic development ending in seed dormancy	small GTPase regulator activity	1.00925		1.00925
75	94	PB1-type signalling protein	gi|222616000	LOC_Os01g69900	Os.27083.1.A1_at	extracellular	abscisic acid mediated signaling pathway
75	95	PB1-type signalling protein	gi|125528914	LOC_Os01g69900	Os.27083.1.A1_at	integral to membrane			0.855067	0.809096	0.832081	0.0325063	0.0390662
76	96	PB1-type signalling protein	gi|218185325	LOC_Os11g06930	OsAffx.30849.1.S1_at	extracellular	abscisic acid mediated signaling pathway
77	97	Phosphatase 2C	gi|115444237	LOC_Os02g05630	Os.11634.1.S1_at	plasma membrane	protein modification process	hydrolase activity		1.31826	1.31826
77	98	Phosphatase 2C	gi|222622172	LOC_Os02g05630	Os.11634.1.S1_at	plasma membrane	protein modification process	hydrolase activity	1.24738		1.24738
78	99	Phosphatase 2C	gi|115445363	LOC_Os02g15594	Os.27158.1.S1_at	plasma membrane	protein amino acid dephosphorylation	protein serine/threonine phosphatase activity	2.33346	2.31206	2.32276	0.0151272	0.00651258
79	100	Phosphatase 2C	gi|115456401	LOC_Os03g61690	Os.25223.1.A1_at	plasma membrane	protein modification process	catalytic activity
80	101	Phosphatase 2C	gi|75288437	LOC_Os06g48300	Os.57401.1.S1_at	plasma membrane	defense response to bacterium	protein serine/threonine phosphatase activity	2.55859	2.31206	2.43533	0.174317	0.0715784
81	102	Phosphatase 2C	gi|115480629	LOC_Os09g38550	Os.46329.1.S1_at	plasma membrane	protein modification process	catalytic activity	2.24905		2.24905
81	103	Phosphatase 2C	gi|223635636	LOC_Os09g38550	Os.46329.1.S1_at	plasma membrane	protein modification process	catalytic activity		1.05682	1.05682
82	104	Phosphatase 2C	gi|218184950	LOC_Os10g39540	Os.2657.1.S1_x_at	extracellular	protein modification process	catalytic activity	0.672977		0.672977
82	105	Phosphatase 2C	gi|12039330	LOC_Os10g39540	Os.2657.1.S1_x_at	plasma membrane	protein modification process	catalytic activity
83	106	Phosphatase 2C	gi|297611711	LOC_Os11g22404	Os.11016.1.S1_x_at	plasma membrane	protein modification process	catalytic activity	0.244343	0.353183	0.298763	0.0769616	0.257601
84	107	Phosphatidylinositol 4-kinase PI4K	gi|222625663	LOC_Os03g50320	Os.4752.1.S1_at	plasma membrane	lipid metabolic process	kinase activity	6.13762	6.25173	6.19467	0.0806859	0.013025
85	108	Phosphatidylinositol-4-phosphate 5-kinase (PIP5K)	gi|222615508	LOC_Os12g04700	Os.24619.2.S1_x_at	plasma membrane	pollination	kinase activity	0.501187		0.501187
85	109	Phosphatidylinositol-4-phosphate 5-kinase (PIP5K)	gi|222616618	LOC_Os12g04700	Os.24619.2.S1_x_at	plasma membrane	lipid metabolic process	kinase activity	0.440555	0.448745	0.44465	0.00579159	0.013025
85	110	Phosphatidylinositol-4-phosphate 5-kinase (PIP5K)	gi|218185238	LOC_Os12g04700	Os.24619.2.S1_x_at	plasma membrane	pollen tube growth	kinase activity		0.954993	0.954993
86	111	Phospholipase C	gi|222624717	LOC_Os03g18010	OsAffx.25128.1.S1_at	plasma membrane	signal transduction	hydrolase activity	1.31826	0.413047	0.865652	0.64008	0.739419
87	112	Phospholipase C	gi|116311986	LOC_Os04g59310	Os.53827.1.S1_at	plasma membrane	signal transduction	hydrolase activity	0.717794		0.717794
88	113	Phospholipase D	gi|50428650	LOC_Os03g62410	Os.52881.1.S1_at	plasma membrane	defense response to bacterium, incompatible interaction	lipid binding	0.765597	0.862979	0.814288	0.0688594	0.084564
89	114	Phospholipase D	gi|47777408	LOC_Os05g29050	OsAffx.14869.1.S1_at	plasma membrane	defense response to bacterium, incompatible interaction	lipid binding		1.2942	1.2942
90	115	Phospholipase D	gi|218199398	LOC_Os07g15680	Os.5744.1.S1_at	plasma membrane	defense response to bacterium	phospholipase D activity	1.80302		1.80302
91	116	Phospholipase D	gi|38153701	LOC_Os10g38060	Os.9389.2.S1_s_at	plasma membrane	phosphatidylcholine metabolic process	phospholipase D activity	0.648634	0.990832	0.819733	0.24197	0.295182
92	117	Plant-specific Rop guanine nucleotide exchange factor (PRONE)	gi|125572097	LOC_Os01g55520	Os.11073.1.S1_at	apical plasma membrane	pollen tube growth	Rho guanyl-nucleotide exchange factor activity	3.25087	3.56451	3.40769	0.221776	0.0650809
93	118	Serine/threonine-protein kinase PBS1	gi|215741477	LOC_Os02g58610	Os.54945.1.S1_at	plasma membrane	protein modification process	kinase activity	1.08643		1.08643
94	119	Cyclin-Dependent protein Kinase 9-like Serine/Threonine Kinase	gi|108862876	LOC_Os12g38860	OsAffx.32087.1.S1_at	plasma membrane	protein amino acid phosphorylation	protein serine/threonine kinase activity	0.92045		0.92045
95	120	Protein kinase family protein	gi|115437912	LOC_Os01g39970	Os.49687.1.S1_at	plasma membrane	protein modification process	kinase activity	0.731139		0.731139
96	121	Serine/threonine-protein kinase EDR1-like protein	gi|218190380	LOC_Os02g14530	Os.8740.1.S1_at	plasma membrane	protein glycosylation	kinase activity	1.43219	1.57036	1.50128	0.0977045	0.065081
97	122	Serine/threonine-protein kinase	gi|222613313	LOC_Os10g42110	Os.46089.1.S1_at	plasma membrane	signal transduction	kinase activity	8.01678	6.19441	7.1056	1.28861	0.181351
98	123	Serine/threonine-protein kinase similar to PBS1 and Pti-1	gi|218191002	LOC_Os02g35760	Os.53416.1.S1_at	plasma membrane	protein modification process	kinase activity		0.879022	0.879022
98	124	Serine/threonine-protein kinase similar to PBS1 and Pti-1	gi|115446775	LOC_Os02g35760	Os.53416.1.S1_at	plasma membrane	protein modification process	kinase activity	0.570164		0.570164
99	125	Serine/threonine-protein kinase similar to SRSF1,2 and SRPK1	gi|222637014	LOC_Os07g28930	OsAffx.28653.1.S1_x_at	plasmodesma	protein amino acid phosphorylation	kinase activity	1.41906	1.15878	1.28892	0.184046	0.142791
100	126	Dual specificity protein phosphatase similar to DsPTP1	gi|108705762	LOC_Os03g01750	Os.8372.1.S1_at	membrane	protein amino acid dephosphorylation	protein binding	7.44732		7.44732
100	127	Dual specificity protein phosphatase similar to DsPTP1	gi|108705759	LOC_Os03g01750	Os.8372.1.S1_at	membrane	protein amino acid dephosphorylation	protein binding		10.1859	10.1859
101	128	Rab GDP dissociation inhibitor	gi|115452233	LOC_Os03g16900	Os.6346.1.S1_at	membrane	protein transport	enzyme regulator activity	14.7231	14.8594	14.7912	0.0963302	0.00651265
102	129	Rab GDP dissociation inhibitor	gi|218199416	LOC_Os07g16970	Os.26856.1.S1_at	membrane	plasma membrane to endosome transport	enzyme regulator activity	7.58578		7.58578
102	130	Rab GDP dissociation inhibitor	gi|115471491	LOC_Os07g16970	Os.26856.1.S1_at	membrane	plasma membrane to endosome transport	enzyme regulator activity		6.19441	6.19441
103	131	Rab GTPase activator	gi|222637168	LOC_Os07g34130	Os.24707.1.A1_at	Golgi apparatus	signal transduction	Rab GTPase activator activity	2.42103	2.14783	2.28443	0.193181	0.084564
104	132	Rab GTPase activator	gi|115449457	LOC_Os02g56570	Os.50737.1.S1_at	plasma membrane	signal transduction	enzyme regulator activity		0.928966	0.928966
104	133	Rab GTPase activator	gi|125541566	LOC_Os02g56570	Os.50737.1.S1_at	plasma membrane	signal transduction	enzyme regulator activity	0.937562		0.937562
105	134	Rab2	gi|115446975	LOC_Os02g37420	Os.4187.1.S1_at	plasma membrane	ER to Golgi vesicle-mediated transport	GTP binding	1.5417	2.63027	2.08598	0.769734	0.369003
106	135	Rab5/RabF-family small GTPase	gi|115454491	LOC_Os03g46390	Os.14113.1.S1_at	plasma membrane	signal transduction	GTPase activity	0.524807	0.534564	0.529686	0.00689919	0.0130251
107	136	Rab GTPase family 7	gi|218197104	LOC_Os05g44050	Os.12305.1.S1_at	plasma membrane	signal transduction	binding	1.64437	2.208	1.92619	0.398549	0.206911
108	137	Ran/TC4 family of small GTPase	gi|115465581	LOC_Os05g49890	Os.483.1.S1_at	plasma membrane	signal transduction	protein binding
109	138	Rho-like GTPase	gi|115456129	LOC_Os03g59590	Os.15115.1.S1_at	plasma membrane	pollination	GTP binding	0.428549	0.47863	0.453589	0.035413	0.0780729
110	139	Rab1, similar tto RIC1	gi|115437604	LOC_Os01g37800	Os.6802.1.S1_at	plasma membrane	signal transduction	GTP binding		0.625173	0.625173
110	140	Rab1, similar tto RIC1	gi|432607	LOC_Os01g37800	Os.6802.1.S1_at	plasma membrane	signal transduction	GTP binding	0.461318		0.461318
111	141	ROP-like small GTPase	gi|115443865	LOC_Os02g02840	Os.2448.1.S1_at	plasma membrane	auxin mediated signaling pathway	GTPase activity	0.130617	0.124738	0.127678	0.0041569	0.0325578
112	142	Rab5-related small GTPase	gi|115450775	LOC_Os03g05740	Os.4190.1.S1_at	membrane	transport	protein binding	0.444631	0.444631	0.444631	0	0
113	143	Rab8_Rab10_Rab13_like small GTPase	gi|115456231	LOC_Os03g60530	Os.9042.1.S1_at	plasma membrane	signal transduction	GTP binding	0.164437	0.37325	0.268844	0.147653	0.549215
114	144	Rab11-like small GTPase	gi|115456287	LOC_Os03g60870	Os.12050.1.S1_a_at	plasma membrane	signal transduction	hydrolase activity		0.77983	0.77983
115	145	Rab2 small GTPase	gi|115458896	LOC_Os04g39440	Os.8483.1.S1_at	plasma membrane	ER to Golgi vesicle-mediated transport	GTPase activity	1.03753		1.03753
116	146	Rab1/Ypt1 small GTPase	gi|218195930	LOC_Os05g01490	Os.51115.1.S1_x_at	plasma membrane	cell growth	binding	0.744732		0.744732
117	147	Ran3 small GTPase	gi|222635840	LOC_Os06g39875	Os.9538.1.S1_s_at	plasma membrane	signal transduction	GTP binding
118	148	Rab6 small GTPase	gi|222637080	LOC_Os07g31370	Os.6032.1.S1_at	plasma membrane	small GTPase mediated signal transduction	GTP binding	0.963829		0.963829
118	149	Rab6 small GTPase	gi|115472201	LOC_Os07g31370	Os.6032.1.S1_at	plasma membrane	small GTPase mediated signal transduction	GTP binding		0.483059	0.483059
119	150	Rab11-like small GTPase	gi|293331631	LOC_Os09g15790	Os.53227.1.S1_at	plasma membrane	signal transduction	GTP binding	1.07647	1.01859	1.04753	0.0409232	0.0390665
120	151	Rab11-like small GTPase	gi|115465467	LOC_Os05g48980	Os.9217.1.S1_at	plasma membrane	small GTPase mediated signal transduction	GTP binding	2.29087	2.35505	2.32296	0.0453834	0.0195369
121	152	Rab11-like small GTPase	gi|115441051	LOC_Os01g62950	Os.8700.1.S1_at	plasma membrane	signal transduction	GTP binding	0.461318	0.440555	0.450936	0.0146815	0.0325577
122	153	Rab7 small GTPase	gi|115435424	LOC_Os01g12730	Os.11710.1.S1_at	plasma membrane	signal transduction	GTP binding	0.990832		0.990832
123	154	Rab7 small GTPase	gi|218188956	LOC_Os01g51700	Os.40181.2.S1_s_at	plasma membrane	small GTPase mediated signal transduction	GTP binding	0.346737		0.346737
123	155	Rab7 small GTPase	gi|115439561	LOC_Os01g51700	Os.40181.2.S1_s_at	membrane	signal transduction	GTP binding		0.272898	0.272898
124	156	LRR-type receptor protein kinase	gi|125547150	LOC_Os11g26130	Os.26828.2.S1_at	plasma membrane	signal transduction	receptor activity	0.990832		0.990832
125	157	Reticulon-type ER-associated protein	gi|222631072	LOC_Os05g24770	Os.7487.1.S1_at	plasma membrane			0.608135	0.49204	0.550087	0.0820919	0.149234
126	158	Rho GDP-dissociation inhibitor 1	gi|115441785	LOC_Os01g68540	Os.8115.1.S1_at	extracellular	cell growth	enzyme regulator activity	1.08643	1.02802	1.05722	0.0413019	0.0390665
127	159	Rho/Rac/CDC GTPase-activating protein	gi|115451475	LOC_Os03g11140	Os.20190.1.S1_at	apical part of cell	pollen-pistil interaction signal transduction	Rho GTPase activator activity	0.972747		0.972747
127	160	Rho/Rac/CDC GTPase-activating protein	gi|218192311	LOC_Os03g11140	Os.20190.1.S1_at	apical part of cell	signal transduction	Rho GTPase binding		0.963829	0.963829
128	161	RLCK-type receptor protein kinase	gi|115444273	LOC_Os02g05820	Os.52804.1.S1_at	plasma membrane	protein modification process	kinase activity	0.981748	1.0666	1.02417	0.0599968	0.0585807
129	162	RLCK-type receptor protein kinase	gi|115445049	LOC_Os02g12660	Os.15687.1.S1_at	plasma membrane	protein modification process	kinase activity	0.946237	0.92045	0.933343	0.0182346	0.0195368
130	163	RLCK-type receptor protein kinase	gi|115449121	LOC_Os02g54590	Os.52868.1.S1_at	plasma membrane	signal transduction	kinase activity	0.954993		0.954993
130	164	RLCK-type receptor protein kinase	gi|125583945	LOC_Os02g54590	Os.52868.1.S1_at	plasma membrane	signal transduction	kinase activity		0.92045	0.92045
131	165	RLCK-type receptor protein kinase	gi|222635113	LOC_Os06g09230	OsAffx.15330.1.S1_at	plasma membrane	response to stress	kinase activity	2.67917	2.51189	2.59553	0.118286	0.0455731
132	166	Root hair defective 3 GTP-binding protein	gi|218187203	LOC_Os12g41170	Os.53126.1.S1_at	plasma membrane	cell tip growth;cell wall biogenesis	GTP binding	2.42103	2.29087	2.35595	0.0920381	0.0390663
133	167	ROPGEF7	gi|115445491	LOC_Os02g17240	Os.8089.1.S1_at	plasma membrane	cell growth	enzyme regulator activity	2.18776		2.18776
133	168	ROPGEF7	gi|125538935	LOC_Os02g17240	Os.8089.1.S1_at	plasma membrane	cell growth	enzyme regulator activity
134	169	Phosphoinositide phosphatase, similar to SAC2, 3	gi|115466898	LOC_Os06g09540	Os.34575.1.S1_at	Golgi apparatus	inositol phosphate dephosphorylation	hydrolase activity
135	170	Phosphoinositide phosphatase, similar to SAC9	gi|115436478	LOC_Os01g25330	Os.5428.2.S1_x_at	membrane	phosphoinositide-mediated signaling	inositol or phosphatidylinositol phosphatase activity	1.11686		1.11686
136	171	Phosphoinositide phosphatase, similar to SAC1,6,7	gi|218185636	LOC_Os11g20384	Os.49833.1.S1_at	plasma membrane	cell growth	hydrolase activity	0.465586	0.369828	0.417707	0.0677111	0.162102
137	172	SCD1	gi|222618718	LOC_Os01g39380	Os.9158.1.S1_at	plasma membrane	multidimensional cell growth;hormone-mediated signaling	protein binding	0.990832		0.990832
137	173	SCD1	gi|115437824	LOC_Os01g39380	Os.9158.1.S1_at	plasma membrane	multidimensional cell growth;hormone-mediated signaling	protein binding		1.00925	1.00925
138	174	Ser/Thr protein phosphatase family protein	gi|115451799	LOC_Os03g13540	Os.53578.1.S1_at	extracellular region	metabolic process	hydrolase activity	1.28233	1.64437	1.46335	0.256002	0.174942
139	175	Ser/Thr protein phosphatase	gi|222640673	LOC_Os08g35440	Os.6359.1.S1_at	endomembrane system	protein modification process	hydrolase activity	0.990832		0.990832
140	176	RLCK-type receptor protein kinase	gi|115436274	LOC_Os01g21970	Os.9394.1.S1_at	plasma membrane	protein modification process	kinase activity	0.316228	0.301995	0.309111	0.010064	0.0325577
141	177	RLCK-type receptor protein kinase	gi|125584817	LOC_Os03g04050	Os.18321.1.S1_at	plasma membrane	signal transduction	kinase activity	0.879023	0.92045	0.899736	0.0292934	0.0325577
142	178	Serine/threonine protein kinase	gi|125551467	LOC_Os05g14750	Os.16249.1.S1_s_at	plasma membrane	pollen tube growth	kinase activity	0.954993	0.990832	0.972912	0.0253423	0.0260478
143	179	Serine/threonine protein kinase	gi|125553504	LOC_Os05g50830	Os.54914.1.S1_at	endomembrane system	protein amino acid phosphorylation	kinase activity		5.70164	5.70164
143	180	Serine/threonine protein kinase	gi|115465717	LOC_Os05g50830	Os.54914.1.S1_at	plasma membrane	protein amino acid phosphorylation	kinase activity	3.46737		3.46737
144	181	Serine/threonine protein kinase	gi|222617502	LOC_Os12g42660	Os.49823.1.S1_at	plasma membrane	protein modification process	kinase activity	1.03753	0.990832	1.01418	0.0330194	0.0325577
145	182	Serine/threonine protein phosphatase (PP2A)	gi|55296109	LOC_Os01g08310	Os.55822.1.A1_at	plasma membrane	signal transduction		0.990832		0.990832
146	183	Serine/threonine-protein phosphatase 2A	gi|50726405	LOC_Os02g09840	OsAffx.11964.1.S1_at	endomembrane system	signal transduction	calcium ion binding	4.36516	1.67494	3.02005	1.90227	0.62988
147	184	Serine/threonine-protein phosphatase 2A	gi|115478158	LOC_Os09g07510	Os.1308.1.S1_at	plasma membrane	abscisic acid mediated signaling	protein phosphatase type 2A regulator activity	3.0761	3.49945	3.28777	0.299357	0.0910516
148	185	SNF1-related protein kinase	gi|115441897	LOC_Os01g69240	Os.54524.1.S1_at	cell wall	pollen tube guidance		0.212814	0.349945	0.28138	0.0969664	0.344611
149	186	Sorting nexin-4	gi|125551913	LOC_Os05g27920	Os.10964.1.S1_at	membrane	cell communication;signal transduction	lipid binding	0.990832		0.990832
150	187	START domain containing protein	gi|115443641	LOC_Os02g01270	Os.53051.1.S1_at	plasma membrane	salicylic acid signalling	lipid binding	0.724436	1.05682	0.890627	0.23503	0.263892
151	188	STE kinases	gi|297600034	LOC_Os02g54900	OsAffx.12646.1.S1_at	plasma membrane	protein phosphorylation	kinase activity		0.636796	0.636796
151	189	STE kinases	gi|47497125	LOC_Os02g54900	OsAffx.12646.1.S1_at	plasma membrane	protein amino acid phosphorylation	kinase activity	1.40605		1.40605
152	190	SCY1-like family of protein kinase	gi|218189286	LOC_Os01g60440	Os.8739.3.S1_x_at	plasma membrane	protein modification process	kinase activity	3.46737	2.22844	2.8479	0.876058	0.307615
153	191	WD domain containing protein	gi|115434270	LOC_Os01g03510	Os.19834.1.S1_at	plasma membrane	signal transduction	nucleotide binding	8.47227	6.19441	7.33334	1.61069	0.21964
154	192	WD domain containing protein	gi|53792527	LOC_Os06g19660	Os.46082.1.S1_s_at	plasma membrane	signal transduction	nucleotide binding		1.25892	1.25892
155	193	WD domain containing protein	gi|115473823	LOC_Os07g46370	Os.9752.1.S1_a_at	plasma membrane	signal transduction	nucleotide binding		1.20226	1.20226
155	194	WD domain containing protein	gi|222637603	LOC_Os07g46370	Os.9752.1.S1_a_at	plasma membrane	signal transduction	nucleotide binding	1.38038		1.38038
156	195	WD domain containing protein	gi|218186524	LOC_Os12g07874	OsAffx.31637.1.S1_at	plasma membrane	signal transduction	nucleotide binding	0.383707		0.383707
157	196	WD40 repeat	gi|222615649	LOC_Os11g08400	OsAffx.30881.1.S1_at	plasma membrane	signal transduction	signal transducer activity	1.08643		1.08643
transporters and channels
158	197	ABC transporter (OsABCF1)	gi|222623958	LOC_Os02g58020	Os.20538.1.S1_at	integral to membrane	transport	ATPase activity, coupled to transmembrane movement of substances
159	198	ABC transporter (OsABCA2)	gi|218198463	LOC_Os06g38950	Os.52171.1.S1_at	plasma membrane	transport	transporter activity	0.369828		0.369828
159	199	ABC transporter (OsABCA2)	gi|115468722	LOC_Os06g38950	Os.52171.1.S1_at	plasma membrane	transport	transporter activity		1.00925	1.00925
160	200	ABC1 protein-like	gi|218188091	LOC_Os01g21610	Os.32197.2.S1_x_at	membrane	transport	transporter activity	2.70396	2.80543	2.7547	0.071754	0.0260479
161	201	ABC transporter (OsABCC8)	gi|125525864	LOC_Os01g25386	Os.27603.1.S1_at	plasma membrane	response to stress	transporter activity
162	202	ABC transporter (OsABCI5)	gi|115440827	LOC_Os01g61400	Os.19035.1.S1_at	membrane	transport	transporter activity	1.11686		1.11686
163	203	ABC transporter (OsABCD2)	gi|57900168	LOC_Os01g73530	Os.28988.2.S1_x_at	membrane	transport	transporter activity		0.972747	0.972747
164	204	ABC transporter (OsABCI11)	gi|115442541	LOC_Os01g74280	Os.27390.1.S1_a_at	membrane	transport	transporter activity	1.01859		1.01859
164	205	ABC transporter (OsABCI11)	gi|125529305	LOC_Os01g74280	Os.27390.1.S1_a_at	membrane	transport	transporter activity		0.744732	0.744732
165	206	ABC transporter (OsABCB25)	gi|125587960	LOC_Os03g54790	Os.37742.1.S1_at	plasma membrane	transport	transporter activity	0.946237		0.946237
166	207	ABC transporter (OsABCC1)	gi|38344335	LOC_Os04g52900	Os.5631.1.S1_s_at	membrane	transport	transporter activity	0.432514		0.432514
166	208	ABC transporter (OsABCC1)	gi|116309947	LOC_Os04g52900	Os.5631.1.S1_s_at	membrane	transport	transporter activity		0.990832	0.990832
167	209	ABC transporter (OsABCG16)	gi|218198932	LOC_Os06g51460	Os.23434.1.S1_s_at	plasma membrane	transport	transporter activity	0.37325	0.416869	0.39506	0.0308434	0.0780729
168	210	ABC transporter (OsABCG28)	gi|218185933	LOC_Os11g22350	Os.52820.1.S1_at	plasma membrane	transport	transporter activity	0.963829		0.963829
168	211	ABC transporter (OsABCG28)	gi|62701757	LOC_Os11g22350	Os.52820.1.S1_at	plasma membrane	transport	transporter activity		0.758578	0.758578
169	212	Aberrant pollen transmission 1	gi|222624933	LOC_Os03g23030	OsAffx.12996.1.S1_at	plasma membrane	multidimensional cell growth	required for tip growth	0.554626		0.554626
169	213	Aberrant pollen transmission 1	gi|218192840	LOC_Os03g23030	OsAffx.12996.1.S1_at	plasma membrane	multidimensional cell growth	required for tip growth		0.313329	0.313329
170	214	Amino acid selective channel	gi|115461693	LOC_Os05g02060	Os.34494.1.S1_at	membrane	transport	transporter activity	1.03753	1.0666	1.05206	0.020554	0.0195369
171	215	Amino acid transporter	gi|115458906	LOC_Os04g39489	Os.7445.1.S1_at	membrane	transport	transporter activity	0.937562		0.937562
172	216	Aquaporin	gi|125573502	LOC_Os01g74450	Os.7475.1.S1_at	membrane	transport	transporter activity	0.331131	0.334195	0.332663	0.00216652	0.00651264
173	217	Arsenical pump-driving ATPase	gi|46390107	LOC_Os02g51100	Os.23055.1.A1_at	membrane	transport	transporter activity	0.801678		0.801678
173	218	Arsenical pump-driving ATPase	gi|218191573	LOC_Os02g51100	Os.23055.1.A1_at	membrane	anion transport	transporter activity		0.990832	0.990832
174	219	Arsenical pump-driving ATPase	gi|110430665	LOC_Os09g34970	Os.15713.1.S2_a_at	membrane	transport	nucleotide binding
174	220	Arsenical pump-driving ATPase	gi|115480227	LOC_Os09g34970	Os.15713.1.S2_a_at	membrane	transport	nucleotide binding	1.85353		1.85353
175	221	ATCHX15	gi|297724201	LOC_Os05g39600	Os.53362.1.S1_at	integral to membrane	transport	transporter activity	7.58578		7.58578
176	222	ATP synthase	gi|115439241	LOC_Os01g49190	Os.10496.2.S1_x_at	plasma membrane	transport	transporter activity	2.12814		2.12814
177	223	ATP synthase	gi|115465323	LOC_Os05g47980	Os.4418.1.S2_at	plasma membrane	transport	transporter activity		1.97697	1.97697
178	224	ATP synthase	gi|125597623	LOC_Os06g37180	OsAffx.19953.5.S1_x_at	membrane	transport		0.366438	0.322107	0.344272	0.0313466	0.0910517
179	225	ATP synthase	gi|115469362	LOC_Os06g45120	Os.11821.1.S2_at	plasma membrane	transport	transporter activity	0.383707	0.416869	0.400288	0.0234492	0.0585807
180	226	ATP synthase gamma chain	gi|218184289	LOC_Os10g17280	Os.10703.2.S1_x_at	membrane	transport	transporter activity	2.42103	2.55859	2.48981	0.0972673	0.0390662
181	227	ATP synthase protein	gi|194033213	LOC_Os12g14930	OsAffx.32340.1.A1_at	membrane	transport	transporter activity	2.96483	3.01995	2.99239	0.0389761	0.0130251
182	228	ATPase family associated with various cellular activities (AAA)	gi|125590233	LOC_Os04g32560	Os.37370.1.S1_at	membrane	transport	hydrolase activity		2.77971	2.77971
183	229	ATPase, AFG1 family domain containing protein	gi|27573346	LOC_Os03g63500	Os.21096.1.S1_at	plasma membrane	catabolic process	hydrolase activity		0.0870964	0.0870964
184	230	Calcium-activated chloride channel	gi|115439477	LOC_Os01g51040	Os.53457.1.S1_at	plasma membrane			0.963829	0.990832	0.97733	0.019094	0.0195369
185	231	Calcium-transporting ATPase	gi|115442131	LOC_Os01g71240	Os.34808.1.S1_at	plasma membrane	transport	transporter activity	3.59749	0.937562	2.26753	1.88086	0.829474
186	232	Calcium-transporting ATPase	gi|115451413	LOC_Os03g10640	Os.50449.1.S1_at	plasma membrane	transport	transporter activity	0.972747		0.972747
186	233	Calcium-transporting ATPase	gi|125542810	LOC_Os03g10640	Os.50449.1.S1_at	plasma membrane	transport	transporter activity		1.00925	1.00925
187	234	Calcium-transporting ATPase	gi|218201456	LOC_Os04g51610	Os.28422.1.S1_at	plasma membrane	transport	transporter activity	1		1
187	235	Calcium-transporting ATPase	gi|50252047	LOC_Os04g51610	Os.28422.1.S1_at	plasma membrane	transport	transporter activity
187	236	Calcium-transporting ATPase	gi|222640863	LOC_Os04g51610	Os.28422.1.S1_at	plasma membrane	transport	transporter activity		0.724436	0.724436
188	237	Chloride channel protein	gi|21321022	LOC_Os02g35190	Os.19863.1.S1_a_at	plasma membrane	chloride transport	voltage-gated chloride channel activity
189	238	CorA-like magnesium transporter protein	gi|115454637	LOC_Os03g48000	Os.27805.1.S1_at	membrane	magnesium ion transport	magnesium ion transmembrane transporter activity	0.501187	0.436516	0.468852	0.0457296	0.0975353
190	239	CorA-like magnesium transporter protein	gi|122243007	LOC_Os03g53110	Os.10759.1.S1_at	membrane	transport	transporter activity	1.48594	1.8197	1.65282	0.236008	0.142791
191	240	CorA-like magnesium transporter protein	gi|222639857	LOC_Os08g03600	OsAffx.29016.1.S1_at	Golgi apparatus	transport	transporter activity		0.270396	0.270396
192	241	Cyclic nucleotide-gated ion channel 9 (CNGC)	gi|108710085	LOC_Os03g44440	Os.52782.1.S1_at	membrane	transport	transporter activity	0.990832	0.77983	0.885331	0.149201	0.168525
193	242	Exportin-7-A	gi|218187976	LOC_Os03g42050	OsAffx.13299.1.S1_at	membrane	transport	transporter activity	1.97697		1.97697
194	243	H+-pyrophosphatase	gi|115466734	LOC_Os06g08080	Os.167.1.S1_at	plasma membrane	transport	transporter activity	0.972747	0.765597	0.869172	0.146478	0.168525
195	244	Monosaccharide transporter (AZT subfamily)	gi|115483178	LOC_Os10g39440	Os.49153.1.A1_x_at	membrane	transport	sugar:hydrogen symporter activity	0.210863	0.519996	0.365429	0.21859	0.598173
196	245	H+-pyrophosphatase	gi|3834302	LOC_Os02g33490	Os.19607.1.S1_at	plasma membrane	auxin polar transport	transporter activity	0.963829	1.22462	1.09422	0.184404	0.168525
196	246	H+-pyrophosphatase	gi|218190921	LOC_Os02g33490	Os.19607.1.S1_at	plasma membrane	auxin polar transport	transporter activity
197	247	ABC transporter (OsABCF4)	gi|115477865	LOC_Os08g45010	Os.11083.1.S1_at	plasma membrane	transport	transporter activity	0.343558	0.49204	0.417799	0.104992	0.251299
198	248	Iron-phytosiderophore transporter protein YS1-like (OsYSL8)	gi|90265683	LOC_Os02g02460	Os.53376.1.S1_at	plasma membrane			0.946237	0.963829	0.955033	0.0124393	0.013025
199	249	Lipid transfer-like protein	gi|125559236	LOC_Os07g43290	Os.9342.1.S1_at	plasma membrane	lipid transport	lipid binding		0.591562	0.591562
199	250	Lipid transfer-like protein	gi|218200056	LOC_Os07g43290	Os.9342.1.S1_at	plasma membrane	lipid transport	lipid binding	0.428549		0.428549
200	251	Lysine and histidine specific transporter	gi|125536241	LOC_Os12g14100	Os.52989.1.S1_at	membrane	transport	transporter activity		0.981748	0.981748
200	252	Lysine and histidine specific transporter	gi|115488002	LOC_Os12g14100	Os.52989.1.S1_at	membrane	transport	transporter activity	1.02802		1.02802
201	253	Maltose excess protein 1-like	gi|115460344	LOC_Os04g51330	Os.24793.1.A1_at	plasma membrane	transport	ransporter activity	1.88799		1.88799
201	254	Maltose excess protein 1-like	gi|125549606	LOC_Os04g51330	Os.24793.1.A1_at	plasma membrane	transport	transporter activity		1.30617	1.30617
202	255	Mechanosensitive ion channel	gi|38345847	LOC_Os04g47320	OsAffx.26499.1.S1_at	plasma membrane	transport		1.02802	0.946237	0.987127	0.0578266	0.0585807
203	256	Metal-nicotianamine transporter (OsYSL4)	gi|90265675	LOC_Os05g16290	Os.52710.1.S1_at	plasma membrane
204	257	Na+/H+ antiporter (ATCHX15)	gi|15128390	LOC_Os01g60140	OsAffx.23869.1.S1_at	plasma membrane	transport	transporter activity	0.353183	0.260615	0.306899	0.0654553	0.21328
205	258	Na+/H+ antiporter (ATCHX)	gi|125552765	LOC_Os05g40650	Os.54633.1.S1_at	integral to membrane	cation transport	transporter activity	0.337287		0.337287
206	259	Na+/H+ antiporter (ATCHX)	gi|125533127	LOC_Os11g01820	Os.53829.1.S1_at	integral to membrane	transport	transporter activity	4.01791	5.44503	4.73147	1.00913	0.21328
207	260	Nodulin-type transporter	gi|116309346	LOC_Os04g31924	Os.9481.1.S1_at	plasma membrane	transport	transporter activity	0.903649		0.903649
208	261	Phosphate transporter	gi|115448905	LOC_Os02g52860	Os.8496.1.S1_at	extracellular	transport	transporter activity
209	262	Phosphate transporter	gi|115467032	LOC_Os06g10810	Os.50535.1.S1_at	membrane	transport	transporter activity		0.972747	0.972747
209	263	Phosphate transporter	gi|125554506	LOC_Os06g10810	Os.50535.1.S1_at	membrane	transport	transporter activity	1.04713		1.04713
210	264	Phosphatidylinositol transfer protein	gi|222622116	LOC_Os02g04030	Os.9614.1.S1_at	plasma membrane	transport	transporter activity	1.95884	1.13763	1.54824	0.580688	0.375065
211	265	Phospholipid-transporting ATPase 4 (OsALA7)	gi|53793271	LOC_Os06g36990	Os.35568.1.S1_at	integral to membrane	phospholipid transport	transporter activity	2.55859	2.14783	2.35321	0.290448	0.123426
212	266	Plasma membrane H+-ATPase	gi|55771363	LOC_Os06g08310	Os.8093.2.S1_x_at	plasma membrane	transport	transporter activity	1.03753	1.03753	1.03753	0	0
213	267	Plasma membrane-type ATPase 8	gi|20302441	LOC_Os02g55400	Os.50459.1.S1_at	plasma membrane	transport	hydrolase activity	0.529663		0.529663
213	268	Plasma membrane-type ATPase 8	gi|47497038	LOC_Os02g55400	Os.50459.1.S1_at	plasma membrane	transport	hydrolase activity		0.413047	0.413047
214	269	Plastocyanin-like domain containing protein	gi|90399194	LOC_Os04g57750	Os.5821.1.S1_at	plasma membrane	electron transport	electron transporter activity	0.483059	0.501187	0.492123	0.0128187	0.0260478
215	270	Potassium efflux antiporter protein	gi|115461398	LOC_Os04g58620	Os.5720.1.S1_s_at	membrane	transport	potassium:hydrogen antiporter activity	0.496592		0.496592
215	271	Potassium efflux antiporter protein	gi|222629796	LOC_Os04g58620	Os.5720.1.S1_s_at	membrane	transport	potassium:hydrogen antiporter activity		0.296483	0.296483
216	272	Potassium transporter	gi|218195547	LOC_Os04g52120	Os.53894.1.S1_x_at	membrane	transport	transporter activity	0.862979		0.862979
216	273	Potassium transporter	gi|115460464	LOC_Os04g52120	Os.53894.1.S1_x_at	membrane	transport	transporter activity		0.277971	0.277971
217	274	Potassium transporter	gi|115477218	LOC_Os08g39950	Os.24908.1.S1_at	membrane	transport	transporter activity	2.60615	0.92045	1.7633	1.19197	0.675989
218	275	Potassium transporter	gi|125563512	LOC_Os09g21000	Os.53102.1.S1_s_at	membrane		transporter activity	3.87258	0.946237	2.40941	2.06923	0.858815
219	276	Potassium transporter 3	gi|75113001	LOC_Os01g27170	Os.36679.1.S1_at	membrane	transport	transporter activity	1.05682		1.05682
220	277	Purine permease	gi|38605752	LOC_Os04g49739	Os.25086.1.A1_at	membrane	transport	transporter activity	1.36773		1.36773
221	278	Putative transfer protein	gi|38636784	LOC_Os08g12520	Os.8166.1.S1_at	extracellular			1.49968	2.48886	1.99427	0.699451	0.35073
222	279	Monosaccharide transporter (STP subfamily)	gi|222622219	LOC_Os02g06540	Os.50048.1.S1_at	plasma membrane	transport	transporter activity	0.524807	0.30761	0.416209	0.153582	0.369003
223	280	Sucrose transporter (OsSUT1)	gi|108706417	LOC_Os03g07480	Os.51905.1.S1_at	plasma membrane	transport	transporter activity	1.88799	2.37684	2.13242	0.345668	0.162102
224	281	Sucrose transporter (OsSUT3)	gi|222641552	LOC_Os10g26470	Os.46781.1.S1_at	plasma membrane	transport	transporter activity		0.724436	0.724436
224	282	Sucrose transporter (OsSUT3)	gi|115481924	LOC_Os10g26470	Os.46781.1.S1_at	plasma membrane	transport	transporter activity	0.794328		0.794328
225	283	Monosaccharide transporter (AZT subfamily)	gi|115485493	LOC_Os11g28610	OsAffx.19058.1.S1_x_at	membrane	transport	transporter activity		0.218776	0.218776
225	284	Monosaccharide transporter (AZT subfamily)	gi|125534354	LOC_Os11g28610	OsAffx.19058.1.S1_x_at	membrane	transport	transporter activity	0.175388		0.175388
226	285	Sulfate transporter	gi|115466358	LOC_Os06g05160	Os.27076.1.S1_at	integral to membrane	transport	transporter activity	0.92045	0.954993	0.937721	0.0244256	0.0260478
227	286	Sulfate transporter	gi|115439607	LOC_Os01g52130	Os.41841.1.S1_at	membrane	transport	transporter activity	0.691831		0.691831
227	287	Sulfate transporter	gi|125527517	LOC_Os01g52130	Os.41841.1.S1_at	integral to membrane	sulfate transport	sulfate transmembrane transporter activity		0.737904	0.737904
228	288	TIC110	gi|10140720	LOC_Os10g35010	Os.37979.2.S1_at	membrane	transport	transporter activity	0.515229		0.515229
228	289	TIC110	gi|110289317	LOC_Os10g35010	Os.37979.2.S1_at	membrane	transport	transporter activity		0.972747	0.972747
228	290	TIC110	gi|125532467	LOC_Os10g35010	Os.37979.2.S1_at	membrane	transport	transporter activity	2.85759	2.24905	2.55332	0.4303	0.168525
229	291	Amino acid transporter	gi|218184594	LOC_Os10g30090	Os.46458.2.S1_x_at	membrane	transport	transporter activity	0.554626	0.416869	0.485748	0.0974084	0.200533
230	292	Amino acid transporter	gi|115489224	LOC_Os12g38570	Os.52739.1.S1_at	membrane	transport	transporter activity	1.05682		1.05682
231	293	Monosaccharide transporter (ERD subfamily)	gi|115465507	LOC_Os05g49270	Os.8275.1.S1_at	membrane	transport	transporter activity	1.10662		1.10662
232	294	Transportin-2	gi|38567827	LOC_Os04g59494	Os.24246.1.A1_at	membrane	transport	ransporter activity	2.42103	1.75388	2.08745	0.471745	0.225991
233	295	SPX domain-containing membrane protein	gi|75253347	LOC_Os06g03860	Os.15349.1.S1_a_at	plasma membrane	transport		0.260615	0.47863	0.369623	0.15416	0.417073
234	296	Ureide permease 2	gi|108862716	LOC_Os12g31850	Os.28190.2.S1_s_at	plasma membrane	transport	transporter activity	0.946237	0.946237	0.946237	4.21468e-08	4.45415e-08
235	297	VHA	gi|115451943	LOC_Os03g14690	Os.10779.1.S1_at	plasma membrane	transport	transporter activity	0.369828	0.413047	0.391438	0.0305607	0.0780728
236	298	VHA	gi|78707995	LOC_Os10g10500	Os.28056.1.S1_at	plasma membrane	transport	transporter activity	0.928966		0.928966
236	299	VHA	gi|218184229	LOC_Os10g10500	Os.28056.1.S1_at	plasma membrane	transport	transporter activity		0.912011	0.912011
237	300	VHA subunit A	gi|115444549	LOC_Os02g07870	Os.47485.1.S1_at	plasma membrane	transport	transporter activity	0.559758	0.49204	0.525899	0.0478839	0.0910516
238	301	VHA subunit C	gi|115437984	LOC_Os01g40470	Os.8078.1.S1_at	membrane	transport	transporter activity	0.413047	0.224905	0.318976	0.133037	0.417073
239	302	VHA subunit C	gi|115465801	LOC_Os05g51530	Os.15057.1.S1_at	plasma membrane	transport	transporter activity	0.409261	0.469894	0.439577	0.0428743	0.0975353
240	303	VHA subunit E	gi|115464515	LOC_Os05g40230	Os.53921.1.S1_at	membrane	transport	transporter activity	0.937562	0.666807	0.802184	0.191453	0.238664
241	304	VHA subunit G	gi|222623503	LOC_Os04g51270	Os.4737.1.S1_at	plasma membrane	transport	transporter activity
241	305	VHA subunit G	gi|116310923	LOC_Os04g51270	Os.4737.1.S1_at	plasma membrane	transport	transporter activity	0.672977	0.394457	0.533717	0.196943	0.369003
242	306	VHA subunit H	gi|218199814	LOC_Os07g36470	Os.12378.1.S1_at	plasma membrane	transport	transporter activity	3.66438	2.48886	3.07662	0.831217	0.270172
243	307	Voltage-dependent anion channel	gi|115438000	LOC_Os01g40570	Os.8309.1.S1_at	plasma membrane	transport	transporter activity	0.963829	0.981748	0.972788	0.0126706	0.013025
244	308	Zinc transporter	gi|30420736	LOC_Os05g03780	Os.8659.1.S1_at	membrane	transport	transporter activity	0.409261	0.758578	0.583919	0.247004	0.423011
membrane trafficking
245	309	AAA-type ATPase family protein	gi|218187789	LOC_Os01g12660	Os.32943.2.S1_x_at	plasma membrane	membrane fusion	ATPase activity	0.619441		0.619441
245	310	AAA-type ATPase family protein	gi|115435412	LOC_Os01g12660	Os.32943.2.S1_x_at	plasma membrane	membrane fusion	ATPase activity		0.487529	0.487529
246	311	Adapitin	gi|218192845	LOC_Os03g23950	Os.5414.1.S1_at	plasma membrane	transport	transporter activity
247	312	Alpha-SNAP	gi|115475700	LOC_Os08g18110	Os.9545.1.S1_at	plasma membrane	intracellular protein transport	soluble NSF attachment protein activity	1.01859	1.25893	1.13876	0.169942	0.149234
248	313	C2 calcium/lipid-binding region	gi|47497419	LOC_Os02g27110	Os.25005.1.A1_at	membrane	C2 calcium-dependent membrane targeting	phosphoinositide binding	2.53513	4.09261	3.31387	1.1013	0.332332
249	314	C2 calcium/lipid-binding region	gi|115462109	LOC_Os05g05650	Os.49454.1.S1_at	membrane	C2 calcium-dependent membrane targeting		0.963829		0.963829
249	315	C2 calcium/lipid-binding region	gi|125550850	LOC_Os05g05650	Os.49454.1.S1_at	membrane	C2 calcium-dependent membrane targeting			0.831764	0.831764
250	316	C2 calcium/lipid-binding region	gi|222635860	LOC_Os06g40570	OsAffx.5167.1.S1_x_at	plasma membrane	C2 calcium-dependent membrane targeting		1.27057		1.27057
251	317	Clathrin adaptor	gi|115440871	LOC_Os01g61710	Os.5854.1.S1_a_at	membrane coat	vesicle-mediated transport	clathrin binding		1.40605	1.40605
252	318	Clathrin assembly protein	gi|52077380	LOC_Os06g45050	Os.54880.1.S1_at	plasma membrane	vesicle-mediated transport	structural molecule activity		0.554626	0.554626
253	319	Clathrin assembly small subunit protein AP19	gi|115456139	LOC_Os03g59660	Os.53298.1.S1_at	membrane	transport	transporter activity	0.648634		0.648634
254	320	Coatomer subunit beta-1	gi|125525418	LOC_Os01g17430	Os.1236.1.S1_at	COPI vesicle coat	vesicle-mediated transport	protein transporter activity	1.69044	2.39883	2.04464	0.500909	0.244987
255	321	Coatomer subunit beta-1	gi|218185340	LOC_Os11g07280	Os.11596.1.S2_at	COPI vesicle coat	vesicle-mediated transport	clathrin binding	1.70608		1.70608
255	322	Coatomer subunit beta-1	gi|297611333	LOC_Os11g07280	Os.11596.1.S2_at	COPI vesicle coat	vesicle-mediated transport	clathrin binding		0.937562	0.937562
256	323	Coatomer subunit delta	gi|218196527	LOC_Os05g24601	Os.9802.1.S1_at	membrane	vesicle-mediated transport	protein transporter activity
256	324	Coatomer subunit delta	gi|222631062	LOC_Os05g24601	Os.9802.1.S1_at	membrane	vesicle-mediated transport	protein transporter activity	2.48886		2.48886
257	325	Coatomer subunit gamma-1	gi|218192372	LOC_Os03g12590	Os.43914.1.S1_x_at	membrane	transport	structural molecule activity	1.27057	1.1272	1.19889	0.101383	0.084564
258	326	Endoplasmic reticulum vesicle transporter protein	gi|108707873	LOC_Os03g20520	Os.10805.1.S1_at	plasma membrane	fatty acid biosynthetic process		0.310456	0.310456	0.310456	0	0
259	327	Endoplasmic reticulum vesicle transporter protein	gi|218193856	LOC_Os03g57100	Os.7300.1.S1_at	endoplasmic reticulum			0.398107	0.363078	0.380593	0.0247693	0.0650809
260	328	Exo70 exocyst complex subunit	gi|115484279	LOC_Os11g05880	Os.27320.1.S1_at	exocyst	vesicle docking during exocytosis	protein binding		1.25892	1.25892
261	329	Exo70 exocyst complex subunit	gi|115484357	LOC_Os11g06700	OsAffx.30847.2.S1_at	exocyst	vesicle docking during exocytosis	protein binding	1.04713	1.04713	1.04713	0	0
262	330	Exo70 exocyst complex subunit	gi|77553092	LOC_Os12g06840	OsAffx.30847.1.S1_s_at	exocyst	vesicle docking during exocytosis	protein binding	0.448745	0.288403	0.368574	0.113379	0.307615
263	331	Exocyst complex subunit Sec15-like	gi|125542521	LOC_Os03g06760	Os.34216.1.S1_x_at	exocyst	pollen tube growth		1.8197	2.51189	2.16579	0.489449	0.225991
264	332	Integral membrane Yip1 family	gi|115438460	LOC_Os01g42480	Os.20213.1.S1_at	membrane	vesicle-mediated transport		0.691831		0.691831
265	333	Mu-type subunit of clathrin adaptor complex	gi|115465203	LOC_Os05g46550	Os.49604.1.S1_at	clathrin vesicle coat	intracellular protein transport	protein transporter activity
266	334	Mu-type subunit of clathrin adaptor complex	gi|125527406	LOC_Os01g50770	Os.38379.1.S1_at	membrane	transport		1.02802		1.02802
267	335	Organelle fission mediator	gi|297598336	LOC_Os01g72280	Os.52785.1.S1_at	membrane	peroxisome fission	protein binding	0.990832		0.990832
268	336	P24-beta-type membrane component of COPI-/COPII-coated vesicle	gi|222625782	LOC_Os03g53310	Os.9084.1.S1_at	membrane	transport		0.195884	0.164437	0.180161	0.0222366	0.123426
269	337	P24-beta-type membrane component of COPI-/COPII-coated vesicle	gi|115477497	LOC_Os08g42050	Os.15173.1.S1_at	membrane	transport	transporter activity	0.239883	0.183654	0.211769	0.0397602	0.187753
270	338	Phosphate transporter traffic facilitator	gi|115486241	LOC_Os11g39650	Os.20727.1.S1_at	integral to endoplasmic reticulum membrane	ER to Golgi vesicle-mediated transport	nucleotide binding	0.724436		0.724436
271	339	Protein trafficking vesicle-associated protein	gi|125540465	LOC_Os02g42940	Os.5388.1.S1_at	membrane	transport	structural molecule activity		0.648634	0.648634
272	340	Protein trafficking vesicle-associated protein	gi|115474857	LOC_Os08g06020	Os.22692.1.S1_at	plasma membrane	transport	protein binding	0.794328		0.794328
273	341	Protein transport protein Sec24-like	gi|38346522	LOC_Os04g04020	Os.8704.1.S1_at	COPII vesicle coat	transport	transporter activity
274	342	Rab GDP dissociation inhibitor alpha	gi|2384760	LOC_Os05g23860	Os.1322.1.S1_at	membrane	plasma membrane to endosome transport	enzyme regulator activity
275	343	Ras-related protein	gi|297599697	LOC_Os02g43690	OsAffx.24709.1.S1_x_at	plasma membrane	ER to Golgi vesicle-mediated transport	GTP binding	3.16228	2.88403	3.02315	0.19675	0.0650809
276	344	Sar1-family small GTPase	gi|115436368	LOC_Os01g23620	Os.10984.1.S1_at	plasma membrane	rough ER to cis-Golgi vesicle-mediated transport	GTP binding	0.258226	0.233346	0.245786	0.017593	0.0715784
277	345	SEC1 family transport protein	gi|75109650	LOC_Os06g04450	Os.7031.1.S1_at	membrane fraction	protein secretion	protein transporter activity	3.94457	4.32514	4.13486	0.2691	0.0650809
278	346	SEC6	gi|125541142	LOC_Os02g51430	Os.11055.1.S1_at	plasma membrane	pollination		1.09648	1.05682	1.07665	0.028044	0.0260475
279	347	SEC7-like guanine nucleotide exchange family protein	gi|38344114	LOC_Os04g02690	Os.56328.1.S1_x_at	plasma membrane	regulation of vesicle targeting, to, from or within Golgi	GTP:GDP antiporter activity	0.337287	0.340408	0.338848	0.00220679	0.00651262
280	348	SEC8 exocyst complex component	gi|218200926	LOC_Os08g22864	Os.15141.1.S1_at	plasma membrane	pollen tube growth		1.03753	1.02802	1.03277	0.00672605	0.00651261
281	349	Secretory carrier-associated membrane protein 5	gi|222639956	LOC_Os08g06440	OsAffx.29065.1.S1_at	plasma membrane	transport	transporter activity		0.597035	0.597035
282	350	SNARE domain containing protein	gi|115446467	LOC_Os02g32740	Os.9621.1.S1_at	membrane fraction	membrane fraction	SNAP receptor activity	0.187068	0.226986	0.207027	0.0282265	0.136342
283	351	SNARE domain containing protein	gi|49328025	LOC_Os05g48020	Os.12395.1.S1_at	membrane	transport	transporter activity	1.02802	0.928966	0.978491	0.0700389	0.0715784
284	352	SNARE domain containing protein	gi|222640251	LOC_Os08g17600	Os.5966.1.S1_at	membrane	transport	protein binding	0.92045	0.946237	0.933343	0.0182346	0.0195368
285	353	Synaptobrevin-like vesicle-trafficking protein	gi|218191763	LOC_Os02g55990	Os.8229.1.S1_at	membrane	transport		0.444631	0.401791	0.423211	0.0302928	0.0715785
286	354	Synaptotagmin-type membrane-trafficking protein	gi|115480413	LOC_Os09g36770	Os.22661.2.S1_x_at	plasma membrane	membrane-trafficking		0.831764		0.831764
286	355	Synaptotagmin-type membrane-trafficking protein	gi|125564526	LOC_Os09g36770	Os.22661.2.S1_x_at	plasma membrane	membrane-trafficking			0.717794	0.717794
287	356	Syntaxin	gi|125525230	LOC_Os01g15110	Os.15140.1.S1_at	trans-Golgi network transport vesicle	intra-Golgi vesicle-mediated transport	t-SNARE activity	0.990832		0.990832
288	357	Syntaxin 52	gi|115443843	LOC_Os02g02720	Os.12213.1.S1_at	membrane	transport	protein binding	0.57544	0.691831	0.633635	0.0823009	0.129887
289	358	Syntaxin 6	gi|108864037	LOC_Os11g06740	OsAffx.7024.1.S1_at	membrane	transpor	protein binding	1.10662		1.10662
290	359	Transmembrane 9 superfamily member	gi|125597621	LOC_Os06g37160	Os.15320.1.S1_at	plasma membrane	involved in cell adhesion and phagocytosis		0.887156		0.887156
290	360	Transmembrane 9 superfamily member	gi|53791995	LOC_Os06g37160	Os.15320.1.S1_at	plasma membrane	involved in cell adhesion and phagocytosis			0.394457	0.394457
291	361	Transmembrane 9 superfamily member	gi|218201585	LOC_Os09g38530	Os.8322.1.S2_at	plasma membrane	involved in cell adhesion and phagocytosis		0.816582		0.816582
291	362	Transmembrane 9 superfamily member	gi|218202616	LOC_Os09g38530	Os.8322.1.S2_at	plasma membrane	involved in cell adhesion and phagocytosis		0.685488		0.685488
292	363	Transmembrane 9 superfamily member	gi|115487610	LOC_Os12g07670	Os.9399.1.S1_at	phragmoplast	membrane fusion	t-SNARE activity	0.801678		0.801678
293	364	Transport protein Sec23	gi|62734287	LOC_Os11g24560	Os.6807.1.S1_at	COPII vesicle coat	transport	transporter activity	3.01995	3.46737	3.24366	0.316371	0.0975353
294	365	Transport protein Sec61 subunit alpha	gi|222624444	LOC_Os03g11440	Os.28148.1.S1_at	membrane	protein secretion	protein transmembrane transporter activity	0.972747	1	0.986374	0.0192706	0.0195369
295	366	T-SNARE	gi|115451783	LOC_Os03g13380	Os.47365.1.S1_x_at	integral to membrane	membrane fusion		0.387258	0.310456	0.348857	0.054307	0.155671
296	367	Vesicle coat complex COPI	gi|218199265	LOC_Os07g10150	Os.7984.1.S1_at	membrane	vesicle-mediated transport	clathrin binding	2.80543	2.37684	2.59114	0.303061	0.116961
297	368	Vesicle tethering family protein	gi|115488916	LOC_Os12g35360	Os.7208.1.S1_at	membrane	Golgi vesicle transport	protein transporter activity	1.48594		1.48594
297	369	Vesicle tethering family protein	gi|218187007	LOC_Os12g35360	Os.7208.1.S1_at	membrane	Golgi vesicle transport	protein transporter activity		0.990832	0.990832
298	370	Vesicle transport v-SNARE 13	gi|115437652	LOC_Os01g37980	Os.15638.1.S1_at	membrane	transport	protein binding	0.946237	0.937562	0.9419	0.00613426	0.00651265
299	371	Vesicle transport v-SNARE 13	gi|115439483	LOC_Os01g51120	Os.37895.1.S1_x_at	membrane	transport	protein binding
300	372	Vesicle-associated membrane protein	gi|125585044	LOC_Os03g06960	Os.18361.1.S1_at	plasma membrane	vesicle-mediated transport		0.946237	0.903649	0.924943	0.030114	0.0325577
301	373	Vesicle-associated membrane protein	gi|115456011	LOC_Os03g58840	Os.7234.1.S1_at	plasma membrane	transport			0.704693	0.704693
302	374	Vesicle-fusing ATPase	gi|218197113	LOC_Os05g44310	Os.22280.1.S1_at	membrane		protein binding
302	375	Vesicle-fusing ATPase	gi|115464927	LOC_Os05g44310	Os.22280.1.S1_at	plasma membrane		protein binding	2.29087	2.51189	2.40138	0.156284	0.0650809
303	376	Vps51/Vps67	gi|218189148	LOC_Os01g56910	Os.46009.1.S1_at	membrane			0.544503		0.544503
303	377	Vps51/Vps67	gi|115440279	LOC_Os01g56910	Os.46009.1.S1_at	plasma membrane
wall remodeling and metabolism
304	378	1,3-beta-glucan synthase	gi|222624093	LOC_Os06g08380	OsAffx.27509.1.S2_at	plasma membrane	callose deposition in cell wall	1,3-beta-glucan synthase activity	1.00925		1.00925
304	379	1,3-beta-glucan synthase	gi|55771366	LOC_Os06g08380	OsAffx.27509.1.S2_at	plasma membrane	carbohydrate metabolic process	transferase activity	0.946237	0.946237	0.946237	0	0
304	380	1,3-beta-glucan synthase	gi|218197708	LOC_Os06g08380	OsAffx.27509.1.S2_at	plasma membrane	carbohydrate metabolic process	transferase activity	0.954993	0.704693	0.829843	0.176988	0.21328
304	381	1,3-beta-glucan synthase	gi|222634838	LOC_Os06g08380	OsAffx.27509.1.S2_at	plasma membrane	pollination;cell growth		0.847227		0.847227
304	382	1,3-beta-glucan synthase	gi|55295882	LOC_Os06g08380	OsAffx.27509.1.S2_at	plasma membrane	carbohydrate metabolic process	transferase activity		0.990832	0.990832
304	383	1,3-beta-glucan synthase	gi|218191976	LOC_Os06g08380	OsAffx.27509.1.S2_at	plasma membrane	carbohydrate metabolic process	transferase activity		0.862979	0.862979
305	384	ADP glucose pyrophosphorylase large subunit	gi|5091608	LOC_Os05g50380	Os.27601.1.A1_at	membrane	carbohydrate metabolic process	transferase activity		1.33045	1.33045
305	385	ADP glucose pyrophosphorylase large subunit	gi|2627058	LOC_Os05g50380	Os.27601.1.A1_at	membrane	carbohydrate metabolic process	transferase activity
306	386	Alpha-1,4-glucan-protein synthase	gi|3646373	LOC_Os03g40270	Os.5039.1.S1_at	membrane	carbohydrate metabolic process	catalytic activity	1.59956		1.59956
307	387	Alpha-expansin OsEXPA26	gi|16517062	LOC_Os12g36040	Os.20191.1.S1_at	plant-type cell wall	plant-type cell wall modification during multidimensional cell growth		4.2462	4.36516	4.30568	0.0841194	0.0195369
308	388	Beta-expansin	gi|115450175	LOC_Os03g01640	Os.2405.1.S1_at	cell wall	plant-type cell wall modification during multidimensional cell growth		6.91831	6.30957	6.61394	0.430441	0.0650809
309	389	Beta-galactosidase, Glycosyl hydrolase family 35	gi|115477689	LOC_Os08g43570	Os.18310.1.S1_at	endoplasmic reticulum	carbohydrate metabolic process	hydrolase activity	4.2462	4.16869	4.20744	0.054802	0.013025
310	390	Beta-galactosidase , 35	gi|222642000	LOC_Os09g36810	Os.49945.1.S1_at	Golgi apparatus	carbohydrate metabolic process	hydrolase activity	0.2208	0.21677	0.218785	0.0028497	0.0130251
311	391	Beta-glucosidase, Glycosyl hydrolase family 3	gi|125545728	LOC_Os03g53790	Os.18244.1.S1_at	cell wall	carbohydrate metabolic process	hydrolase activity		3.76704	3.76704
311	392	Beta-glucosidase, Glycosyl hydrolase family 3	gi|115455347	LOC_Os03g53790	Os.18244.1.S1_at	cell wall	carbohydrate metabolic process	hydrolase activity	5.49541		5.49541
312	393	Cell wall adhesin	gi|222615742	LOC_Os11g11710	Os.9643.1.S1_at	extracellular			3.49945	3.04789	3.27367	0.319299	0.0975353
312	394	Cell wall adhesin	gi|218185473	LOC_Os11g11710	Os.9643.1.S1_at	extracellular
313	395	Cell wall adhesin	gi|125576646	LOC_Os11g11730	Os.9607.1.S1_at	plasma membrane			3.46737	3.13329	3.30033	0.236232	0.0715784
313	396	Cell wall adhesin	gi|125559515	LOC_Os11g11730	Os.9607.1.S1_at	plasma membrane
314	397	Cellulose synthase-like protein D5	gi|171769908	LOC_Os06g22980	Os.53359.1.S1_at	plasma membrane	cell wall biogenesis	cellulose synthase activity	0.37325	0.194089	0.283669	0.126686	0.446599
315	398	CSLD3 - cellulose synthase-like family D	gi|297726331	LOC_Os08g25710	OsAffx.17155.1.S1_x_at	plasma membrane	plant-type cell wall biogenesis	cellulose synthase activity	0.322107		0.322107
315	399	CSLD3 - cellulose synthase-like family D	gi|218201003	LOC_Os08g25710	OsAffx.17155.1.S1_x_at	plasma membrane	plant-type cell wall biogenesis	cellulose synthase activity		0.30761	0.30761
316	400	Endoglucanase, Glycosyl hydrolase family 9	gi|125556752	LOC_Os06g50140	Os.50481.1.S1_at	plasma membrane	carbohydrate metabolic process	hydrolase activity	1	0.972747	0.986374	0.0192706	0.0195369
317	401	Expansin	gi|125562574	LOC_Os08g44790	Os.53024.1.S1_at	cell wall	cell wall modification during multidimensional cell growth			1.07647	1.07647
317	402	Expansin	gi|125604342	LOC_Os08g44790	Os.53024.1.S1_at	cell wall	cell wall modification during multidimensional cell growth		2.88403		2.88403
318	403	Expansin	gi|115483270	LOC_Os10g40090	Os.12697.1.S1_at	extracellular region	plant-type cell wall modification during multidimensional cell growth		5.44503	5.97035	5.70769	0.371462	0.065081
319	404	Fasciclin-like arabinogalactan protein	gi|115446025	LOC_Os02g26320	Os.55769.1.S1_at	anchored to membrane	N-terminal protein myristoylation		0.524808		0.524808
320	405	Glucan endo-1,3-beta-glucosidase, Glycosyl hydrolases family 17	gi|28269434	LOC_Os03g57880	OsAffx.25749.1.S1_at	plasma membrane	carbohydrate metabolic process	hydrolase activity	0.654636	0.340408	0.497522	0.222193	0.446599
321	406	Glucan endo-1,3-beta-glucosidase, Glycosyl hydrolases family 17	gi|125597725	LOC_Os06g39060	Os.4941.1.S1_at	membrane	carbohydrate metabolic process	hydrolase activity	1.01859	0.724436	0.871514	0.207999	0.238664
322	407	Glucose-1-phosphate adenylyltransferase large subunit 2	gi|22831238	LOC_Os07g13980	Os.25696.2.S1_x_at	membrane	carbohydrate metabolic process	transferase activity		1.25892	1.25892
323	408	Glucose-6-phosphate isomerase	gi|115467434	LOC_Os06g14510	Os.4697.1.S1_at	plasma membrane	carbohydrate metabolic process	catalytic activity	3.63078		3.63078
323	409	Glucose-6-phosphate isomerase	gi|218197916	LOC_Os06g14510	Os.4697.1.S1_at	plasma membrane	carbohydrate metabolic process	catalytic activity		3.0761	3.0761
324	410	Beta-fructosidase, invertase, glycosyl hydrolases famnily32	gi|115443693	LOC_Os02g01590	Os.47792.1.S1_at	cell wall	carbohydrate metabolic process	hydrolase activity	0.239883	0.235505	0.237694	0.00309598	0.0130251
325	411	Glycosyl hydrolases family 32	gi|115459644	LOC_Os04g45290	Os.19361.1.S2_at	cell wall	sucrose catabolic process	hydrolyzing O-glycosyl compounds	0.239883		0.239883
325	412	Glycosyl hydrolases family 32	gi|116310092	LOC_Os04g45290	Os.19361.1.S2_at	cell wall	sucrose catabolic process	hydrolyzing O-glycosyl compounds		0.170608	0.170608
326	413	Polygalacturonate 4-alpha-galacturonosyltransferase, glycosyl transferase family 8	gi|115480327	LOC_Os09g36190	Os.7210.1.S1_at	Golgi apparatus	carbohydrate metabolic process	transferase activity	0.809096		0.809096
327	414	Glycosyltransferase family protein	gi|125555973	LOC_Os06g40060	Os.14852.1.A1_at	membrane	carbohydrate metabolic process	transferase activity	0.376704		0.376704
328	415	Glyoxal oxidase-related protein	gi|115465397	LOC_Os05g48520	Os.53194.1.S1_at	extracellular			0.954993		0.954993
328	416	Glyoxal oxidase-related protein	gi|125553282	LOC_Os05g48520	Os.53194.1.S1_at	extracellular				1.10662	1.10662
329	417	GPI-anchored COBRA-type protein	gi|125556529	LOC_Os06g47110	OsAffx.15964.1.S1_at	plasma membrane	involvement in cellulose microfibril orientation,		0.474242	0.954993	0.714617	0.339942	0.475698
330	418	Group 3 pollen allergen	gi|52075909	LOC_Os06g45150	OsAffx.15933.1.S1_s_at	extracellular region			3.76704	3.49945	3.63324	0.189212	0.052078
331	419	Invertase/pectin methylesterase inhibitor	gi|125525600	LOC_Os01g20970	Os.8072.1.S1_at	endomembrane system	polar nucleus fusion	pectinesterase inhibitor activity	1.00925	0.903649	0.956451	0.074673	0.078073
332	420	Invertase/pectin methylesterase inhibitor	gi|125527408	LOC_Os01g50810	Os.19770.1.S1_at	cell wall	polar nucleus fusion	pectinesterase inhibitor activity	1.00925		1.00925
333	421	Invertase/pectin methylesterase inhibitor	gi|115462985	LOC_Os05g20570	Os.22396.1.S1_at	endomembrane system	polar nucleus fusion	pectinesterase inhibitor activity	2.60615	2.75423	2.68019	0.104705	0.0390662
334	422	Invertase/pectin methylesterase inhibitor	gi|77556145	LOC_Os12g37480	OsAffx.32068.1.S1_at	extracellular	metabolic process	hydrolase activity	0.928966		0.928966
335	423	Invertase/pectin methylesterase inhibitor	gi|297596455	LOC_Os01g14940	OsAffx.23252.1.S1_at	extracellular	metabolic process	enzyme regulator activity	0.758578		0.758578
336	424	Invertase/pectin methylesterase inhibitor	gi|115474755	LOC_Os08g04650	Os.53290.1.S1_at	endomembrane system	polar nucleus fusion	pectinesterase inhibitor activity	1.83654	1.59956	1.71805	0.16757	0.0975353
337	425	Invertase/pectin methylesterase inhibitor	gi|125574220	LOC_Os10g10700	OsAffx.30382.1.S1_at	plasma membrane	metabolic process	enzyme regulator activity	0.505825		0.505825
337	426	Invertase/pectin methylesterase inhibitor	gi|125531333	LOC_Os10g10700	OsAffx.30382.1.S1_at	plasma membrane	metabolic process	enzyme regulator activity		0.981748	0.981748
338	427	Pectate lyase	gi|115445003	LOC_Os02g12300	Os.53956.1.S1_at	extracellular	metabolic process	catalytic activity		2.80543	2.80543
338	428	Pectate lyase	gi|222622421	LOC_Os02g12300	Os.53956.1.S1_at	extracellular	metabolic process	catalytic activity	1.48594		1.48594
339	429	Pectin methylesterase	gi|115479305	LOC_Os09g26360	Os.53386.1.S1_at	cell wall	cell wall modification	pectinesterase activity	0.972747	0.946237	0.959492	0.0187455	0.0195369
340	430	Pectin methylesterase 6	gi|115452515	LOC_Os03g18860	Os.53030.1.S1_at	cell wall	cell wall modification	pectinesterase activity	1.85353	1.52757	1.69055	0.230492	0.136342
341	431	Pectinacetylesterase	gi|222629489	LOC_Os04g51340	Os.8064.1.S1_at	cell wall	metabolic process	hydrolase activity		1	1
341	432	Pectinacetylesterase	gi|218195505	LOC_Os04g51340	Os.8064.1.S1_at	cell wall	metabolic process	hydrolase activity	0.972747		0.972747
342	433	Pectinesterase	gi|115452623	LOC_Os03g19610	Os.18212.1.S1_at	cell wall	metabolic process	hydrolase activity	4.48745	4.65586	4.57166	0.119082	0.0260478
343	434	Pectinesterase	gi|125544212	LOC_Os03g28090	Os.52831.1.S1_at	cell wall	metabolic process	enzyme regulator activity	0.963829	0.912011	0.93792	0.036641	0.0390662
344	435	Pectinesterase	gi|116310053	LOC_Os04g38560	Os.18265.1.S1_at	cell wall	carbohydrate metabolic process	hydrolase activity		0.963829	0.963829
344	436	Pectinesterase	gi|125548569	LOC_Os04g38560	Os.18265.1.S1_at	cell wall	carbohydrate metabolic process	hydrolase activity	0.515229		0.515229
345	437	Pectinesterase	gi|125549932	LOC_Os04g54850	Os.351.1.S1_at	cell wall	carbohydrate metabolic process	hydrolase activity	0.49204		0.49204
345	438	Pectinesterase	gi|90399222	LOC_Os04g54850	Os.351.1.S1_at	cell wall	carbohydrate metabolic process	hydrolase activity		0.469894	0.469894
346	439	Pectinesterase	gi|125601598	LOC_Os07g49100	Os.34354.1.S1_at	cell wall	carbohydrate metabolic process	hydrolase activity	1.94089	1.95884	1.94987	0.0126988	0.00651264
347	440	Pectinesterase	gi|115486641	LOC_Os11g45720	Os.8099.1.S1_at	cell wall	carbohydrate metabolic process	hydrolase activity	3.87258	3.87258	3.87258	0	0
348	441	Pectinesterase	gi|108864650	LOC_Os11g45730	Os.6348.1.S1_x_at	cell wall	metabolic process	hydrolase activity	3.80189	3.83707	3.81948	0.0248749	0.00651264
349	442	Pectinesterase	gi|218187082	LOC_Os12g37660	Os.8076.1.S1_at	cell wall	carbohydrate metabolic process	hydrolase activity		4.87529	4.87529
349	443	Pectinesterase	gi|115489104	LOC_Os12g37660	Os.8076.1.S1_at	cell wall	carbohydrate metabolic process	hydrolase activity	5.59758		5.59758
350	444	Phosphoglucomutase	gi|218193632	LOC_Os03g50480	Os.5894.1.S1_at	plasma membrane	carbohydrate metabolic process	phosphoglucomutase activity	0.704693	0.319154	0.511923	0.272617	0.532536
351	445	Pollen tube wall-associated extensin-type glycoprotein	gi|218188190	LOC_Os01g25460	Os.18286.1.S1_s_at	extracellular		structural molecule activity	3.01995	2.96483	2.99239	0.0389761	0.0130251
352	446	Polygalacturonase, Glycosyl hydrolases family 28	gi|115437052	LOC_Os01g33300	Os.8128.1.S1_at	endomembrane system	carbohydrate metabolic process	polygalacturonase activity	0.340408	0.340408	0.340408	0	0
353	447	Polygalacturonase, Glycosyl hydrolases family 28	gi|115468924	LOC_Os06g40890	Os.53450.1.S1_at	extracellular	carbohydrate metabolic process	hydrolase activity		0.212814	0.212814
353	448	Polygalacturonase, Glycosyl hydrolases family 28	gi|222635874	LOC_Os06g40890	Os.53450.1.S1_at	extracellular	carbohydrate metabolic process	hydrolase activity	0.946237		0.946237
354	449	Protein glycosyltransferase 48 kDa subunit	gi|222636651	LOC_Os07g10830	Os.10561.1.S1_at	membrane	cell wall organization	glycotransferase activity	1.83654	1.90546	1.871	0.0487355	0.0260478
355	450	Protein glycosyltransferase 67 kDa subunit	gi|115463069	LOC_Os05g23600	Os.13745.1.S1_at	endoplasmic reticulum	protein modification process	transferase activity	0.972747		0.972747
355	451	Protein glycosyltransferase 67 kDa subunit	gi|222629850	LOC_Os05g23600	Os.13745.1.S1_at	membrane	protein modification process	transferase activity	0.711214		0.711214
356	452	Rhamnose synthase	gi|297721503	LOC_Os02g45540	Os.6053.1.S1_at	plasma membrane	extracellular polysaccharide biosynthetic process	UDP-4-keto-rhamnose-4-keto-reductase activity	2.91072	3.25087	3.0808	0.240527	0.0780729
357	453	Sucrose-phosphate synthase	gi|51535475	LOC_Os06g43630	OsAffx.15911.1.S1_x_at	plasma membrane	carbohydrate metabolic process	transferase activity	0.928966	0.990832	0.959899	0.0437456	0.0455731
358	454	UDP-glucose pyrophosphorylase	gi|7417426	LOC_Os02g02560	Os.2370.1.S1_at	plasma membrane	carbohydrate metabolic process	transferase activity		5.29664	5.29664
358	455	UDP-glucose pyrophosphorylase	gi|115443819	LOC_Os02g02560	Os.2370.1.S1_at	plasma membrane	carbohydrate metabolic process	transferase activity	25.1189	25.1189	25.1189	0	0
359	456	UDP-glucuronic acid decarboxylase	gi|56201956	LOC_Os01g62020	Os.9835.1.S1_a_at	membrane	carbohydrate metabolic process	catalytic activity	1.35519	1.23595	1.29557	0.0843168	0.0650809
360	457	Xylose isomerase	gi|218200228	LOC_Os07g47290	Os.11026.1.S1_at	membrane	carbohydrate metabolic process	catalytic activity	1.69044		1.69044
cytoskeleton dynamic
361	458	Actin	gi|115454971	LOC_Os03g50885	Os.6379.1.S1_at	plasma membrane	cellular component organization	structural molecule activity	5.15229	5.05825	5.10527	0.0664963	0.013025
361	459	Actin	gi|20322	LOC_Os03g50885	Os.6379.1.S1_at	plasma membrane	cellular component organization	structural molecule activity		1.09648	1.09648
362	460	Actin	gi|115482882	LOC_Os10g36650	Os.19742.1.S1_at	plasma membrane	cell growth	structural molecule activity	4.44631	4.28549	4.3659	0.113722	0.0260479
363	461	Actin-binding protein	gi|115447541	LOC_Os02g42820	OsAffx.12463.1.S1_at	cytoskeleton	cellular component organization	protein binding	0.16293	0.159956	0.161443	0.0021028	0.0130251
364	462	Actin-binding protein	gi|115459610	LOC_Os04g45010	Os.52919.1.S1_at	cytoskeleton	cellular component organization	protein binding	0.30479	0.328095	0.316442	0.0164797	0.0520779
365	463	Actin-depolymerizing factor	gi|115447755	LOC_Os02g44470	Os.52855.1.S1_at	actin filament		actin binding	2.85759		2.85759
365	464	Actin-depolymerizing factor	gi|125540584	LOC_Os02g44470	Os.52855.1.S1_at	actin filament		actin binding		3.43558	3.43558
366	465	Actin-depolymerizing factor	gi|218199609	LOC_Os07g30090	Os.10075.1.S1_at	cytoskeleton	remodeling of actin cytoskeleton	actin binding	3.76704	3.98107	3.87405	0.151345	0.0390662
367	466	Actin-related protein 2/3 complex subunit 3	gi|50251225	LOC_Os02g14000	Os.10246.1.S1_at	cytoskeleton		structural molecule activity	1.01859		1.01859
368	467	Alpha integrin-like protein	gi|115443607	LOC_Os02g01070	Os.52725.2.S1_at	plasma membrane			0.990832		0.990832
369	468	ATCAP1; actin	gi|115476676	LOC_Os08g34780	Os.49451.1.S1_at	plasma membrane	cellular component organization	protein binding	14.3219	10.4713	12.3966	2.72278	0.21964
370	469	Kinesin-13A	gi|218196122	LOC_Os05g06280	Os.9766.1.S1_at	plasma membrane	cell differentiation	motor activity	0.369828	0.260615	0.315222	0.0772252	0.244987
371	470	Beta-tubulin	gi|115454449	LOC_Os03g45920	Os.11155.1.S1_at	plasma membrane	response to salt stress	structural molecule activity	2.58226	2.70396	2.64311	0.0860536	0.0325577
372	471	Dynamin	gi|218189626	LOC_Os01g69130	Os.15524.1.S1_at	plasma membrane	peroxisome fission	GTP binding	1		1
372	472	Dynamin	gi|222619771	LOC_Os01g69130	Os.15524.1.S1_at	membrane	cellular component organization	protein binding		1.03753	1.03753
373	473	Dynamin	gi|18071348	LOC_Os03g50520	Os.9442.1.S1_s_at	plasma membrane	cellular component organization	binding	0.981748	0.963829	0.972788	0.0126706	0.013025
374	474	Dynamin	gi|115461204	LOC_Os04g57350	Os.18279.1.S1_at	cytoskeleton	cellular component organization	binding	1.01859	1.01859	1.01859	0	0
375	475	Dynamin	gi|222619050	LOC_Os05g48240	Os.8710.1.S1_at	plasma membrane	multicellular organismal development	protein binding
375	476	Dynamin	gi|218188848	LOC_Os05g48240	Os.8710.1.S1_at	plasma membrane	multicellular organismal development	protein binding
375	477	Dynamin	gi|115465357	LOC_Os05g48240	Os.8710.1.S1_at	plasma membrane	multicellular organismal development	protein binding	1		1
375	478	Dynamin	gi|222632510	LOC_Os05g48240	Os.8710.1.S1_at	plasma membrane	multicellular organismal development	protein binding		0.972747	0.972747
376	479	Dynamin-2B	gi|218201179	LOC_Os08g32920	Os.9608.2.S1_x_at	plasma membrane	Golgi to vacuole transport	GTPase activity	0.990832	0.972747	0.98179	0.0127879	0.0130251
377	480	Fimbrin-like protein 2	gi|115446989	LOC_Os02g37580	Os.49960.1.S1_at	cytoskeleton	cell growth	actin binding	4.92039		4.92039
377	481	Fimbrin-like protein 2	gi|218191071	LOC_Os02g37580	Os.49960.1.S1_at	cytoskeleton	cell growth	actin binding		5.86138	5.86138
378	482	Fimbrin-like protein 2	gi|125540917	LOC_Os02g48740	Os.23544.1.S1_at	cytoskeleton	cell growth	protein binding	0.963829		0.963829
378	483	Fimbrin-like protein 2	gi|115448327	LOC_Os02g48740	Os.23544.1.S1_at	cytoskeleton	cell growth	protein binding		0.625173	0.625173
379	484	Group-I formin	gi|75271666	LOC_Os04g01070	Os.54140.1.S1_at	plasma membrane	actin filament polymerization	actin binding	0.461318	1.55597	1.00864	0.774033	0.767402
380	485	Heavy chain component of kinesin complex	gi|222623662	LOC_Os02g50910	Os.49492.1.S1_at	microtubule associated complex	microtubule-based movement	microtubule motor activity
381	486	Kinesin light chain	gi|115448207	LOC_Os02g47880	Os.48270.1.A1_at	plasma membrane	cell growth	binding	3.19154	2.72898	2.96026	0.327079	0.11049
382	487	Kinesin motor domain containing protein	gi|222622472	LOC_Os02g13580	OsAffx.24229.1.S1_at	plasma membrane	microtubule-based movement	motor activity	0.963829	0.912011	0.93792	0.036641	0.0390662
383	488	Kinesin motor domain containing protein	gi|222641957	LOC_Os09g35890	Os.31112.2.S1_at	plasma membrane	microtubule-based movement	motor activity	0.731139	0.870964	0.801051	0.0988709	0.123426
384	489	Kinesin motor protein-related	gi|222635203	LOC_Os06g11380	Os.14390.1.S1_at	plasma membrane	metabolic process	motor activity	1.03753	0.946237	0.991883	0.0645524	0.0650807
385	490	Kinesin-4	gi|222616374	LOC_Os11g44880	OsAffx.19377.1.S1_at	microtubule associated complex	microtubule-based movement	microtubule motor activity	0.981748	0.963829	0.972788	0.0126706	0.013025
386	491	Microtubule associated protein	gi|115442097	LOC_Os01g71040	Os.18275.1.S1_at	membrane			0.954993	0.937562	0.946277	0.0123253	0.013025
387	492	Microtubule associated protein	gi|115443941	LOC_Os02g03400	Os.53423.1.S1_at	cytoskeleton	cellular component organization	protein binding	0.990832	0.990832	0.990832	0	0
388	493	Microtubule-associated protein	gi|218189274	LOC_Os01g60040	Os.31272.1.S2_at	cortical microtubule cytoskeleton	cell plate formation involved in plant-type cell wall biogenesis	microtubule binding	0.981748	0.296483	0.639116	0.484555	0.758166
389	494	Myosin	gi|20503048	LOC_Os06g29350	Os.50335.1.S1_at	cytoskeleton	actin filament-based movement	motor activity		0.440555	0.440555
389	495	Myosin	gi|115468142	LOC_Os06g29350	Os.50335.1.S1_at	cytoskeleton	actin filament-based movement	motor activity	0.519996	0.539511	0.529753	0.0137989	0.0260478
390	496	Myosin head family protein	gi|222632377	LOC_Os05g46030	OsAffx.27335.1.S1_x_at	cytoskeleton	cellular component organization	motor activity		0.524808	0.524808
391	497	Myosin heavy chain	gi|222630737	LOC_Os12g17310	Os.15013.1.S1_at	plasma membrane			0.972747	0.981748	0.977248	0.00636447	0.00651265
392	498	Paramyosin	gi|125563998	LOC_Os09g28450	OsAffx.17946.1.S1_at	plasma membrane	cellular component organization	protein binding	0.972747	0.928966	0.950857	0.0309577	0.0325577
393	499	Profilin	gi|115466468	LOC_Os06g05880	Os.10152.1.S1_at	cytoskeleton	cellular component organization	protein binding		0.990832	0.990832
394	500	Tubulin	gi|222631593	LOC_Os05g34170	Os.45929.1.S1_at	plasma membrane	cellular component organization	structural molecule activity		1	1
395	501	Tubulin alpha-1 chain	gi|115472953	LOC_Os07g38730	Os.9504.1.S1_at	plasma membrane	microtubule-based movement	structural constituent of cytoskeleton	8.87156	8.55067	8.71111	0.226906	0.0260479
396	502	Tubulin binding cofactor C	gi|115444803	LOC_Os02g10130	Os.17046.1.S1_at	cytoskeleton		binding	3.76704	3.90841	3.83772	0.0999642	0.0260478
397	503	Tubulin binding cofactor C	gi|115468956	LOC_Os06g41110	Os.4849.1.S1_at	cytoskeleton		binding	7.72681	7.51623	7.62152	0.1489	0.0195368
398	504	Villin	gi|218195512	LOC_Os04g51440	Os.25624.1.S1_at	cytoskeleton	multicellular organismal development	protein binding	3.13329		3.13329
398	505	Villin	gi|38344157	LOC_Os04g51440	Os.25624.1.S1_at	cytoskeleton	multicellular organismal development	protein binding		1.65959	1.65959
protein destination
399	506	26S protease regulatory subunit 8	gi|115468800	LOC_Os06g39870	Os.5316.1.S1_at	plasma membrane	protein metabolic process	hydrolase activity
400	507	26S proteasome non-ATPase regulatory subunit 3	gi|222640984	LOC_Os08g43640	Os.8718.1.S1_at	plasma membrane	protein metabolic process		3.0761	3.10456	3.09033	0.0201263	0.00651267
401	508	26S proteasome non-ATPase regulatory subunit 6	gi|90265119	LOC_Os04g40850	Os.15236.1.S1_at	plasma membrane	ubiquitin-dependent protein catabolic process		1.95885		1.95885
402	509	Aspartyl protease	gi|115465837	LOC_Os05g51750	Os.49592.1.S1_at	extracellular	protein metabolic process	hydrolase activity	1.07647		1.07647
402	510	Aspartyl protease	gi|125553570	LOC_Os05g51750	Os.49592.1.S1_at	extracellular	protein metabolic process	hydrolase activity		1.00925	1.00925
403	511	Aspartyl protease	gi|218199944	LOC_Os07g40260	Os.37844.1.S1_at	plasma membrane	protein metabolic process	hydrolase activity		0.544503	0.544503
404	512	Aspartyl protease	gi|115484503	LOC_Os11g08100	Os.10861.1.S1_at	extracellular	protein metabolic process	pepsin A activity		0.990832	0.990832
405	513	Chaperone protein dnaJ	gi|222623377	LOC_Os02g43930	Os.12175.1.S1_at	plasma membrane	protein metabolic process	protein binding
406	514	Chaperone protein dnaJ	gi|115455793	LOC_Os03g57340	Os.12385.1.S1_at	plasma membrane	protein metabolic process	protein binding	1.11686		1.11686
406	515	Chaperone protein dnaJ	gi|125545968	LOC_Os03g57340	Os.12385.1.S1_at	plasma membrane	protein metabolic process	protein binding		1.90546	1.90546
407	516	Co-chaperone protein SBA1	gi|218201026	LOC_Os08g27070	Os.10188.1.S1_at	plasma membrane				2.10863	2.10863
408	517	COP9 complex subunit 2	gi|56783671	LOC_Os01g17180	Os.25964.1.S1_a_at	membrane	protein metabolic process	protein binding	1.97697		1.97697
409	518	Copine	gi|115477064	LOC_Os08g38600	Os.10254.1.S1_at	plasma membrane	protein modification process	binding	0.452898	0.619441	0.536169	0.117764	0.21964
410	519	Cullin---ubiquitin-protein ligase activity	gi|115460894	LOC_Os04g55030	Os.17406.1.S1_at	ubiquitin ligase complex	ubiquitin-dependent protein catabolic process	ubiquitin-protein ligase activity	0.990832	0.990832	0.990832	0	0
411	520	Cyclophilin 2	gi|600769	LOC_Os02g02890	Os.57490.1.S1_x_at	plasma membrane	protein folding	peptidyl-prolyl cis-trans isomerase activity	2.35505		2.35505
412	521	Cysteine synthase	gi|115455323	LOC_Os03g53650	Os.7102.1.S1_at	plasma membrane	biosynthetic process	catalytic activity	0.895365		0.895365
413	522	E3 ubiquitin-protein ligase	gi|41052894	LOC_Os02g01170	Os.28066.1.S1_s_at	ubiquitin ligase complex	ubiquitin-dependent protein catabolic process	ubiquitin-protein ligase activity	0.990832	0.325087	0.65796	0.470753	0.715473
414	523	Heat shock 70 kDa	gi|115448989	LOC_Os02g53420	Os.10873.1.S1_at	membrane	protein metabolic process	binding	1.04713		1.04713
415	524	Heat shock protein 81-1	gi|158513648	LOC_Os08g39140	Os.22573.1.S1_x_at	plasma membrane	protein folding	protein binding	6.48634	6.54636	6.51635	0.0424388	0.00651267
416	525	Heat shock protein DnaJ	gi|110289638	LOC_Os10g42439	Os.2769.1.S1_at	plasma membrane	protein folding	unfolded protein binding	0.496592	0.334195	0.415394	0.114832	0.276442
417	526	Histidine acid phosphatase	gi|115456209	LOC_Os03g60370	Os.10845.1.S1_s_at	plasma membrane	metabolic process	hydrolase activity	0.432514	0.383707	0.408111	0.0345115	0.084564
418	527	HSP70	gi|222623539	LOC_Os02g48110	Os.9747.1.S1_at	plasma membrane	protein metabolic process	protein binding	3.19154	4.61318	3.90236	1.00525	0.257601
419	528	OsClp7 - Putative Clp protease homologue	gi|115459516	LOC_Os04g44400	Os.50580.1.S1_at	membrane	protein metabolic process	binding	0.16293		0.16293
420	529	OsFtsH8 FtsH protease	gi|115464291	LOC_Os05g38400	Os.7204.1.S1_at	membrane	protein metabolic process	hydrolase activity	1		1
421	530	PDIL5-like thioredoxin	gi|115472445	LOC_Os07g34030	Os.18158.1.S1_at	plasma membrane	protein folding	catalytic activity	0.251189	0.140605	0.195897	0.0781946	0.399163
422	531	Proteasome/cyclosome repeat containing protein	gi|222622165	LOC_Os02g05340	Os.14890.1.S2_at	plasma membrane	protein metabolic process		1.00925	1	1.00463	0.00654288	0.00651275
423	532	Proteasome/cyclosome repeat containing protein	gi|125556643	LOC_Os06g48640	OsAffx.26953.1.S1_at	plasma membrane	protein metabolic process	enzyme regulator activity		1.27057	1.27057
424	533	Rhomboid-type serine peptidase	gi|115480259	LOC_Os09g35730	Os.7783.1.S1_at	endoplasmic reticulum	metabolic process	hydrolase activity	1.30617	1	1.15309	0.216496	0.187753
425	534	Rhomboid-type serine peptidase	gi|115483002	LOC_Os10g37760	Os.37067.1.S1_at	Golgi apparatus	metabolic process	hydrolase activity	1.02802	1.25892	1.14347	0.163277	0.142791
426	535	Signal peptide peptidase-like 2B	gi|115441805	LOC_Os01g68620	Os.35017.2.S1_x_at	integral to membrane	proteolysis	peptidase activity	1.00925	1.13763	1.07344	0.0907741	0.0845637
stress response
427	536	Aconitate hydratase protein	gi|222640045	LOC_Os08g09200	Os.52394.2.S1_at	membrane	response to abiotic stimulus	catalytic activity	1.24738		1.24738
428	537	Anthocyanin 3-O-beta-glucosyltransferase	gi|115456097	LOC_Os03g59350	OsAffx.13550.1.S1_s_at	endomembrane system	response to other organism	transferase activity	2.35505	6.72977	4.54241	3.09339	0.681003
429	538	Band_7	gi|125540035	LOC_Os02g37000	Os.55640.1.S1_at	plasma membrane	response to stress		0.801678	0.879023	0.84035	0.0546908	0.065081
430	539	Band_7	gi|115466248	LOC_Os06g04460	Os.38217.1.S1_at	plasma membrane	protein modification process		1.34276		1.34276
431	540	Band_7	gi|14150732	LOC_Os08g30790	Os.12619.1.S1_at	plasma membrane			0.954993	0.937562	0.946277	0.0123253	0.013025
432	541	Band_7	gi|48716660	LOC_Os09g19710	Os.23381.1.A1_at	plasma membrane			0.937562	0.937562	0.937562	0	0
433	542	Caleosin related protein	gi|46390679	LOC_Os02g50140	OsAffx.24805.1.S1_s_at	extracellular region	response to stress	binding	1.94089		1.94089
433	543	Caleosin related protein	gi|222623627	LOC_Os02g50140	OsAffx.24805.1.S1_s_at	extracellular region	response to abscisic acid stimulus	calcium ion binding		1.00925	1.00925
434	544	Caleosin-type peroxygenase ,response to salt stress	gi|115448521	LOC_Os02g50174	Os.9760.1.S1_at	extracellular region	response to abscisic acid stimulus	calcium ion binding	1.02802	1	1.01401	0.0198103	0.0195366
435	545	Cationic peroxidase	gi|115450781	LOC_Os03g05770	Os.11550.1.S1_at	endomembrane system	response to oxidative stress	catalytic activity	2.29087	1.83654	2.0637	0.32126	0.155672
436	546	Defensin-like protein	gi|115457198	LOC_Os04g11130	Os.27383.1.S1_at	plasma membrane	defense response	enzyme regulator activity	0.937562	0.92045	0.929006	0.0121003	0.013025
437	547	Defensin-like protein	gi|77557162	LOC_Os12g43820	OsAffx.20109.1.A1_at	endomembrane system
438	548	Dehydration response related protein	gi|115482886	LOC_Os10g36690	Os.5030.1.S1_at	cell wall	dehydration response	methyltransferase	1.0666	1.31826	1.19243	0.177951	0.149234
439	549	Delta 1-pyrroline-5-carboxylate synthetase	gi|115441045	LOC_Os01g62900	Os.33244.1.S1_at	membrane	response to stress	catalytic activity	2.65461	1.21339	1.934	1.01909	0.526937
440	550	Enolase	gi|218192440	LOC_Os03g14450	Os.10756.1.S1_at	plasma membrane	response to salt stress	phosphopyruvate hydratase activity	1.01859	1.03753	1.02806	0.0133907	0.0130252
441	551	Flavocytochrome-like electron transferase	gi|218196942	LOC_Os05g38980	Os.53380.1.S1_at	integral to plasma membrane	defense response	NAD(P)H oxidase activity	0.405508		0.405508
441	552	Flavocytochrome-like electron transferase	gi|222640769	LOC_Os05g38980	Os.53380.1.S1_at	integral to plasma membrane	defense response	NAD(P)H oxidase activity		0.387258	0.387258
442	553	Glutamate dehydrogenase protein	gi|81686712	LOC_Os04g45970	Os.52150.1.S1_x_at	membrane	response to stress	catalytic activity	0.322107	0.398107	0.360107	0.0537403	0.149234
443	554	Glutathione S-transferase	gi|125597641	LOC_Os06g37440	Os.10471.1.S1_a_at	plasma membrane	toxin catabolic process	translation elongation factor activity	4.28549	4.2462	4.26584	0.0277819	0.00651263
444	555	Haem peroxidase	gi|125555316	LOC_Os06g27850	Os.53496.1.S1_at	extracellular	response to stress	catalytic activity	0.465586	0.946237	0.705912	0.339872	0.481465
445	556	HEAT repeat family protein	gi|115437006	LOC_Os01g33060	Os.45981.1.S1_at	endomembrane system		binding	0.990832		0.990832
446	557	HEAT repeat family protein	gi|218192362	LOC_Os03g12300	Os.11686.2.S1_x_at	plasma membrane		binding	1.03753	0.42462	0.731074	0.433392	0.592815
447	558	Hypersensitive-induced response protein	gi|115482396	LOC_Os10g32700	Os.14141.1.S1_at	plasma membrane	protein modification process	protein binding	0.990832		0.990832
448	559	Lactate/malate dehydrogenase	gi|115465579	LOC_Os05g49880	Os.11139.1.S1_at	cell wall	response to stress	catalytic activity		1.20226	1.20226
449	560	Late embryogenesis abundant protein,response to stress	gi|222636812	LOC_Os07g17120	Os.50387.1.S1_at	plasma membrane	embryonic development ending in seed dormancy		3.01995	2.70396	2.86196	0.223442	0.078073
450	561	Monodehydroascorbate reductase	gi|4666287	LOC_Os09g39380	Os.6239.1.S1_at	plasma membrane	response to stress	catalytic activity	0.648634		0.648634
451	562	Pathogenesis-related protein	gi|115489728	LOC_Os12g43700	Os.53937.1.S1_x_at	extracellular region			1	0.322107	0.661053	0.479343	0.72512
452	563	Peroxidase precursor	gi|125583637	LOC_Os02g50770	Os.5623.1.S1_at	endomembrane system	response to oxidative stress	peroxidase activity	3.59749	3.69828	3.64789	0.0712686	0.019537
453	564	SCP-like extracellular protein (Pathogenesis-related protein )	gi|218197374	LOC_Os05g51680	Os.10131.3.A1_at	extracellular region			0.625173	0.946237	0.785705	0.227027	0.288947
454	565	Senescence-associated protein 5	gi|51535042	LOC_Os06g44310	OsAffx.5101.1.S1_at	plasma membrane	aging		1	1.00925	1.00463	0.00654279	0.00651266
455	566	Stress-responsive HVA22-type protein	gi|125543131	LOC_Os03g14610	Os.37466.1.S1_s_at	plasma membrane			1.14815		1.14815
455	567	Stress-responsive HVA22-type protein	gi|125585620	LOC_Os03g14610	Os.37466.1.S1_s_at	plasma membrane				3.59749	3.59749
456	568	Subtilisin-like serine protease	gi|9453867	LOC_Os02g44590	Os.17980.1.S1_at	external side of plasma membrane	proteolysis	subtilase activity	1.04713		1.04713
457	569	Subtilisin-like serine protease	gi|116311121	LOC_Os04g47150	Os.53925.1.A1_at	external side of plasma membrane	proteolysis	subtilase activity	0.928966	1.03753	0.983247	0.0767647	0.0780726
458	570	TUDOR protein with multiple SNc domains	gi|115446411	LOC_Os02g32350	Os.11615.1.S2_at	plasma membrane	response to stress	RNA binding	7.31139		7.31139
458	571	TUDOR protein with multiple SNc domains	gi|32492578	LOC_Os02g32350	Os.11615.1.S2_at	plasma membrane	response to stress	RNA binding		5.01187	5.01187
other
459	572	3-oxoacyl-synthase	gi|115466908	LOC_Os06g09630	Os.7644.1.S1_at	membrane	metabolic process	transferase activity	0.625173		0.625173
459	573	3-oxoacyl-synthase	gi|125596358	LOC_Os06g09630	Os.7644.1.S1_at	membrane	metabolic process	transferase activity		0.505825	0.505825
460	574	Acyltransferase	gi|115472509	LOC_Os07g34730	Os.14207.1.S1_at	plasma membrane	lipid metabolic process	transferase activity	1.09648	0.954993	1.02574	0.100045	0.0975352
461	575	Alpha/beta-fold-type hydrolase	gi|125539751	LOC_Os02g32970	Os.17164.1.S1_s_at	endoplasmic reticulum	metabolic process	hydrolase activity	0.524808	0.465586	0.495197	0.0418759	0.0845641
462	576	Cyclin-related protein	gi|115444175	LOC_Os02g05040	Os.53048.1.S1_at	plasma membrane			0.912011		0.912011
463	577	Disulfide isomerase-like protein	gi|115436382	LOC_Os01g23740	Os.17269.1.S1_at	plasma membrane	pollen tube development	catalytic activity	5.01187	1.21339	3.11263	2.68593	0.862914
464	578	F1F0-ATPase inhibitor protein	gi|115480761	LOC_Os09g39550	Os.4188.1.S1_at	membrane	biosynthetic process	binding	0.990832		0.990832
465	579	Flavo protein wrbA(plasma membrane)	gi|218184591	LOC_Os03g53730	Os.56988.1.S1_at	plasma membrane	biosynthetic process	catalytic activity	0.432514	0.428549	0.430531	0.00280388	0.00651261
466	580	GDSL-like lipase/acylhydrolase	gi|218195710	LOC_Os04g55660	Os.24898.1.S1_at	extracellular	lipid metabolic process	hydrolase activity	1.08643		1.08643
466	581	GDSL-like lipase/acylhydrolase	gi|115460976	LOC_Os04g55660	Os.24898.1.S1_at	extracellular	lipid metabolic process	hydrolase activity		1.14815	1.14815
467	582	Glycerophosphoryl diester phosphodiesterase family protein	gi|46390048	LOC_Os02g09450	Os.5603.1.S1_at	membrane	lipid metabolic process	hydrolase activity	0.954993		0.954993
467	583	Glycerophosphoryl diester phosphodiesterase family protein	gi|218190213	LOC_Os02g09450	Os.5603.1.S1_at	membrane	lipid metabolic process	hydrolase activity		0.972747	0.972747
468	584	Glycerophosphoryl diester phosphodiesterase family protein	gi|218185499	LOC_Os11g12800	OsAffx.30948.1.S1_at	plasma membrane	lipid metabolic process	hydrolase activity	0.143219	0.231207	0.187213	0.0622167	0.332332
469	585	Lecithine cholesterol acyltransferase	gi|222641680	LOC_Os09g27210	Os.25110.1.S1_a_at	endoplasmic reticulum	lipid metabolic process	transferase activity
470	586	Mo25-like protein	gi|115451035	LOC_Os03g07600	Os.52762.1.S1_at	plasma membrane	involved in both polarised growth and cytokinesis	binding	1	0.946237	0.973119	0.0380161	0.0390663
471	587	Monocopper oxidase	gi|46575968	LOC_Os05g40740	OsAffx.27264.1.S1_at	extracellular	metabolic process	catalytic activity	1.04713	1.01859	1.03286	0.0201794	0.0195374
472	588	Multi-copper oxidase	gi|222639931	LOC_Os08g05820	OsAffx.29054.1.S1_at	plasma membrane	cell tip growth	copper ion binding	0.92045	0.990832	0.955641	0.0497679	0.052078
473	589	NAD dependent epimerase/dehydratase family domain containing protein	gi|218192543	LOC_Os03g16980	Os.12349.1.S1_at	plasma membrane	metabolic process	catalytic activity	2.65461	2.75423	2.70442	0.0704441	0.0260478
474	590	NAD dependent epimerase/dehydratase family domain containing protein	gi|222631300	LOC_Os05g29990	Os.46115.1.S1_at	membrane	metabolic process	catalytic activity		0.990832	0.990832
475	591	NAD dependent epimerase/dehydratase family protein	gi|115446695	LOC_Os02g35039	Os.9639.1.S1_at	plasma membrane	metabolic process	binding	3.40408	2.80543	3.10476	0.423308	0.136342
476	592	Phosphatidylserine decarboxylase	gi|222619910	LOC_Os01g72940	Os.43012.1.A1_at	endoplasmic reticulum	metabolic process	catalytic activity	0.972747	0.928966	0.950857	0.0309577	0.0325577
477	593	Phosphoribosyl transferase	gi|115489354	LOC_Os12g39860	Os.5685.1.S1_at	plasma membrane	adenine salvage	transferase activity		0.787046	0.787046
477	594	Phosphoribosyl transferase	gi|125537221	LOC_Os12g39860	Os.5685.1.S1_at	plasma membrane	adenine salvage	transferase activity	0.946237		0.946237
478	595	Plant-specific component of NADH dehydrogenase complex	gi|37805925	LOC_Os08g33460	Os.7046.1.S1_at	membrane	biosynthetic process		1.24738	1.15878	1.20308	0.0626537	0.0520777
479	596	Putative PhoD-like phosphatase	gi|218191081	LOC_Os02g37910	Os.18483.1.S1_at	endomembrane system			1.08643	0.879022	0.982724	0.146656	0.149235
480	597	Serine hydroxymethyltransferase	gi|115488306	LOC_Os12g22030	Os.11190.1.S1_s_at	plasma membrane	metabolic process	transferase activity	4.48745		4.48745
480	598	Serine hydroxymethyltransferase	gi|125555254	LOC_Os12g22030	Os.11190.1.S1_s_at	plasma membrane	metabolic process	transferase activity		0.990832	0.990832
480	599	Serine hydroxymethyltransferase	gi|125577046	LOC_Os12g22030	Os.11190.1.S1_s_at	plasma membrane	metabolic process	transferase activity	10.1859	1.25892	5.72242	6.31233	1.10309
unknown
481	600	Brain protein 44-like protein	gi|115478871	LOC_Os09g20660	Os.8328.1.A1_at	plasma membrane			1.10662		1.10662
482	601	C3HC4-type zinc finger protein	gi|13384375	LOC_Os10g34030	Os.46663.1.S1_x_at	plasma membrane
483	602	Calcium-dependent phosphotriesterase	gi|115452591	LOC_Os03g19452	Os.46810.1.S1_at	endomembrane system			0.390841	1.20226	0.796552	0.573763	0.720308
483	603	Calcium-dependent phosphotriesterase	gi|222612901	LOC_Os03g19452	Os.46810.1.S1_at	endomembrane system
484	604	Cleft lip and palate transmembrane protein 1	gi|38346578	LOC_Os04g36050	Os.23200.1.S1_x_at	membrane			1.47231		1.47231
485	605	Conserved hypothetical protein	gi|115446297	LOC_Os02g30610	Os.57172.1.S1_at	plasma membrane			0.824138	0.244343	0.534241	0.409977	0.767401
486	606	Conserved hypothetical protein	gi|115449173	LOC_Os02g55010	Os.50477.1.S1_at	plasma membrane	transport	binding
487	607	Conserved hypothetical protein	gi|115465249	LOC_Os05g47470	Os.5815.1.S1_at	plasmodesma			0.990832	0.465586	0.728209	0.371405	0.510025
488	608	Conserved hypothetical protein	gi|115485955	LOC_Os11g36230	Os.9609.1.S1_at	extracellular			1.04713	1.04713	1.04713	0	0
489	609	DUF1336 domain containing protein	gi|218201450	LOC_Os12g38850	Os.50490.1.S1_at	plasma membrane	protein modification process			0.432514	0.432514
490	610	Expressed protein	gi|115465851	LOC_Os05g51900	Os.12321.1.S1_at	extracellular			0.16293		0.16293
491	611	Expressed protein	gi|125562229	LOC_Os08g41080	Os.57155.1.S1_at	extracellular			0.554626	0.870964	0.712795	0.223685	0.313814
492	612	Expressed protein	gi|115478943	LOC_Os09g21470	Os.54451.1.S1_at	membrane			2.31206		2.31206
493	613	Expressed protein	gi|62733980	LOC_Os11g16320	Os.6641.1.S1_at	plasma membrane			0.847227		0.847227
494	614	Expressed protein	gi|125577323	LOC_Os11g32160	Os.9774.1.S1_at	membrane	cellular component organization		0.564937		0.564937
495	615	Expressed protein	gi|297729429	LOC_Os12g43990	Os.57165.1.S1_at	plasmodesma				0.772681	0.772681
496	616	Hypothetical protein	gi|115452761	LOC_Os03g20860	Os.8860.1.S1_at	plasma membrane			1.87068		1.87068
497	617	Membrane protein of unknown function	gi|125541492	LOC_Os02g55590	Os.6403.1.S1_at	plasma membrane
497	618	Membrane protein of unknown function	gi|115449257	LOC_Os02g55590	Os.6403.1.S1_at	plasma membrane			0.963829	1.02802	0.995923	0.045387	0.0455728
498	619	Membrane protein of unknown function	gi|222629773	LOC_Os04g58100	Os.34882.1.S1_at	plasma membrane			1.00925		1.00925
498	620	Membrane protein of unknown function	gi|90399036	LOC_Os04g58100	Os.34882.1.S1_at	endoplasmic reticulum				0.787046	0.787046
499	621	Membrane protein of unknown function	gi|222631499	LOC_Os05g32850	Os.15515.1.S1_at	endomembrane system			0.524808	0.398107	0.461457	0.0895906	0.194147
500	622	Membrane protein of unknown function	gi|108707777	LOC_Os03g19690	Os.11994.1.S1_s_at	plasma membrane				0.717794	0.717794
500	623	Membrane protein of unknown function	gi|222624797	LOC_Os03g19690	Os.11994.1.S1_s_at	plasma membrane			0.691831		0.691831
501	624	Membrane protein of unknown function	gi|125550926	LOC_Os05g06700	Os.6413.1.S1_a_at	Golgi apparatus	cell growth		0.625173	0.172187	0.39868	0.320309	0.803425
502	625	Membrane protein of unknown function	gi|125557047	LOC_Os07g02710	Os.7343.1.S1_at	plasma membrane			0.469894		0.469894
502	626	Membrane protein of unknown function	gi|22831038	LOC_Os07g02710	Os.7343.1.S1_at	plasma membrane				1.2942	1.2942
503	627	Membrane protein of unknown function	gi|218185856	LOC_Os11g32490	Os.27150.1.A1_at	plasma membrane			0.613762		0.613762
503	628	Membrane protein of unknown function	gi|115485719	LOC_Os11g32490	Os.27150.1.A1_at	plasma membrane				0.519996	0.519996
504	629	Protein of unknown function	gi|222628554	LOC_Os04g22360	Os.26778.1.S1_at	extracellular region				0.954993	0.954993
504	630	Protein of unknown function	gi|218194530	LOC_Os04g22360	Os.26778.1.S1_at	extracellular region			2.60615		2.60615
505	631	Protein of unknown function	gi|55168027	LOC_Os05g28690	Os.9610.1.S1_s_at	plasma membrane			0.990832		0.990832
505	632	Protein of unknown function	gi|222631250	LOC_Os05g28690	Os.9610.1.S1_s_at	plasma membrane				0.990832	0.990832
506	633	Protein of unknown function	gi|115471329	LOC_Os07g13590	Os.26753.1.S1_at	membrane			2.22844		2.22844
506	634	Protein of unknown function	gi|125557797	LOC_Os07g13590	Os.26753.1.S1_at	membrane				0.963829	0.963829
507	635	Protein of unknown function	gi|115473835	LOC_Os07g46420	Os.48017.1.S1_x_at	membrane				0.666807	0.666807
508	636	Protein of unknown function	gi|125533712	LOC_Os11g08930	Os.8169.1.S1_at	extracellular
508	637	Protein of unknown function	gi|115484553	LOC_Os11g08930	Os.8169.1.S1_at	extracellular
509	638	Protein of unknown function	gi|218187572	LOC_Os01g07100	Os.21141.1.S1_at	plasma membrane
509	639	Protein of unknown function	gi|222617794	LOC_Os01g07100	Os.21141.1.S1_at	plasma membrane				1.25892	1.25892
510	640	Protein of unknown function	gi|108706560	LOC_Os03g08700	Os.54630.1.S1_at	membrane			2.42103		2.42103
510	641	Protein of unknown function	gi|125542682	LOC_Os03g08700	Os.54630.1.S1_at	membrane	lipid metabolic process	hydrolase activity		0.83946	0.83946
511	642	Protein of unknown function	gi|218193543	LOC_Os03g48260	Os.14899.1.S1_at	extracellular			0.559758		0.559758
511	643	Protein of unknown function	gi|115454685	LOC_Os03g48260	Os.14899.1.S1_at	extracellular				0.597035	0.597035
512	644	Protein of unknown function	gi|115456900	LOC_Os04g02670	Os.10977.1.S1_at	extracellular			1.77011	2.22844	1.99927	0.324085	0.162102
513	645	Protein of unknown function	gi|222613214	LOC_Os10g39910	Os.26378.1.A1_at	plasma membrane			0.990832		0.990832
514	646	Protein of unknown function	gi|115488616	LOC_Os12g30550	Os.53239.1.S1_at	membrane	cell differentiation		0.432514	0.258226	0.34537	0.12324	0.356835
515	647	Protein of unknown function (DUF793)	gi|115487498	LOC_Os12g06780	OsAffx.7506.1.S1_at	membrane			0.465586	0.420727	0.443156	0.0317205	0.0715785
516	648	Protein of unknown function DUF502 domain containing protein	gi|115445471	LOC_Os02g16880	Os.18495.1.S1_at	membrane	multicellular organismal development			0.772681	0.772681
517	649	Protein of unknown function UPF0136, Transmembrane family protein	gi|115458900	LOC_Os04g39450	Os.34697.1.S1_at	membrane			0.534564	0.515229	0.524897	0.0136724	0.0260479
518	650	Putative membrane protein of unknown function	gi|115440683	LOC_Os01g60110	Os.34196.1.S1_at	membrane			2.31206	1.64437	1.97822	0.47213	0.238664
519	651	Putative membrane protein of unknown function	gi|90399284	LOC_Os04g55110	Os.53825.1.S1_at	plasma membrane			1	0.847227	0.923614	0.108027	0.116961
520	652	Putative membrane protein of unknown function	gi|115462751	LOC_Os05g14170	Os.18769.1.S1_at	plasma membrane			0.990832	1.05682	1.02382	0.0466592	0.0455734
521	653	Putative uncharacterized protein	gi|115471057	LOC_Os07g10110	Os.20645.1.S1_at	plasma membrane			0.937562	1.08643	1.01199	0.105263	0.104015
522	654	Rickettsia 17 kDa surface antigen family protein	gi|115474475	LOC_Os08g02080	Os.10438.1.S1_at	membrane			1.03753	4.13048	2.584	2.18704	0.846379
523	655	SAP-type protein, associated with SIT4-type phosphatase	gi|218188545	LOC_Os01g40340	Os.45995.1.S1_x_at	plasma membrane		binding		1.72187	1.72187
523	656	SAP-type protein, associated with SIT4-type phosphatase	gi|222618750	LOC_Os01g40340	Os.45995.1.S1_x_at	plasma membrane			1.0666		1.0666
524	657	THION24 - Plant thionin family protein precursor	gi|115443957	LOC_Os02g03480	OsAffx.24082.1.S1_s_at	extracellular			0.954993	0.954993	0.954993	0	0
525	658	Uncharacterized TPR repeat-containing protein	gi|222624615	LOC_Os03g15740	Os.15593.1.S1_at	plasma membrane		binding	0.870964		0.870964

## Sheet: Sheet2
317 of the 525 transcripts in sheet 1 are pollen-preferential
Locus No.	No.	Annotation	Accession	Locus	Probe	Cellular component	Biological process	Molecular function	Protein quantitation					Transcript quantitation
									117:115 Exp 1	115:117 Exp 2	Mean	SD	RSD	Ratio (pollen/sporophytic tissue)
signal transduction
1	1	14-3-3 protein	gi|115454901	LOC_Os03g50290	Os.2673.1.S1_at	plasma membrane	brassinosteroid mediated signaling	protein binding	8.55067	10	9.27533	1.02483	0.11049	7.43166
2	2	ADP-ribosylation factor	gi|115451383	LOC_Os03g10370	Os.9284.1.S1_at	membrane	small GTPase mediated signal transduction	GTP binding	0.47863	0.20893	0.34378	0.190707	0.554736	4.62966
3	3	ADP-ribosylation factor	gi|115464585	LOC_Os05g41060	Os.10931.1.S1_at	plasma membrane	protein modification process	protein binding	0.201372	0.218776	0.210074	0.0123063	0.0585807	4.79274
4	4	AGC kinases	gi|8467992	LOC_Os01g13270	Os.34829.1.S1_at	plasma membrane	pollen tube growth	kinase activity	0.586138		0.586138			1443.19
5	5	AGC kinases	gi|297610656	LOC_Os10g33640	OsAffx.30659.1.S1_at	plasma membrane	protein modification process	kinase activity	2.31206	2.99226	2.65216	0.480974	0.181351	106.605
6	6	Ankyrin-kinase	gi|222637521	LOC_Os07g43900	Os.11593.1.S1_x_at	plasma membrane	signal transduction	kinase activity		1.01859	1.01859			2.48225
6	7	Ankyrin-kinase	gi|33146898	LOC_Os07g43900	Os.11593.1.S1_x_at	plasma membrane	signal transduction	kinase activity	2.99226		2.99226			2.48225
7	8	Annexin	gi|218202106	LOC_Os09g23160	Os.7364.1.S1_at	cell surface	ABA signal transduction	calcium-dependent phospholipid binding	2.72898	2.1677	2.44834	0.39688	0.162102	2.87015
8	9	Arf GTPase activating protein	gi|115477541	LOC_Os08g42530	Os.50416.1.S1_at	trans-Golgi network transport vesicle	response to auxin stimulus	ARF GTPase activator activity	2.39883	2.67917	2.539	0.198227	0.0780728	8.32865
9	10	Arf GTPase activating protein	gi|115447447	LOC_Os02g42134	Os.21790.1.S1_at	endocytic vesicle	signal transduction	ARF GTPase activator activity	0.570164		0.570164			11.4428
10	11	Armadillo/beta-catenin	gi|115477681	LOC_Os08g43500	Os.53131.1.S1_at	plasma membrane	pollen tube growth ,actin cytoskeleton organization	binding	0.398107	0.325087	0.361597	0.0516328	0.142791	50.6496
11	12	Armadillo-like helical domain containing protein（Mo25)	gi|115453103	LOC_Os03g24520	Os.17928.1.S1_at	plasma membrane		binding	0.37325	0.263027	0.318138	0.0779397	0.244987	4.50015
12	13	Coronatine-insensitive protein	gi|115452097	LOC_Os03g15880	Os.19476.1.S1_at	membrane	signal transduction	auxin binding	9.12011	9.46237	9.29124	0.242017	0.0260478	26.1199
13	14	B-cell receptor-associated protein	gi|115462935	LOC_Os05g19040	Os.54915.1.S1_at	plasma membrane	intracellular protein transport		1.11686	1.0666	1.09173	0.0355443	0.0325578	2.0061
14	15	Calcium/calmodulin depedent protein kinases (OsCDPK6)	gi|115450046	LOC_Os02g58520	Os.24128.1.A1_at	plasma membrane	protein amino acid phosphorylation	kinase activity	2.72898		2.72898			114.686
14	16	Calcium/calmodulin depedent protein kinases (OsCDPK6)	gi|125584270	LOC_Os02g58520	Os.24128.1.A1_at	plasma membrane	protein amino acid phosphorylation	kinase activity		4.13048	4.13048			114.686
15	17	Calcium/calmodulin depedent protein kinases (OsCDPK14)	gi|50080313	LOC_Os05g41270	OsAffx.15056.1.S1_at	plasma membrane	cell growth	kinase activity	0.963829		0.963829			723.642
15	18	Calcium/calmodulin depedent protein kinases (OsCDPK14)	gi|115464625	LOC_Os05g41270	OsAffx.15056.1.S1_at	plasma membrane	cell growth	kinase activity		0.380189	0.380189			723.642
16	19	Calcium/calmodulin depedent protein kinases (OsCPK29)	gi|33340153	LOC_Os12g12860	Os.22582.1.S1_at	plasma membrane	protein modification process	kinase activity	1.6293		1.6293			3231.34
17	20	Calcium/calmodulin depedent protein kinases (OsCPK27)	gi|125579361	LOC_Os12g30150	OsAffx.19894.1.S1_at	membrane	protein modification process	kinase activity	2.33346		2.33346			512.294
18	21	Calcium-binding EF hand family protein	gi|222623230	LOC_Os02g39950	Os.52383.1.S1_at	plasma membrane		calcium ion binding	2.37684	2.63027	2.50355	0.1792	0.0715784	15.1654
19	22	Calcium-dependent protein kinase (OsCPK21)	gi|125604180	LOC_Os08g42750	Os.12642.1.S1_at	plasma membrane	protein modification process	kinase activity						17.845
19	23	Calcium-dependent protein kinase (OsCPK21)	gi|115477575	LOC_Os08g42750	Os.12642.1.S1_at	plasma membrane	protein modification process	kinase activity	0.937562		0.937562			17.845
20	24	Calcium-dependent protein kinase (OsCPK26)	gi|297728827	LOC_Os12g03970	Os.49766.1.S1_at	plasma membrane	protein modification process	kinase activity		0.580764	0.580764			649.331
20	25	Calcium-dependent protein kinase (OsCPK26)	gi|77552937	LOC_Os12g03970	Os.49766.1.S1_at	plasma membrane	protein modification process	kinase activity	0.597035		0.597035			649.331
21	26	Calmodulin-binding protein	gi|218184501	LOC_Os10g27170	Os.6364.1.S1_at	membrane	N-terminal protein myristoylation	calmodulin binding	1.05682	0.972747	1.01478	0.0594467	0.0585807	105.312
22	27	Calmodulin-binding protein MPCBP	gi|125538585	LOC_Os11g46230	Os.28482.1.S1_at	plasma membrane	pollen germination	calmodulin binding	5.34564	5.29663	5.32114	0.0346548	0.00651267	395.208
23	28	CAM-type potential calcium sensor	gi|125562565	LOC_Os08g44660	Os.12324.1.S1_at	plasma membrane	calcium-mediated signaling	binding	0.83946	0.717794	0.778627	0.0860307	0.11049	2122.69
24	29	Calcium-dependent protein kinase (OsCPK11)	gi|115455813	LOC_Os03g57510	OsAffx.13524.1.S1_at	endoplasmic reticulum membrane	protein modification process	kinase activity	3.10456	3.59749	3.35103	0.348557	0.104015	54.5473
25	30	CrRLK1L type receptor-like protein kinase	gi|56783691	LOC_Os05g20150	Os.10225.1.S1_at	plasma membrane	signal transduction	kinase activity		0.787046	0.787046			709.467
25	31	CrRLK1L type receptor-like protein kinase	gi|115462979	LOC_Os05g20150	Os.10225.1.S1_at	plasma membrane	signal transduction	kinase activity	1.55597	2.208	1.88199	0.461061	0.244987	709.467
26	32	CrRLK1L type receptor-like protein kinase	gi|25553554	LOC_Os06g03610	Os.44814.2.S1_at	endomembrane system	protein modification process	kinase activity	1.69044	2.44343	2.06694	0.532444	0.257601	3589.96
27	33	Diacylglycerol kinase	gi|40253749	LOC_Os08g15090	OsAffx.17004.1.S1_at	plasma membrane	signal transduction	kinase activity	0.946237	0.912011	0.929124	0.0242016	0.0260478	96.3033
28	34	Gibberellin 20 oxidase	gi|115470777	LOC_Os07g07420	OsAffx.28325.1.S1_x_at	plasma membrane	unidimensional cell growth	oxidoreductase activity	4.69894	4.61318	4.65606	0.0606453	0.013025	142.37
29	35	Gibberellin 3-beta-dioxygenase	gi|115462397	LOC_Os05g08540	Os.5609.1.S1_at	membrane	signal transduction	catalytic activity		2.0893	2.0893			127.309
29	36	Gibberellin 3-beta-dioxygenase	gi|14780049	LOC_Os05g08540	Os.5609.1.S1_at	membrane	signal transduction	catalytic activity	1.00925		1.00925			127.309
30	37	GTP binding protein	gi|115483274	LOC_Os10g40110	Os.3284.1.S1_at	membrane	protein targeting to chloroplast;signal transduction	transmembrane receptor activity	0.928966	0.946237	0.937602	0.0122122	0.013025	4.73776
31	38	Harpin-induced 1 domain containing protein	gi|115478252	LOC_Os09g09460	Os.53056.1.S1_x_at	plasma membrane	salicylic acid mediated signaling pathway		0.912011	1.01859	0.965301	0.0753636	0.0780726	1149.34
32	39	Hemolysin-III-type membrane protein	gi|125538331	LOC_Os02g08320	Os.16797.1.S1_at	membrane	signal transduction	receptor activity	1.59956		1.59956			5.75842
33	40	Hexokinase	gi|125553030	LOC_Os05g44760	Os.3293.1.S1_at	membrane	carbohydrate metabolic process	kinase activity						2.6315
33	41	Hexokinase	gi|115464965	LOC_Os05g44760	Os.3293.1.S1_at	membrane	carbohydrate metabolic process	kinase activity	1.00925	0.981748	0.9955	0.019449	0.0195369	2.6315
34	42	Inositol polyphosphate 5-phosphatase	gi|218191592	LOC_Os02g51600	Os.53144.1.S1_at	plasma membrane	cell tip growth		0.954993		0.954993			537.667
35	43	IQ calmodulin-binding motif domain containing protein	gi|297724189	LOC_Os05g38790	OsAffx.15016.1.S1_at	plasma membrane		protein binding	1.00925		1.00925			261.892
36	44	Kinase interacting protein1-like protein	gi|115464371	LOC_Os05g39000	Os.53410.1.S1_at	plasma membrane	Kinase interacting		1.03753	1.0666	1.05206	0.020554	0.0195369	246.255
37	45	Kinase interacting protein1-like protein	gi|125528295	LOC_Os01g61910	Os.8181.1.S1_at	plasma membrane	reproduction		1	1.02802	1.01401	0.0198105	0.0195369	39.2158
38	46	Leucine-rich repeat-containing protein	gi|115447043	LOC_Os02g38040	Os.52931.1.S1_at	plasma membrane	signal transduction	protein binding	1.95885		1.95885			215.923
38	47	Leucine-rich repeat-containing protein	gi|125540110	LOC_Os02g38040	Os.52931.1.S1_at	plasma membrane	signal transduction	protein binding		3.13329	3.13329			215.923
39	48	LRR-type receptor protein kinase	gi|115477354	LOC_Os08g40990	Os.18230.1.S1_at	plasma membrane	signal transduction	kinase activity	0.416869		0.416869			1318.37
39	49	LRR-type receptor protein kinase	gi|222640883	LOC_Os08g40990	Os.18230.1.S1_at	plasma membrane	signal transduction	kinase activity		0.887156	0.887156			1318.37
40	50	Leucine-rich repeat-containing protein	gi|15217279	LOC_Os03g08610	Os.9079.1.S1_at	extracellular	signal transduction	protein binding						112.865
41	51	LRR-type receptor protein kinase	gi|52075918	LOC_Os06g45240	OsAffx.5111.1.S1_x_at	plasma membrane	transmembrane receptor protein tyrosine kinase signaling pathway	protein serine/threonine kinase activity	0.416869	0.413047	0.414958	0.00270248	0.00651265	472.643
42	52	LRR-type receptor protein kinase	gi|115480655	LOC_Os09g38700	Os.23291.1.A1_at	plasma membrane	signal transduction	kinase activity		0.870964	0.870964			318.583
43	53	LRR-type receptor protein kinase	gi|115486303	LOC_Os11g40550	Os.5625.1.S1_at	plasma membrane	signal transduction	kinase activity						1448.88
43	54	LRR-type receptor protein kinase	gi|4680345	LOC_Os11g40550	Os.5625.1.S1_at	plasma membrane	signal transduction	kinase activity	0.963829	0.912011	0.93792	0.036641	0.0390662	1448.88
44	55	Lung seven transmembrane receptor family protein	gi|115459344	LOC_Os04g42960	Os.50332.1.S1_at	plasma membrane			0.353183	0.37325	0.363217	0.0141895	0.0390662	579.708
45	56	MAP kinase kinase (OsMKK5)	gi|51091112	LOC_Os06g09180	Os.49853.1.S1_a_at	plasma membrane	signal transduction	kinase activity	0.270396	0.235505	0.25295	0.0246716	0.0975353	6.52802
46	57	Plant DTY-type MAP kinase (OsMPK16)	gi|115438829	LOC_Os01g45620	Os.34984.3.S1_x_at	plasma membrane	signal transduction	signal transducer activity	0.586138	0.570164	0.578151	0.0112953	0.0195369	29.5741
47	58	Plant DTY-type MAP kinase (OsMPK17)	gi|47900280	LOC_Os05g50120	Os.34647.1.S1_at	plasma membrane	signal transduction	signal transducer activity	0.505825	0.47863	0.492227	0.0192295	0.0390663	166.965
48	59	MLO domain containing protein	gi|222630437	LOC_Os05g09050	OsAffx.26793.1.S1_at	plasma membrane	response to stress	calmodulin binding		0.660694	0.660694			71.7994
48	60	MLO domain containing protein	gi|52353749	LOC_Os05g09050	OsAffx.26793.1.S1_at	plasma membrane	response to stress	calmodulin binding	0.972747		0.972747			71.7994
49	61	OsCML32 - Calmodulin-related calcium sensor protein	gi|115474773	LOC_Os08g04890	Os.53219.1.S1_at	plasma membrane	calcium-mediated signaling	calcium ion binding	1.00925	0.981748	0.9955	0.019449	0.0195369	1121.18
50	62	PB1-type signalling protein	gi|222616000	LOC_Os01g69900	Os.27083.1.A1_at	extracellular	abscisic acid mediated signaling pathway							9.95138
50	63	PB1-type signalling protein	gi|125528914	LOC_Os01g69900	Os.27083.1.A1_at	integral to membrane			0.855067	0.809096	0.832081	0.0325063	0.0390662	9.95138
51	64	PB1-type signalling protein	gi|218185325	LOC_Os11g06930	OsAffx.30849.1.S1_at	extracellular	abscisic acid mediated signaling pathway							4.60453
52	65	Phosphatase 2C	gi|115444237	LOC_Os02g05630	Os.11634.1.S1_at	plasma membrane	protein modification process	hydrolase activity		1.31826	1.31826			4.76835
52	66	Phosphatase 2C	gi|222622172	LOC_Os02g05630	Os.11634.1.S1_at	plasma membrane	protein modification process	hydrolase activity	1.24738		1.24738			4.76835
53	67	Phosphatase 2C	gi|115445363	LOC_Os02g15594	Os.27158.1.S1_at	plasma membrane	protein amino acid dephosphorylation	protein serine/threonine phosphatase activity	2.33346	2.31206	2.32276	0.0151272	0.00651258	8.50489
54	68	Phosphatase 2C	gi|115456401	LOC_Os03g61690	Os.25223.1.A1_at	plasma membrane	protein modification process	catalytic activity						9.05916
55	69	Phosphatase 2C	gi|75288437	LOC_Os06g48300	Os.57401.1.S1_at	plasma membrane	defense response to bacterium	protein serine/threonine phosphatase activity	2.55859	2.31206	2.43533	0.174317	0.0715784	3.93785
56	70	Phosphatase 2C	gi|115480629	LOC_Os09g38550	Os.46329.1.S1_at	plasma membrane	protein modification process	catalytic activity	2.24905		2.24905			13.4348
56	71	Phosphatase 2C	gi|223635636	LOC_Os09g38550	Os.46329.1.S1_at	plasma membrane	protein modification process	catalytic activity		1.05682	1.05682			13.4348
57	72	Phosphatidylinositol 4-kinase PI4K	gi|222625663	LOC_Os03g50320	Os.4752.1.S1_at	plasma membrane	lipid metabolic process	kinase activity	6.13762	6.25173	6.19467	0.0806859	0.013025	11.7378
58	73	Phosphatidylinositol-4-phosphate 5-kinase (PIP5K)	gi|222615508	LOC_Os12g04700	Os.24619.2.S1_x_at	plasma membrane	pollination	kinase activity	0.501187		0.501187			31.9285
58	74	Phosphatidylinositol-4-phosphate 5-kinase (PIP5K)	gi|222616618	LOC_Os12g04700	Os.24619.2.S1_x_at	plasma membrane	lipid metabolic process	kinase activity	0.440555	0.448745	0.44465	0.00579159	0.013025	31.9285
58	75	Phosphatidylinositol-4-phosphate 5-kinase (PIP5K)	gi|218185238	LOC_Os12g04700	Os.24619.2.S1_x_at	plasma membrane	pollen tube growth	kinase activity		0.954993	0.954993			31.9285
59	76	Phospholipase C	gi|222624717	LOC_Os03g18010	OsAffx.25128.1.S1_at	plasma membrane	signal transduction	hydrolase activity	1.31826	0.413047	0.865652	0.64008	0.739419	45.2357
60	77	Phospholipase C	gi|116311986	LOC_Os04g59310	Os.53827.1.S1_at	plasma membrane	signal transduction	hydrolase activity	0.717794		0.717794			216.463
61	78	Phospholipase D	gi|50428650	LOC_Os03g62410	Os.52881.1.S1_at	plasma membrane	defense response to bacterium, incompatible interaction	lipid binding	0.765597	0.862979	0.814288	0.0688594	0.084564	1990.74
62	79	Phospholipase D	gi|47777408	LOC_Os05g29050	OsAffx.14869.1.S1_at	plasma membrane	defense response to bacterium, incompatible interaction	lipid binding		1.2942	1.2942			2.5868
63	80	Phospholipase D	gi|218199398	LOC_Os07g15680	Os.5744.1.S1_at	plasma membrane	defense response to bacterium	phospholipase D activity	1.80302		1.80302			36.0841
64	81	Phospholipase D	gi|38153701	LOC_Os10g38060	Os.9389.2.S1_s_at	plasma membrane	phosphatidylcholine metabolic process	phospholipase D activity	0.648634	0.990832	0.819733	0.24197	0.295182	3.83855
65	82	Plant-specific Rop guanine nucleotide exchange factor (PRONE)	gi|125572097	LOC_Os01g55520	Os.11073.1.S1_at	apical plasma membrane	pollen tube growth	Rho guanyl-nucleotide exchange factor activity	3.25087	3.56451	3.40769	0.221776	0.0650809	2217.55
66	83	Serine/threonine-protein kinase PBS1	gi|215741477	LOC_Os02g58610	Os.54945.1.S1_at	plasma membrane	protein modification process	kinase activity	1.08643		1.08643			594.649
67	84	Cyclin-Dependent protein Kinase 9-like Serine/Threonine Kinase	gi|108862876	LOC_Os12g38860	OsAffx.32087.1.S1_at	plasma membrane	protein amino acid phosphorylation	protein serine/threonine kinase activity	0.92045		0.92045			192.848
68	85	Protein kinase family protein	gi|115437912	LOC_Os01g39970	Os.49687.1.S1_at	plasma membrane	protein modification process	kinase activity	0.731139		0.731139			951.916
69	86	Serine/threonine-protein kinase EDR1-like protein	gi|218190380	LOC_Os02g14530	Os.8740.1.S1_at	plasma membrane	protein glycosylation	kinase activity	1.43219	1.57036	1.50128	0.0977045	0.065081	2.50649
70	87	Serine/threonine-protein kinase similar to PBS1 and Pti-1	gi|218191002	LOC_Os02g35760	Os.53416.1.S1_at	plasma membrane	protein modification process	kinase activity		0.879022	0.879022			158.705
70	88	Serine/threonine-protein kinase similar to PBS1 and Pti-1	gi|115446775	LOC_Os02g35760	Os.53416.1.S1_at	plasma membrane	protein modification process	kinase activity	0.570164		0.570164			158.705
71	89	Serine/threonine-protein kinase similar to SRSF1,2 and SRPK1	gi|222637014	LOC_Os07g28930	OsAffx.28653.1.S1_x_at	plasmodesma	protein amino acid phosphorylation	kinase activity	1.41906	1.15878	1.28892	0.184046	0.142791	50.3684
72	90	Dual specificity protein phosphatase similar to DsPTP1	gi|108705762	LOC_Os03g01750	Os.8372.1.S1_at	membrane	protein amino acid dephosphorylation	protein binding	7.44732		7.44732			9.84739
72	91	Dual specificity protein phosphatase similar to DsPTP1	gi|108705759	LOC_Os03g01750	Os.8372.1.S1_at	membrane	protein amino acid dephosphorylation	protein binding		10.1859	10.1859			9.84739
73	92	Rab GDP dissociation inhibitor	gi|115452233	LOC_Os03g16900	Os.6346.1.S1_at	membrane	protein transport	enzyme regulator activity	14.7231	14.8594	14.7912	0.0963302	0.00651265	87.3903
74	93	Rab GDP dissociation inhibitor	gi|218199416	LOC_Os07g16970	Os.26856.1.S1_at	membrane	plasma membrane to endosome transport	enzyme regulator activity	7.58578		7.58578			5.50661
74	94	Rab GDP dissociation inhibitor	gi|115471491	LOC_Os07g16970	Os.26856.1.S1_at	membrane	plasma membrane to endosome transport	enzyme regulator activity		6.19441	6.19441			5.50661
75	95	Rab GTPase activator	gi|222637168	LOC_Os07g34130	Os.24707.1.A1_at	Golgi apparatus	signal transduction	Rab GTPase activator activity	2.42103	2.14783	2.28443	0.193181	0.084564	3791.62
76	96	Rab2	gi|115446975	LOC_Os02g37420	Os.4187.1.S1_at	plasma membrane	ER to Golgi vesicle-mediated transport	GTP binding	1.5417	2.63027	2.08598	0.769734	0.369003	4.27974
77	97	ROP-like small GTPase	gi|115443865	LOC_Os02g02840	Os.2448.1.S1_at	plasma membrane	auxin mediated signaling pathway	GTPase activity	0.130617	0.124738	0.127678	0.0041569	0.0325578	10.0116
78	98	Rab8_Rab10_Rab13_like small GTPase	gi|115456231	LOC_Os03g60530	Os.9042.1.S1_at	plasma membrane	signal transduction	GTP binding	0.164437	0.37325	0.268844	0.147653	0.549215	5.36546
79	99	Rab2 small GTPase	gi|115458896	LOC_Os04g39440	Os.8483.1.S1_at	plasma membrane	ER to Golgi vesicle-mediated transport	GTPase activity	1.03753		1.03753			4.52083
80	100	Rab1/Ypt1 small GTPase	gi|218195930	LOC_Os05g01490	Os.51115.1.S1_x_at	plasma membrane	cell growth	binding	0.744732		0.744732			5.55601
81	101	Ran3 small GTPase	gi|222635840	LOC_Os06g39875	Os.9538.1.S1_s_at	plasma membrane	signal transduction	GTP binding						4.23018
82	102	Rab6 small GTPase	gi|222637080	LOC_Os07g31370	Os.6032.1.S1_at	plasma membrane	small GTPase mediated signal transduction	GTP binding	0.963829		0.963829			2.6074
82	103	Rab6 small GTPase	gi|115472201	LOC_Os07g31370	Os.6032.1.S1_at	plasma membrane	small GTPase mediated signal transduction	GTP binding		0.483059	0.483059			2.6074
83	104	Rab11-like small GTPase	gi|293331631	LOC_Os09g15790	Os.53227.1.S1_at	plasma membrane	signal transduction	GTP binding	1.07647	1.01859	1.04753	0.0409232	0.0390665	494.41
84	105	Rab11-like small GTPase	gi|115465467	LOC_Os05g48980	Os.9217.1.S1_at	plasma membrane	small GTPase mediated signal transduction	GTP binding	2.29087	2.35505	2.32296	0.0453834	0.0195369	13.341
85	106	Rab11-like small GTPase	gi|115441051	LOC_Os01g62950	Os.8700.1.S1_at	plasma membrane	signal transduction	GTP binding	0.461318	0.440555	0.450936	0.0146815	0.0325577	2.98197
86	107	Reticulon-type ER-associated protein	gi|222631072	LOC_Os05g24770	Os.7487.1.S1_at	plasma membrane			0.608135	0.49204	0.550087	0.0820919	0.149234	380.415
87	108	Rho GDP-dissociation inhibitor 1	gi|115441785	LOC_Os01g68540	Os.8115.1.S1_at	extracellular	cell growth	enzyme regulator activity	1.08643	1.02802	1.05722	0.0413019	0.0390665	169.632
88	109	Rho/Rac/CDC GTPase-activating protein	gi|115451475	LOC_Os03g11140	Os.20190.1.S1_at	apical part of cell	pollen-pistil interaction signal transduction	Rho GTPase activator activity	0.972747		0.972747			233.185
88	110	Rho/Rac/CDC GTPase-activating protein	gi|218192311	LOC_Os03g11140	Os.20190.1.S1_at	apical part of cell	signal transduction	Rho GTPase binding		0.963829	0.963829			233.185
89	111	RLCK-type receptor protein kinase	gi|115444273	LOC_Os02g05820	Os.52804.1.S1_at	plasma membrane	protein modification process	kinase activity	0.981748	1.0666	1.02417	0.0599968	0.0585807	70.4008
90	112	RLCK-type receptor protein kinase	gi|115445049	LOC_Os02g12660	Os.15687.1.S1_at	plasma membrane	protein modification process	kinase activity	0.946237	0.92045	0.933343	0.0182346	0.0195368	35.6003
91	113	RLCK-type receptor protein kinase	gi|115449121	LOC_Os02g54590	Os.52868.1.S1_at	plasma membrane	signal transduction	kinase activity	0.954993		0.954993			192.004
91	114	RLCK-type receptor protein kinase	gi|125583945	LOC_Os02g54590	Os.52868.1.S1_at	plasma membrane	signal transduction	kinase activity		0.92045	0.92045			192.004
92	115	RLCK-type receptor protein kinase	gi|222635113	LOC_Os06g09230	OsAffx.15330.1.S1_at	plasma membrane	response to stress	kinase activity	2.67917	2.51189	2.59553	0.118286	0.0455731	105.22
93	116	Root hair defective 3 GTP-binding protein	gi|218187203	LOC_Os12g41170	Os.53126.1.S1_at	plasma membrane	cell tip growth;cell wall biogenesis	GTP binding	2.42103	2.29087	2.35595	0.0920381	0.0390663	133.789
94	117	ROPGEF7	gi|115445491	LOC_Os02g17240	Os.8089.1.S1_at	plasma membrane	cell growth	enzyme regulator activity	2.18776		2.18776			1662.7
94	118	ROPGEF7	gi|125538935	LOC_Os02g17240	Os.8089.1.S1_at	plasma membrane	cell growth	enzyme regulator activity						1662.7
95	119	Phosphoinositide phosphatase, similar to SAC2, 3	gi|115466898	LOC_Os06g09540	Os.34575.1.S1_at	Golgi apparatus	inositol phosphate dephosphorylation	hydrolase activity						6.40683
96	120	Phosphoinositide phosphatase, similar to SAC1,6,7	gi|218185636	LOC_Os11g20384	Os.49833.1.S1_at	plasma membrane	cell growth	hydrolase activity	0.465586	0.369828	0.417707	0.0677111	0.162102	21.9494
97	121	SCD1	gi|222618718	LOC_Os01g39380	Os.9158.1.S1_at	plasma membrane	multidimensional cell growth;hormone-mediated signaling	protein binding	0.990832		0.990832			2.07645
97	122	SCD1	gi|115437824	LOC_Os01g39380	Os.9158.1.S1_at	plasma membrane	multidimensional cell growth;hormone-mediated signaling	protein binding		1.00925	1.00925			2.07645
98	123	Ser/Thr protein phosphatase family protein	gi|115451799	LOC_Os03g13540	Os.53578.1.S1_at	extracellular region	metabolic process	hydrolase activity	1.28233	1.64437	1.46335	0.256002	0.174942	6.69389
99	124	Ser/Thr protein phosphatase	gi|222640673	LOC_Os08g35440	Os.6359.1.S1_at	endomembrane system	protein modification process	hydrolase activity	0.990832		0.990832			104.108
100	125	RLCK-type receptor protein kinase	gi|115436274	LOC_Os01g21970	Os.9394.1.S1_at	plasma membrane	protein modification process	kinase activity	0.316228	0.301995	0.309111	0.010064	0.0325577	838.01
101	126	Serine/threonine protein kinase	gi|125553504	LOC_Os05g50830	Os.54914.1.S1_at	endomembrane system	protein amino acid phosphorylation	kinase activity		5.70164	5.70164			52.4655
101	127	Serine/threonine protein kinase	gi|115465717	LOC_Os05g50830	Os.54914.1.S1_at	plasma membrane	protein amino acid phosphorylation	kinase activity	3.46737		3.46737			52.4655
102	128	Serine/threonine protein kinase	gi|222617502	LOC_Os12g42660	Os.49823.1.S1_at	plasma membrane	protein modification process	kinase activity	1.03753	0.990832	1.01418	0.0330194	0.0325577	99.8879
103	129	Serine/threonine protein phosphatase (PP2A)	gi|55296109	LOC_Os01g08310	Os.55822.1.A1_at	plasma membrane	signal transduction		0.990832		0.990832			4.95984
104	130	Serine/threonine-protein phosphatase 2A	gi|50726405	LOC_Os02g09840	OsAffx.11964.1.S1_at	endomembrane system	signal transduction	calcium ion binding	4.36516	1.67494	3.02005	1.90227	0.62988	7.33277
105	131	SNF1-related protein kinase	gi|115441897	LOC_Os01g69240	Os.54524.1.S1_at	cell wall	pollen tube guidance		0.212814	0.349945	0.28138	0.0969664	0.344611	56.8315
106	132	Sorting nexin-4	gi|125551913	LOC_Os05g27920	Os.10964.1.S1_at	membrane	cell communication;signal transduction	lipid binding	0.990832		0.990832			3.32469
107	133	START domain containing protein	gi|115443641	LOC_Os02g01270	Os.53051.1.S1_at	plasma membrane	salicylic acid signalling	lipid binding	0.724436	1.05682	0.890627	0.23503	0.263892	23.8063
108	134	STE kinases	gi|297600034	LOC_Os02g54900	OsAffx.12646.1.S1_at	plasma membrane	protein phosphorylation	kinase activity		0.636796	0.636796			8.59554
108	135	STE kinases	gi|47497125	LOC_Os02g54900	OsAffx.12646.1.S1_at	plasma membrane	protein amino acid phosphorylation	kinase activity	1.40605		1.40605			8.59554
109	136	SCY1-like family of protein kinase	gi|218189286	LOC_Os01g60440	Os.8739.3.S1_x_at	plasma membrane	protein modification process	kinase activity	3.46737	2.22844	2.8479	0.876058	0.307615	2.26078
110	137	WD domain containing protein	gi|115434270	LOC_Os01g03510	Os.19834.1.S1_at	plasma membrane	signal transduction	nucleotide binding	8.47227	6.19441	7.33334	1.61069	0.21964	9.80635
111	138	WD domain containing protein	gi|115473823	LOC_Os07g46370	Os.9752.1.S1_a_at	plasma membrane	signal transduction	nucleotide binding		1.20226	1.20226			49.1394
111	139	WD domain containing protein	gi|222637603	LOC_Os07g46370	Os.9752.1.S1_a_at	plasma membrane	signal transduction	nucleotide binding	1.38038		1.38038			49.1394
112	140	WD domain containing protein	gi|218186524	LOC_Os12g07874	OsAffx.31637.1.S1_at	plasma membrane	signal transduction	nucleotide binding	0.383707		0.383707			196.512
113	141	WD40 repeat	gi|222615649	LOC_Os11g08400	OsAffx.30881.1.S1_at	plasma membrane	signal transduction	signal transducer activity	1.08643		1.08643			39.06
transporters and channels
114	142	ABC1 protein-like	gi|218188091	LOC_Os01g21610	Os.32197.2.S1_x_at	membrane	transport	transporter activity	2.70396	2.80543	2.7547	0.071754	0.0260479	3.64863
115	143	ABC transporter (OsABCG16)	gi|218198932	LOC_Os06g51460	Os.23434.1.S1_s_at	plasma membrane	transport	transporter activity	0.37325	0.416869	0.39506	0.0308434	0.0780729	69.3646
116	144	ABC transporter (OsABCG28)	gi|218185933	LOC_Os11g22350	Os.52820.1.S1_at	plasma membrane	transport	transporter activity	0.963829		0.963829			19.0602
116	145	ABC transporter (OsABCG28)	gi|62701757	LOC_Os11g22350	Os.52820.1.S1_at	plasma membrane	transport	transporter activity		0.758578	0.758578			19.0602
117	146	Aberrant pollen transmission 1	gi|222624933	LOC_Os03g23030	OsAffx.12996.1.S1_at	plasma membrane	multidimensional cell growth	required for tip growth	0.554626		0.554626			11.5777
117	147	Aberrant pollen transmission 1	gi|218192840	LOC_Os03g23030	OsAffx.12996.1.S1_at	plasma membrane	multidimensional cell growth	required for tip growth		0.313329	0.313329			11.5777
118	148	Amino acid selective channel	gi|115461693	LOC_Os05g02060	Os.34494.1.S1_at	membrane	transport	transporter activity	1.03753	1.0666	1.05206	0.020554	0.0195369	5.54251
119	149	Amino acid transporter	gi|115458906	LOC_Os04g39489	Os.7445.1.S1_at	membrane	transport	transporter activity	0.937562		0.937562			8.57327
120	150	Aquaporin	gi|125573502	LOC_Os01g74450	Os.7475.1.S1_at	membrane	transport	transporter activity	0.331131	0.334195	0.332663	0.00216652	0.00651264	6.52562
121	151	ATCHX15	gi|297724201	LOC_Os05g39600	Os.53362.1.S1_at	integral to membrane	transport	transporter activity	7.58578		7.58578			42.9481
122	152	ATP synthase	gi|125597623	LOC_Os06g37180	OsAffx.19953.5.S1_x_at	membrane	transport		0.366438	0.322107	0.344272	0.0313466	0.0910517	2.81394
123	153	Calcium-activated chloride channel	gi|115439477	LOC_Os01g51040	Os.53457.1.S1_at	plasma membrane			0.963829	0.990832	0.97733	0.019094	0.0195369	67.4397
124	154	Calcium-transporting ATPase	gi|115442131	LOC_Os01g71240	Os.34808.1.S1_at	plasma membrane	transport	transporter activity	3.59749	0.937562	2.26753	1.88086	0.829474	430.137
125	155	Chloride channel protein	gi|21321022	LOC_Os02g35190	Os.19863.1.S1_a_at	plasma membrane	chloride transport	voltage-gated chloride channel activity						5.0016
126	156	CorA-like magnesium transporter protein	gi|115454637	LOC_Os03g48000	Os.27805.1.S1_at	membrane	magnesium ion transport	magnesium ion transmembrane transporter activity	0.501187	0.436516	0.468852	0.0457296	0.0975353	3.25931
127	157	CorA-like magnesium transporter protein	gi|122243007	LOC_Os03g53110	Os.10759.1.S1_at	membrane	transport	transporter activity	1.48594	1.8197	1.65282	0.236008	0.142791	3.54421
128	158	CorA-like magnesium transporter protein	gi|222639857	LOC_Os08g03600	OsAffx.29016.1.S1_at	Golgi apparatus	transport	transporter activity		0.270396	0.270396			11.7757
129	159	Cyclic nucleotide-gated ion channel 9 (CNGC)	gi|108710085	LOC_Os03g44440	Os.52782.1.S1_at	membrane	transport	transporter activity	0.990832	0.77983	0.885331	0.149201	0.168525	24.64
130	160	Iron-phytosiderophore transporter protein YS1-like (OsYSL8)	gi|90265683	LOC_Os02g02460	Os.53376.1.S1_at	plasma membrane			0.946237	0.963829	0.955033	0.0124393	0.013025	3.30084
131	161	Lysine and histidine specific transporter	gi|125536241	LOC_Os12g14100	Os.52989.1.S1_at	membrane	transport	transporter activity		0.981748	0.981748			25.1374
131	162	Lysine and histidine specific transporter	gi|115488002	LOC_Os12g14100	Os.52989.1.S1_at	membrane	transport	transporter activity	1.02802		1.02802			25.1374
132	163	Maltose excess protein 1-like	gi|115460344	LOC_Os04g51330	Os.24793.1.A1_at	plasma membrane	transport	ransporter activity	1.88799		1.88799			4.62422
132	164	Maltose excess protein 1-like	gi|125549606	LOC_Os04g51330	Os.24793.1.A1_at	plasma membrane	transport	transporter activity		1.30617	1.30617			4.62422
133	165	Mechanosensitive ion channel	gi|38345847	LOC_Os04g47320	OsAffx.26499.1.S1_at	plasma membrane	transport		1.02802	0.946237	0.987127	0.0578266	0.0585807	15.591
134	166	Metal-nicotianamine transporter (OsYSL4)	gi|90265675	LOC_Os05g16290	Os.52710.1.S1_at	plasma membrane								49.7581
135	167	Na+/H+ antiporter (ATCHX15)	gi|15128390	LOC_Os01g60140	OsAffx.23869.1.S1_at	plasma membrane	transport	transporter activity	0.353183	0.260615	0.306899	0.0654553	0.21328	61.5818
136	168	Na+/H+ antiporter (ATCHX)	gi|125533127	LOC_Os11g01820	Os.53829.1.S1_at	integral to membrane	transport	transporter activity	4.01791	5.44503	4.73147	1.00913	0.21328	17.4226
137	169	Nodulin-type transporter	gi|116309346	LOC_Os04g31924	Os.9481.1.S1_at	plasma membrane	transport	transporter activity	0.903649		0.903649			14.9869
138	170	Phosphate transporter	gi|115467032	LOC_Os06g10810	Os.50535.1.S1_at	membrane	transport	transporter activity		0.972747	0.972747			4.4221
138	171	Phosphate transporter	gi|125554506	LOC_Os06g10810	Os.50535.1.S1_at	membrane	transport	transporter activity	1.04713		1.04713			4.4221
139	172	Phosphatidylinositol transfer protein	gi|222622116	LOC_Os02g04030	Os.9614.1.S1_at	plasma membrane	transport	transporter activity	1.95884	1.13763	1.54824	0.580688	0.375065	2914.8
140	173	Phospholipid-transporting ATPase 4 (OsALA7)	gi|53793271	LOC_Os06g36990	Os.35568.1.S1_at	integral to membrane	phospholipid transport	transporter activity	2.55859	2.14783	2.35321	0.290448	0.123426	5.11595
141	174	Plasma membrane H+-ATPase	gi|55771363	LOC_Os06g08310	Os.8093.2.S1_x_at	plasma membrane	transport	transporter activity	1.03753	1.03753	1.03753	0	0	808.219
142	175	Plasma membrane-type ATPase 8	gi|20302441	LOC_Os02g55400	Os.50459.1.S1_at	plasma membrane	transport	hydrolase activity	0.529663		0.529663			427.95
142	176	Plasma membrane-type ATPase 8	gi|47497038	LOC_Os02g55400	Os.50459.1.S1_at	plasma membrane	transport	hydrolase activity		0.413047	0.413047			427.95
143	177	Plastocyanin-like domain containing protein	gi|90399194	LOC_Os04g57750	Os.5821.1.S1_at	plasma membrane	electron transport	electron transporter activity	0.483059	0.501187	0.492123	0.0128187	0.0260478	97.7475
144	178	Potassium transporter	gi|115477218	LOC_Os08g39950	Os.24908.1.S1_at	membrane	transport	transporter activity	2.60615	0.92045	1.7633	1.19197	0.675989	7.22235
145	179	Purine permease	gi|38605752	LOC_Os04g49739	Os.25086.1.A1_at	membrane	transport	transporter activity	1.36773		1.36773			21.9824
146	180	Putative transfer protein	gi|38636784	LOC_Os08g12520	Os.8166.1.S1_at	extracellular			1.49968	2.48886	1.99427	0.699451	0.35073	608.694
147	181	Monosaccharide transporter (STP subfamily)	gi|222622219	LOC_Os02g06540	Os.50048.1.S1_at	plasma membrane	transport	transporter activity	0.524807	0.30761	0.416209	0.153582	0.369003	329.916
148	182	Sucrose transporter (OsSUT1)	gi|108706417	LOC_Os03g07480	Os.51905.1.S1_at	plasma membrane	transport	transporter activity	1.88799	2.37684	2.13242	0.345668	0.162102	3.1387
149	183	Sucrose transporter (OsSUT3)	gi|222641552	LOC_Os10g26470	Os.46781.1.S1_at	plasma membrane	transport	transporter activity		0.724436	0.724436			393.474
149	184	Sucrose transporter (OsSUT3)	gi|115481924	LOC_Os10g26470	Os.46781.1.S1_at	plasma membrane	transport	transporter activity	0.794328		0.794328			393.474
150	185	Monosaccharide transporter (AZT subfamily)	gi|115485493	LOC_Os11g28610	OsAffx.19058.1.S1_x_at	membrane	transport	transporter activity		0.218776	0.218776			34.2525
150	186	Monosaccharide transporter (AZT subfamily)	gi|125534354	LOC_Os11g28610	OsAffx.19058.1.S1_x_at	membrane	transport	transporter activity	0.175388		0.175388			34.2525
151	187	Sulfate transporter	gi|115466358	LOC_Os06g05160	Os.27076.1.S1_at	integral to membrane	transport	transporter activity	0.92045	0.954993	0.937721	0.0244256	0.0260478	23.7757
152	188	Amino acid transporter	gi|218184594	LOC_Os10g30090	Os.46458.2.S1_x_at	membrane	transport	transporter activity	0.554626	0.416869	0.485748	0.0974084	0.200533	6.50579
153	189	Amino acid transporter	gi|115489224	LOC_Os12g38570	Os.52739.1.S1_at	membrane	transport	transporter activity	1.05682		1.05682			38.4084
154	190	Monosaccharide transporter (ERD subfamily)	gi|115465507	LOC_Os05g49270	Os.8275.1.S1_at	membrane	transport	transporter activity	1.10662		1.10662			9.30156
155	191	Transportin-2	gi|38567827	LOC_Os04g59494	Os.24246.1.A1_at	membrane	transport	ransporter activity	2.42103	1.75388	2.08745	0.471745	0.225991	3040.76
156	192	VHA	gi|115451943	LOC_Os03g14690	Os.10779.1.S1_at	plasma membrane	transport	transporter activity	0.369828	0.413047	0.391438	0.0305607	0.0780728	2.72072
157	193	VHA subunit A	gi|115444549	LOC_Os02g07870	Os.47485.1.S1_at	plasma membrane	transport	transporter activity	0.559758	0.49204	0.525899	0.0478839	0.0910516	5.5736
158	194	VHA subunit E	gi|115464515	LOC_Os05g40230	Os.53921.1.S1_at	membrane	transport	transporter activity	0.937562	0.666807	0.802184	0.191453	0.238664	150
membrane trafficking
159	195	AAA-type ATPase family protein	gi|218187789	LOC_Os01g12660	Os.32943.2.S1_x_at	plasma membrane	membrane fusion	ATPase activity	0.619441		0.619441			8.80166
159	196	AAA-type ATPase family protein	gi|115435412	LOC_Os01g12660	Os.32943.2.S1_x_at	plasma membrane	membrane fusion	ATPase activity		0.487529	0.487529			8.80166
160	197	C2 calcium/lipid-binding region	gi|47497419	LOC_Os02g27110	Os.25005.1.A1_at	membrane	C2 calcium-dependent membrane targeting	phosphoinositide binding	2.53513	4.09261	3.31387	1.1013	0.332332	2.06156
161	198	C2 calcium/lipid-binding region	gi|115462109	LOC_Os05g05650	Os.49454.1.S1_at	membrane	C2 calcium-dependent membrane targeting		0.963829		0.963829			8415.7
161	199	C2 calcium/lipid-binding region	gi|125550850	LOC_Os05g05650	Os.49454.1.S1_at	membrane	C2 calcium-dependent membrane targeting			0.831764	0.831764			8415.7
162	200	C2 calcium/lipid-binding region	gi|222635860	LOC_Os06g40570	OsAffx.5167.1.S1_x_at	plasma membrane	C2 calcium-dependent membrane targeting		1.27057		1.27057			209.994
163	201	Clathrin assembly protein	gi|52077380	LOC_Os06g45050	Os.54880.1.S1_at	plasma membrane	vesicle-mediated transport	structural molecule activity		0.554626	0.554626			204.06
164	202	Clathrin assembly small subunit protein AP19	gi|115456139	LOC_Os03g59660	Os.53298.1.S1_at	membrane	transport	transporter activity	0.648634		0.648634			27.2057
165	203	Endoplasmic reticulum vesicle transporter protein	gi|108707873	LOC_Os03g20520	Os.10805.1.S1_at	plasma membrane	fatty acid biosynthetic process		0.310456	0.310456	0.310456	0	0	2.29398
166	204	Endoplasmic reticulum vesicle transporter protein	gi|218193856	LOC_Os03g57100	Os.7300.1.S1_at	endoplasmic reticulum			0.398107	0.363078	0.380593	0.0247693	0.0650809	9.69424
167	205	Exo70 exocyst complex subunit	gi|115484357	LOC_Os11g06700	OsAffx.30847.2.S1_at	exocyst	vesicle docking during exocytosis	protein binding	1.04713	1.04713	1.04713	0	0	1979.47
168	206	Exo70 exocyst complex subunit	gi|77553092	LOC_Os12g06840	OsAffx.30847.1.S1_s_at	exocyst	vesicle docking during exocytosis	protein binding	0.448745	0.288403	0.368574	0.113379	0.307615	12.3762
169	207	Exocyst complex subunit Sec15-like	gi|125542521	LOC_Os03g06760	Os.34216.1.S1_x_at	exocyst	pollen tube growth		1.8197	2.51189	2.16579	0.489449	0.225991	11.1786
170	208	Mu-type subunit of clathrin adaptor complex	gi|115465203	LOC_Os05g46550	Os.49604.1.S1_at	clathrin vesicle coat	intracellular protein transport	protein transporter activity						14.5858
171	209	Organelle fission mediator	gi|297598336	LOC_Os01g72280	Os.52785.1.S1_at	membrane	peroxisome fission	protein binding	0.990832		0.990832			21.4839
172	210	Protein trafficking vesicle-associated protein	gi|125540465	LOC_Os02g42940	Os.5388.1.S1_at	membrane	transport	structural molecule activity		0.648634	0.648634			3.42391
173	211	Protein trafficking vesicle-associated protein	gi|115474857	LOC_Os08g06020	Os.22692.1.S1_at	plasma membrane	transport	protein binding	0.794328		0.794328			7.42676
174	212	SEC1 family transport protein	gi|75109650	LOC_Os06g04450	Os.7031.1.S1_at	membrane fraction	protein secretion	protein transporter activity	3.94457	4.32514	4.13486	0.2691	0.0650809	82.2158
175	213	SEC7-like guanine nucleotide exchange family protein	gi|38344114	LOC_Os04g02690	Os.56328.1.S1_x_at	plasma membrane	regulation of vesicle targeting, to, from or within Golgi	GTP:GDP antiporter activity	0.337287	0.340408	0.338848	0.00220679	0.00651262	12.1664
176	214	Secretory carrier-associated membrane protein 5	gi|222639956	LOC_Os08g06440	OsAffx.29065.1.S1_at	plasma membrane	transport	transporter activity		0.597035	0.597035			12.1299
177	215	SNARE domain containing protein	gi|115446467	LOC_Os02g32740	Os.9621.1.S1_at	membrane fraction	membrane fraction	SNAP receptor activity	0.187068	0.226986	0.207027	0.0282265	0.136342	1729.75
178	216	SNARE domain containing protein	gi|222640251	LOC_Os08g17600	Os.5966.1.S1_at	membrane	transport	protein binding	0.92045	0.946237	0.933343	0.0182346	0.0195368	2.21472
179	217	Synaptobrevin-like vesicle-trafficking protein	gi|218191763	LOC_Os02g55990	Os.8229.1.S1_at	membrane	transport		0.444631	0.401791	0.423211	0.0302928	0.0715785	77.3446
180	218	Syntaxin	gi|125525230	LOC_Os01g15110	Os.15140.1.S1_at	trans-Golgi network transport vesicle	intra-Golgi vesicle-mediated transport	t-SNARE activity	0.990832		0.990832			19.8217
181	219	Vesicle transport v-SNARE 13	gi|115437652	LOC_Os01g37980	Os.15638.1.S1_at	membrane	transport	protein binding	0.946237	0.937562	0.9419	0.00613426	0.00651265	2.69524
182	220	Vesicle transport v-SNARE 13	gi|115439483	LOC_Os01g51120	Os.37895.1.S1_x_at	membrane	transport	protein binding						2.464
183	221	Vesicle-associated membrane protein	gi|125585044	LOC_Os03g06960	Os.18361.1.S1_at	plasma membrane	vesicle-mediated transport		0.946237	0.903649	0.924943	0.030114	0.0325577	293.224
wall remodeling and metabolism
184	222	1,3-beta-glucan synthase	gi|222624093	LOC_Os06g08380	OsAffx.27509.1.S2_at	plasma membrane	callose deposition in cell wall	1,3-beta-glucan synthase activity	1.00925		1.00925			100.783
184	223	1,3-beta-glucan synthase	gi|55771366	LOC_Os06g08380	OsAffx.27509.1.S2_at	plasma membrane	carbohydrate metabolic process	transferase activity	0.946237	0.946237	0.946237	0	0	100.783
184	224	1,3-beta-glucan synthase	gi|218197708	LOC_Os06g08380	OsAffx.27509.1.S2_at	plasma membrane	carbohydrate metabolic process	transferase activity	0.954993	0.704693	0.829843	0.176988	0.21328	100.783
184	225	1,3-beta-glucan synthase	gi|222634838	LOC_Os06g08380	OsAffx.27509.1.S2_at	plasma membrane	pollination;cell growth		0.847227		0.847227			100.783
184	226	1,3-beta-glucan synthase	gi|55295882	LOC_Os06g08380	OsAffx.27509.1.S2_at	plasma membrane	carbohydrate metabolic process	transferase activity		0.990832	0.990832			100.783
184	227	1,3-beta-glucan synthase	gi|218191976	LOC_Os06g08380	OsAffx.27509.1.S2_at	plasma membrane	carbohydrate metabolic process	transferase activity		0.862979	0.862979			100.783
185	228	Alpha-expansin OsEXPA26	gi|16517062	LOC_Os12g36040	Os.20191.1.S1_at	plant-type cell wall	plant-type cell wall modification during multidimensional cell growth		4.2462	4.36516	4.30568	0.0841194	0.0195369	475.395
186	229	Beta-expansin	gi|115450175	LOC_Os03g01640	Os.2405.1.S1_at	cell wall	plant-type cell wall modification during multidimensional cell growth		6.91831	6.30957	6.61394	0.430441	0.0650809	1502.26
187	230	Beta-galactosidase, Glycosyl hydrolase family 35	gi|115477689	LOC_Os08g43570	Os.18310.1.S1_at	endoplasmic reticulum	carbohydrate metabolic process	hydrolase activity	4.2462	4.16869	4.20744	0.054802	0.013025	757.357
188	231	Beta-galactosidase , 35	gi|222642000	LOC_Os09g36810	Os.49945.1.S1_at	Golgi apparatus	carbohydrate metabolic process	hydrolase activity	0.2208	0.21677	0.218785	0.0028497	0.0130251	207.8
189	232	Beta-glucosidase, Glycosyl hydrolase family 3	gi|125545728	LOC_Os03g53790	Os.18244.1.S1_at	cell wall	carbohydrate metabolic process	hydrolase activity		3.76704	3.76704			31.2703
189	233	Beta-glucosidase, Glycosyl hydrolase family 3	gi|115455347	LOC_Os03g53790	Os.18244.1.S1_at	cell wall	carbohydrate metabolic process	hydrolase activity	5.49541		5.49541			31.2703
190	234	Cell wall adhesin	gi|222615742	LOC_Os11g11710	Os.9643.1.S1_at	extracellular			3.49945	3.04789	3.27367	0.319299	0.0975353	33.2669
190	235	Cell wall adhesin	gi|218185473	LOC_Os11g11710	Os.9643.1.S1_at	extracellular								33.2669
191	236	Cell wall adhesin	gi|125576646	LOC_Os11g11730	Os.9607.1.S1_at	plasma membrane			3.46737	3.13329	3.30033	0.236232	0.0715784	84.0233
191	237	Cell wall adhesin	gi|125559515	LOC_Os11g11730	Os.9607.1.S1_at	plasma membrane								84.0233
192	238	Cellulose synthase-like protein D5	gi|171769908	LOC_Os06g22980	Os.53359.1.S1_at	plasma membrane	cell wall biogenesis	cellulose synthase activity	0.37325	0.194089	0.283669	0.126686	0.446599	763.109
193	239	CSLD3 - cellulose synthase-like family D	gi|297726331	LOC_Os08g25710	OsAffx.17155.1.S1_x_at	plasma membrane	plant-type cell wall biogenesis	cellulose synthase activity	0.322107		0.322107			120.632
193	240	CSLD3 - cellulose synthase-like family D	gi|218201003	LOC_Os08g25710	OsAffx.17155.1.S1_x_at	plasma membrane	plant-type cell wall biogenesis	cellulose synthase activity		0.30761	0.30761			120.632
194	241	Endoglucanase, Glycosyl hydrolase family 9	gi|125556752	LOC_Os06g50140	Os.50481.1.S1_at	plasma membrane	carbohydrate metabolic process	hydrolase activity	1	0.972747	0.986374	0.0192706	0.0195369	380.555
195	242	Expansin	gi|125562574	LOC_Os08g44790	Os.53024.1.S1_at	cell wall	cell wall modification during multidimensional cell growth			1.07647	1.07647			22992.6
195	243	Expansin	gi|125604342	LOC_Os08g44790	Os.53024.1.S1_at	cell wall	cell wall modification during multidimensional cell growth		2.88403		2.88403			22992.6
196	244	Expansin	gi|115483270	LOC_Os10g40090	Os.12697.1.S1_at	extracellular region	plant-type cell wall modification during multidimensional cell growth		5.44503	5.97035	5.70769	0.371462	0.065081	725.283
197	245	Fasciclin-like arabinogalactan protein	gi|115446025	LOC_Os02g26320	Os.55769.1.S1_at	anchored to membrane	N-terminal protein myristoylation		0.524808		0.524808			9462.73
198	246	Glucan endo-1,3-beta-glucosidase, Glycosyl hydrolases family 17	gi|28269434	LOC_Os03g57880	OsAffx.25749.1.S1_at	plasma membrane	carbohydrate metabolic process	hydrolase activity	0.654636	0.340408	0.497522	0.222193	0.446599	2.70625
199	247	Glucan endo-1,3-beta-glucosidase, Glycosyl hydrolases family 17	gi|125597725	LOC_Os06g39060	Os.4941.1.S1_at	membrane	carbohydrate metabolic process	hydrolase activity	1.01859	0.724436	0.871514	0.207999	0.238664	1684.51
200	248	Glucose-1-phosphate adenylyltransferase large subunit 2	gi|22831238	LOC_Os07g13980	Os.25696.2.S1_x_at	membrane	carbohydrate metabolic process	transferase activity		1.25892	1.25892			12.5413
201	249	Glucose-6-phosphate isomerase	gi|115467434	LOC_Os06g14510	Os.4697.1.S1_at	plasma membrane	carbohydrate metabolic process	catalytic activity	3.63078		3.63078			3.78691
201	250	Glucose-6-phosphate isomerase	gi|218197916	LOC_Os06g14510	Os.4697.1.S1_at	plasma membrane	carbohydrate metabolic process	catalytic activity		3.0761	3.0761			3.78691
202	251	Beta-fructosidase, invertase, glycosyl hydrolases famnily32	gi|115443693	LOC_Os02g01590	Os.47792.1.S1_at	cell wall	carbohydrate metabolic process	hydrolase activity	0.239883	0.235505	0.237694	0.00309598	0.0130251	19.6552
203	252	Polygalacturonate 4-alpha-galacturonosyltransferase, glycosyl transferase family 8	gi|115480327	LOC_Os09g36190	Os.7210.1.S1_at	Golgi apparatus	carbohydrate metabolic process	transferase activity	0.809096		0.809096			4.58694
204	253	Glycosyltransferase family protein	gi|125555973	LOC_Os06g40060	Os.14852.1.A1_at	membrane	carbohydrate metabolic process	transferase activity	0.376704		0.376704			4.24687
205	254	Glyoxal oxidase-related protein	gi|115465397	LOC_Os05g48520	Os.53194.1.S1_at	extracellular			0.954993		0.954993			508.006
205	255	Glyoxal oxidase-related protein	gi|125553282	LOC_Os05g48520	Os.53194.1.S1_at	extracellular				1.10662	1.10662			508.006
206	256	GPI-anchored COBRA-type protein	gi|125556529	LOC_Os06g47110	OsAffx.15964.1.S1_at	plasma membrane	involvement in cellulose microfibril orientation,		0.474242	0.954993	0.714617	0.339942	0.475698	3343.27
207	257	Group 3 pollen allergen	gi|52075909	LOC_Os06g45150	OsAffx.15933.1.S1_s_at	extracellular region			3.76704	3.49945	3.63324	0.189212	0.052078	567.516
208	258	Invertase/pectin methylesterase inhibitor	gi|125525600	LOC_Os01g20970	Os.8072.1.S1_at	endomembrane system	polar nucleus fusion	pectinesterase inhibitor activity	1.00925	0.903649	0.956451	0.074673	0.078073	2069.31
209	259	Invertase/pectin methylesterase inhibitor	gi|125527408	LOC_Os01g50810	Os.19770.1.S1_at	cell wall	polar nucleus fusion	pectinesterase inhibitor activity	1.00925		1.00925			173.024
210	260	Invertase/pectin methylesterase inhibitor	gi|115462985	LOC_Os05g20570	Os.22396.1.S1_at	endomembrane system	polar nucleus fusion	pectinesterase inhibitor activity	2.60615	2.75423	2.68019	0.104705	0.0390662	970.635
211	261	Invertase/pectin methylesterase inhibitor	gi|77556145	LOC_Os12g37480	OsAffx.32068.1.S1_at	extracellular	metabolic process	hydrolase activity	0.928966		0.928966			506.118
212	262	Invertase/pectin methylesterase inhibitor	gi|297596455	LOC_Os01g14940	OsAffx.23252.1.S1_at	extracellular	metabolic process	enzyme regulator activity	0.758578		0.758578			391.956
213	263	Invertase/pectin methylesterase inhibitor	gi|115474755	LOC_Os08g04650	Os.53290.1.S1_at	endomembrane system	polar nucleus fusion	pectinesterase inhibitor activity	1.83654	1.59956	1.71805	0.16757	0.0975353	70.7156
214	264	Invertase/pectin methylesterase inhibitor	gi|125574220	LOC_Os10g10700	OsAffx.30382.1.S1_at	plasma membrane	metabolic process	enzyme regulator activity	0.505825		0.505825			1676.71
214	265	Invertase/pectin methylesterase inhibitor	gi|125531333	LOC_Os10g10700	OsAffx.30382.1.S1_at	plasma membrane	metabolic process	enzyme regulator activity		0.981748	0.981748			1676.71
215	266	Pectate lyase	gi|115445003	LOC_Os02g12300	Os.53956.1.S1_at	extracellular	metabolic process	catalytic activity		2.80543	2.80543			3531.69
215	267	Pectate lyase	gi|222622421	LOC_Os02g12300	Os.53956.1.S1_at	extracellular	metabolic process	catalytic activity	1.48594		1.48594			3531.69
216	268	Pectin methylesterase	gi|115479305	LOC_Os09g26360	Os.53386.1.S1_at	cell wall	cell wall modification	pectinesterase activity	0.972747	0.946237	0.959492	0.0187455	0.0195369	4894.75
217	269	Pectin methylesterase 6	gi|115452515	LOC_Os03g18860	Os.53030.1.S1_at	cell wall	cell wall modification	pectinesterase activity	1.85353	1.52757	1.69055	0.230492	0.136342	1105.33
218	270	Pectinacetylesterase	gi|222629489	LOC_Os04g51340	Os.8064.1.S1_at	cell wall	metabolic process	hydrolase activity		1	1			2.42362
218	271	Pectinacetylesterase	gi|218195505	LOC_Os04g51340	Os.8064.1.S1_at	cell wall	metabolic process	hydrolase activity	0.972747		0.972747			2.42362
219	272	Pectinesterase	gi|115452623	LOC_Os03g19610	Os.18212.1.S1_at	cell wall	metabolic process	hydrolase activity	4.48745	4.65586	4.57166	0.119082	0.0260478	3746.52
220	273	Pectinesterase	gi|125544212	LOC_Os03g28090	Os.52831.1.S1_at	cell wall	metabolic process	enzyme regulator activity	0.963829	0.912011	0.93792	0.036641	0.0390662	495.142
221	274	Pectinesterase	gi|116310053	LOC_Os04g38560	Os.18265.1.S1_at	cell wall	carbohydrate metabolic process	hydrolase activity		0.963829	0.963829			7485.33
221	275	Pectinesterase	gi|125548569	LOC_Os04g38560	Os.18265.1.S1_at	cell wall	carbohydrate metabolic process	hydrolase activity	0.515229		0.515229			7485.33
222	276	Pectinesterase	gi|125549932	LOC_Os04g54850	Os.351.1.S1_at	cell wall	carbohydrate metabolic process	hydrolase activity	0.49204		0.49204			1963.65
222	277	Pectinesterase	gi|90399222	LOC_Os04g54850	Os.351.1.S1_at	cell wall	carbohydrate metabolic process	hydrolase activity		0.469894	0.469894			1963.65
223	278	Pectinesterase	gi|125601598	LOC_Os07g49100	Os.34354.1.S1_at	cell wall	carbohydrate metabolic process	hydrolase activity	1.94089	1.95884	1.94987	0.0126988	0.00651264	6432.42
224	279	Pectinesterase	gi|115486641	LOC_Os11g45720	Os.8099.1.S1_at	cell wall	carbohydrate metabolic process	hydrolase activity	3.87258	3.87258	3.87258	0	0	1742.55
225	280	Pectinesterase	gi|108864650	LOC_Os11g45730	Os.6348.1.S1_x_at	cell wall	metabolic process	hydrolase activity	3.80189	3.83707	3.81948	0.0248749	0.00651264	891.984
226	281	Pectinesterase	gi|218187082	LOC_Os12g37660	Os.8076.1.S1_at	cell wall	carbohydrate metabolic process	hydrolase activity		4.87529	4.87529			2011.72
226	282	Pectinesterase	gi|115489104	LOC_Os12g37660	Os.8076.1.S1_at	cell wall	carbohydrate metabolic process	hydrolase activity	5.59758		5.59758			2011.72
227	283	Pollen tube wall-associated extensin-type glycoprotein	gi|218188190	LOC_Os01g25460	Os.18286.1.S1_s_at	extracellular		structural molecule activity	3.01995	2.96483	2.99239	0.0389761	0.0130251	1688.71
228	284	Polygalacturonase, Glycosyl hydrolases family 28	gi|115437052	LOC_Os01g33300	Os.8128.1.S1_at	endomembrane system	carbohydrate metabolic process	polygalacturonase activity	0.340408	0.340408	0.340408	0	0	1834.5
229	285	Polygalacturonase, Glycosyl hydrolases family 28	gi|115468924	LOC_Os06g40890	Os.53450.1.S1_at	extracellular	carbohydrate metabolic process	hydrolase activity		0.212814	0.212814			694.152
229	286	Polygalacturonase, Glycosyl hydrolases family 28	gi|222635874	LOC_Os06g40890	Os.53450.1.S1_at	extracellular	carbohydrate metabolic process	hydrolase activity	0.946237		0.946237			694.152
230	287	Rhamnose synthase	gi|297721503	LOC_Os02g45540	Os.6053.1.S1_at	plasma membrane	extracellular polysaccharide biosynthetic process	UDP-4-keto-rhamnose-4-keto-reductase activity	2.91072	3.25087	3.0808	0.240527	0.0780729	3.92931
231	288	Sucrose-phosphate synthase	gi|51535475	LOC_Os06g43630	OsAffx.15911.1.S1_x_at	plasma membrane	carbohydrate metabolic process	transferase activity	0.928966	0.990832	0.959899	0.0437456	0.0455731	7.03593
232	289	UDP-glucose pyrophosphorylase	gi|7417426	LOC_Os02g02560	Os.2370.1.S1_at	plasma membrane	carbohydrate metabolic process	transferase activity		5.29664	5.29664			504.443
232	290	UDP-glucose pyrophosphorylase	gi|115443819	LOC_Os02g02560	Os.2370.1.S1_at	plasma membrane	carbohydrate metabolic process	transferase activity	25.1189	25.1189	25.1189	0	0	504.443
cytoskeleton dynamic
233	291	Actin	gi|115454971	LOC_Os03g50885	Os.6379.1.S1_at	plasma membrane	cellular component organization	structural molecule activity	5.15229	5.05825	5.10527	0.0664963	0.013025	550.681
233	292	Actin	gi|20322	LOC_Os03g50885	Os.6379.1.S1_at	plasma membrane	cellular component organization	structural molecule activity		1.09648	1.09648			550.681
234	293	Actin-binding protein	gi|115447541	LOC_Os02g42820	OsAffx.12463.1.S1_at	cytoskeleton	cellular component organization	protein binding	0.16293	0.159956	0.161443	0.0021028	0.0130251	1175.37
235	294	Actin-binding protein	gi|115459610	LOC_Os04g45010	Os.52919.1.S1_at	cytoskeleton	cellular component organization	protein binding	0.30479	0.328095	0.316442	0.0164797	0.0520779	6581.7
236	295	Actin-depolymerizing factor	gi|115447755	LOC_Os02g44470	Os.52855.1.S1_at	actin filament		actin binding	2.85759		2.85759			617.551
236	296	Actin-depolymerizing factor	gi|125540584	LOC_Os02g44470	Os.52855.1.S1_at	actin filament		actin binding		3.43558	3.43558			617.551
237	297	Actin-depolymerizing factor	gi|218199609	LOC_Os07g30090	Os.10075.1.S1_at	cytoskeleton	remodeling of actin cytoskeleton	actin binding	3.76704	3.98107	3.87405	0.151345	0.0390662	1564.24
238	298	ATCAP1; actin	gi|115476676	LOC_Os08g34780	Os.49451.1.S1_at	plasma membrane	cellular component organization	protein binding	14.3219	10.4713	12.3966	2.72278	0.21964	157.035
239	299	Beta-tubulin	gi|115454449	LOC_Os03g45920	Os.11155.1.S1_at	plasma membrane	response to salt stress	structural molecule activity	2.58226	2.70396	2.64311	0.0860536	0.0325577	10.9103
240	300	Dynamin	gi|115461204	LOC_Os04g57350	Os.18279.1.S1_at	cytoskeleton	cellular component organization	binding	1.01859	1.01859	1.01859	0	0	1335.93
241	301	Dynamin-2B	gi|218201179	LOC_Os08g32920	Os.9608.2.S1_x_at	plasma membrane	Golgi to vacuole transport	GTPase activity	0.990832	0.972747	0.98179	0.0127879	0.0130251	9.10365
242	302	Fimbrin-like protein 2	gi|115446989	LOC_Os02g37580	Os.49960.1.S1_at	cytoskeleton	cell growth	actin binding	4.92039		4.92039			768.086
242	303	Fimbrin-like protein 2	gi|218191071	LOC_Os02g37580	Os.49960.1.S1_at	cytoskeleton	cell growth	actin binding		5.86138	5.86138			768.086
243	304	Fimbrin-like protein 2	gi|125540917	LOC_Os02g48740	Os.23544.1.S1_at	cytoskeleton	cell growth	protein binding	0.963829		0.963829			15.3437
243	305	Fimbrin-like protein 2	gi|115448327	LOC_Os02g48740	Os.23544.1.S1_at	cytoskeleton	cell growth	protein binding		0.625173	0.625173			15.3437
244	306	Heavy chain component of kinesin complex	gi|222623662	LOC_Os02g50910	Os.49492.1.S1_at	microtubule associated complex	microtubule-based movement	microtubule motor activity						23.7239
245	307	Kinesin light chain	gi|115448207	LOC_Os02g47880	Os.48270.1.A1_at	plasma membrane	cell growth	binding	3.19154	2.72898	2.96026	0.327079	0.11049	39.5572
246	308	Kinesin motor domain containing protein	gi|222622472	LOC_Os02g13580	OsAffx.24229.1.S1_at	plasma membrane	microtubule-based movement	motor activity	0.963829	0.912011	0.93792	0.036641	0.0390662	147.181
247	309	Kinesin motor domain containing protein	gi|222641957	LOC_Os09g35890	Os.31112.2.S1_at	plasma membrane	microtubule-based movement	motor activity	0.731139	0.870964	0.801051	0.0988709	0.123426	9.27228
248	310	Kinesin-4	gi|222616374	LOC_Os11g44880	OsAffx.19377.1.S1_at	microtubule associated complex	microtubule-based movement	microtubule motor activity	0.981748	0.963829	0.972788	0.0126706	0.013025	969.708
249	311	Microtubule associated protein	gi|115442097	LOC_Os01g71040	Os.18275.1.S1_at	membrane			0.954993	0.937562	0.946277	0.0123253	0.013025	1680.84
250	312	Myosin	gi|20503048	LOC_Os06g29350	Os.50335.1.S1_at	cytoskeleton	actin filament-based movement	motor activity		0.440555	0.440555			41.8921
250	313	Myosin	gi|115468142	LOC_Os06g29350	Os.50335.1.S1_at	cytoskeleton	actin filament-based movement	motor activity	0.519996	0.539511	0.529753	0.0137989	0.0260478	41.8921
251	314	Myosin head family protein	gi|222632377	LOC_Os05g46030	OsAffx.27335.1.S1_x_at	cytoskeleton	cellular component organization	motor activity		0.524808	0.524808			11.731
252	315	Myosin heavy chain	gi|222630737	LOC_Os12g17310	Os.15013.1.S1_at	plasma membrane			0.972747	0.981748	0.977248	0.00636447	0.00651265	32.9752
253	316	Paramyosin	gi|125563998	LOC_Os09g28450	OsAffx.17946.1.S1_at	plasma membrane	cellular component organization	protein binding	0.972747	0.928966	0.950857	0.0309577	0.0325577	773.399
254	317	Tubulin	gi|222631593	LOC_Os05g34170	Os.45929.1.S1_at	plasma membrane	cellular component organization	structural molecule activity		1	1			6.06589
255	318	Tubulin alpha-1 chain	gi|115472953	LOC_Os07g38730	Os.9504.1.S1_at	plasma membrane	microtubule-based movement	structural constituent of cytoskeleton	8.87156	8.55067	8.71111	0.226906	0.0260479	3.75774
protein destination
256	319	Aspartyl protease	gi|115465837	LOC_Os05g51750	Os.49592.1.S1_at	extracellular	protein metabolic process	hydrolase activity	1.07647		1.07647			5413.45
256	320	Aspartyl protease	gi|125553570	LOC_Os05g51750	Os.49592.1.S1_at	extracellular	protein metabolic process	hydrolase activity		1.00925	1.00925			5413.45
257	321	Cullin---ubiquitin-protein ligase activity	gi|115460894	LOC_Os04g55030	Os.17406.1.S1_at	ubiquitin ligase complex	ubiquitin-dependent protein catabolic process	ubiquitin-protein ligase activity	0.990832	0.990832	0.990832	0	0	6.42009
258	322	E3 ubiquitin-protein ligase	gi|41052894	LOC_Os02g01170	Os.28066.1.S1_s_at	ubiquitin ligase complex	ubiquitin-dependent protein catabolic process	ubiquitin-protein ligase activity	0.990832	0.325087	0.65796	0.470753	0.715473	5.40035
259	323	OsClp7 - Putative Clp protease homologue	gi|115459516	LOC_Os04g44400	Os.50580.1.S1_at	membrane	protein metabolic process	binding	0.16293		0.16293			2.6126
260	324	PDIL5-like thioredoxin	gi|115472445	LOC_Os07g34030	Os.18158.1.S1_at	plasma membrane	protein folding	catalytic activity	0.251189	0.140605	0.195897	0.0781946	0.399163	3.09989
261	325	Proteasome/cyclosome repeat containing protein	gi|125556643	LOC_Os06g48640	OsAffx.26953.1.S1_at	plasma membrane	protein metabolic process	enzyme regulator activity		1.27057	1.27057			2.23344
262	326	Signal peptide peptidase-like 2B	gi|115441805	LOC_Os01g68620	Os.35017.2.S1_x_at	integral to membrane	proteolysis	peptidase activity	1.00925	1.13763	1.07344	0.0907741	0.0845637	150.186
stress response
263	327	Anthocyanin 3-O-beta-glucosyltransferase	gi|115456097	LOC_Os03g59350	OsAffx.13550.1.S1_s_at	endomembrane system	response to other organism	transferase activity	2.35505	6.72977	4.54241	3.09339	0.681003	80.5319
264	328	Band_7	gi|14150732	LOC_Os08g30790	Os.12619.1.S1_at	plasma membrane			0.954993	0.937562	0.946277	0.0123253	0.013025	2.07521
265	329	Band_7	gi|48716660	LOC_Os09g19710	Os.23381.1.A1_at	plasma membrane			0.937562	0.937562	0.937562	0	0	8.12692
266	330	Caleosin related protein	gi|46390679	LOC_Os02g50140	OsAffx.24805.1.S1_s_at	extracellular region	response to stress	binding	1.94089		1.94089			20.8898
266	331	Caleosin related protein	gi|222623627	LOC_Os02g50140	OsAffx.24805.1.S1_s_at	extracellular region	response to abscisic acid stimulus	calcium ion binding		1.00925	1.00925			20.8898
267	332	Cationic peroxidase	gi|115450781	LOC_Os03g05770	Os.11550.1.S1_at	endomembrane system	response to oxidative stress	catalytic activity	2.29087	1.83654	2.0637	0.32126	0.155672	1088.41
268	333	Defensin-like protein	gi|115457198	LOC_Os04g11130	Os.27383.1.S1_at	plasma membrane	defense response	enzyme regulator activity	0.937562	0.92045	0.929006	0.0121003	0.013025	2767.7
269	334	Defensin-like protein	gi|77557162	LOC_Os12g43820	OsAffx.20109.1.A1_at	endomembrane system								11.2361
270	335	Dehydration response related protein	gi|115482886	LOC_Os10g36690	Os.5030.1.S1_at	cell wall	dehydration response	methyltransferase	1.0666	1.31826	1.19243	0.177951	0.149234	22.4571
271	336	Delta 1-pyrroline-5-carboxylate synthetase	gi|115441045	LOC_Os01g62900	Os.33244.1.S1_at	membrane	response to stress	catalytic activity	2.65461	1.21339	1.934	1.01909	0.526937	3.88907
272	337	Flavocytochrome-like electron transferase	gi|218196942	LOC_Os05g38980	Os.53380.1.S1_at	integral to plasma membrane	defense response	NAD(P)H oxidase activity	0.405508		0.405508			181.523
272	338	Flavocytochrome-like electron transferase	gi|222640769	LOC_Os05g38980	Os.53380.1.S1_at	integral to plasma membrane	defense response	NAD(P)H oxidase activity		0.387258	0.387258			181.523
273	339	Glutamate dehydrogenase protein	gi|81686712	LOC_Os04g45970	Os.52150.1.S1_x_at	membrane	response to stress	catalytic activity	0.322107	0.398107	0.360107	0.0537403	0.149234	73.638
274	340	Haem peroxidase	gi|125555316	LOC_Os06g27850	Os.53496.1.S1_at	extracellular	response to stress	catalytic activity	0.465586	0.946237	0.705912	0.339872	0.481465	677.002
275	341	Late embryogenesis abundant protein,response to stress	gi|222636812	LOC_Os07g17120	Os.50387.1.S1_at	plasma membrane	embryonic development ending in seed dormancy		3.01995	2.70396	2.86196	0.223442	0.078073	357.689
276	342	Pathogenesis-related protein	gi|115489728	LOC_Os12g43700	Os.53937.1.S1_x_at	extracellular region			1	0.322107	0.661053	0.479343	0.72512	1496.6
277	343	Peroxidase precursor	gi|125583637	LOC_Os02g50770	Os.5623.1.S1_at	endomembrane system	response to oxidative stress	peroxidase activity	3.59749	3.69828	3.64789	0.0712686	0.019537	1782.79
278	344	SCP-like extracellular protein (Pathogenesis-related protein )	gi|218197374	LOC_Os05g51680	Os.10131.3.A1_at	extracellular region			0.625173	0.946237	0.785705	0.227027	0.288947	305.899
279	345	Stress-responsive HVA22-type protein	gi|125543131	LOC_Os03g14610	Os.37466.1.S1_s_at	plasma membrane			1.14815		1.14815			60.9732
279	346	Stress-responsive HVA22-type protein	gi|125585620	LOC_Os03g14610	Os.37466.1.S1_s_at	plasma membrane				3.59749	3.59749			60.9732
280	347	Subtilisin-like serine protease	gi|9453867	LOC_Os02g44590	Os.17980.1.S1_at	external side of plasma membrane	proteolysis	subtilase activity	1.04713		1.04713			2.9865
281	348	Subtilisin-like serine protease	gi|116311121	LOC_Os04g47150	Os.53925.1.A1_at	external side of plasma membrane	proteolysis	subtilase activity	0.928966	1.03753	0.983247	0.0767647	0.0780726	1600.6
other
282	349	Alpha/beta-fold-type hydrolase	gi|125539751	LOC_Os02g32970	Os.17164.1.S1_s_at	endoplasmic reticulum	metabolic process	hydrolase activity	0.524808	0.465586	0.495197	0.0418759	0.0845641	3.02943
283	350	Cyclin-related protein	gi|115444175	LOC_Os02g05040	Os.53048.1.S1_at	plasma membrane			0.912011		0.912011			107.102
284	351	Flavo protein wrbA(plasma membrane)	gi|218184591	LOC_Os03g53730	Os.56988.1.S1_at	plasma membrane	biosynthetic process	catalytic activity	0.432514	0.428549	0.430531	0.00280388	0.00651261	36.3733
285	352	GDSL-like lipase/acylhydrolase	gi|218195710	LOC_Os04g55660	Os.24898.1.S1_at	extracellular	lipid metabolic process	hydrolase activity	1.08643		1.08643			11.352
285	353	GDSL-like lipase/acylhydrolase	gi|115460976	LOC_Os04g55660	Os.24898.1.S1_at	extracellular	lipid metabolic process	hydrolase activity		1.14815	1.14815			11.352
286	354	Glycerophosphoryl diester phosphodiesterase family protein	gi|46390048	LOC_Os02g09450	Os.5603.1.S1_at	membrane	lipid metabolic process	hydrolase activity	0.954993		0.954993			1147.72
286	355	Glycerophosphoryl diester phosphodiesterase family protein	gi|218190213	LOC_Os02g09450	Os.5603.1.S1_at	membrane	lipid metabolic process	hydrolase activity		0.972747	0.972747			1147.72
287	356	Lecithine cholesterol acyltransferase	gi|222641680	LOC_Os09g27210	Os.25110.1.S1_a_at	endoplasmic reticulum	lipid metabolic process	transferase activity						3.9799
288	357	Mo25-like protein	gi|115451035	LOC_Os03g07600	Os.52762.1.S1_at	plasma membrane	involved in both polarised growth and cytokinesis	binding	1	0.946237	0.973119	0.0380161	0.0390663	2191.62
289	358	Monocopper oxidase	gi|46575968	LOC_Os05g40740	OsAffx.27264.1.S1_at	extracellular	metabolic process	catalytic activity	1.04713	1.01859	1.03286	0.0201794	0.0195374	911.168
290	359	Multi-copper oxidase	gi|222639931	LOC_Os08g05820	OsAffx.29054.1.S1_at	plasma membrane	cell tip growth	copper ion binding	0.92045	0.990832	0.955641	0.0497679	0.052078	17.2104
291	360	Putative PhoD-like phosphatase	gi|218191081	LOC_Os02g37910	Os.18483.1.S1_at	endomembrane system			1.08643	0.879022	0.982724	0.146656	0.149235	18.0009
292	361	Serine hydroxymethyltransferase	gi|115488306	LOC_Os12g22030	Os.11190.1.S1_s_at	plasma membrane	metabolic process	transferase activity	4.48745		4.48745			4.57
292	362	Serine hydroxymethyltransferase	gi|125555254	LOC_Os12g22030	Os.11190.1.S1_s_at	plasma membrane	metabolic process	transferase activity		0.990832	0.990832			4.57
292	363	Serine hydroxymethyltransferase	gi|125577046	LOC_Os12g22030	Os.11190.1.S1_s_at	plasma membrane	metabolic process	transferase activity	10.1859	1.25892	5.72242	6.31233	1.10309	4.57
unknown
293	364	C3HC4-type zinc finger protein	gi|13384375	LOC_Os10g34030	Os.46663.1.S1_x_at	plasma membrane								5.32287
294	365	Conserved hypothetical protein	gi|115449173	LOC_Os02g55010	Os.50477.1.S1_at	plasma membrane	transport	binding						2.06819
295	366	Conserved hypothetical protein	gi|115485955	LOC_Os11g36230	Os.9609.1.S1_at	extracellular			1.04713	1.04713	1.04713	0	0	2607.9
296	367	DUF1336 domain containing protein	gi|218201450	LOC_Os12g38850	Os.50490.1.S1_at	plasma membrane	protein modification process			0.432514	0.432514			2607.92
297	368	Expressed protein	gi|115465851	LOC_Os05g51900	Os.12321.1.S1_at	extracellular			0.16293		0.16293			400.002
298	369	Expressed protein	gi|125562229	LOC_Os08g41080	Os.57155.1.S1_at	extracellular			0.554626	0.870964	0.712795	0.223685	0.313814	82.3369
299	370	Expressed protein	gi|115478943	LOC_Os09g21470	Os.54451.1.S1_at	membrane			2.31206		2.31206			2.1229
300	371	Expressed protein	gi|297729429	LOC_Os12g43990	Os.57165.1.S1_at	plasmodesma				0.772681	0.772681			334.493
301	372	Hypothetical protein	gi|115452761	LOC_Os03g20860	Os.8860.1.S1_at	plasma membrane			1.87068		1.87068			4.24391
302	373	Membrane protein of unknown function	gi|222629773	LOC_Os04g58100	Os.34882.1.S1_at	plasma membrane			1.00925		1.00925			100.128
302	374	Membrane protein of unknown function	gi|90399036	LOC_Os04g58100	Os.34882.1.S1_at	endoplasmic reticulum				0.787046	0.787046			100.128
303	375	Membrane protein of unknown function	gi|125557047	LOC_Os07g02710	Os.7343.1.S1_at	plasma membrane			0.469894		0.469894			6.7568
303	376	Membrane protein of unknown function	gi|22831038	LOC_Os07g02710	Os.7343.1.S1_at	plasma membrane				1.2942	1.2942			6.7568
304	377	Membrane protein of unknown function	gi|218185856	LOC_Os11g32490	Os.27150.1.A1_at	plasma membrane			0.613762		0.613762			30.2002
304	378	Membrane protein of unknown function	gi|115485719	LOC_Os11g32490	Os.27150.1.A1_at	plasma membrane				0.519996	0.519996			30.2002
305	379	Protein of unknown function	gi|55168027	LOC_Os05g28690	Os.9610.1.S1_s_at	plasma membrane			0.990832		0.990832			53.1898
305	380	Protein of unknown function	gi|222631250	LOC_Os05g28690	Os.9610.1.S1_s_at	plasma membrane				0.990832	0.990832			53.1898
306	381	Protein of unknown function	gi|115471329	LOC_Os07g13590	Os.26753.1.S1_at	membrane			2.22844		2.22844			2.76593
306	382	Protein of unknown function	gi|125557797	LOC_Os07g13590	Os.26753.1.S1_at	membrane				0.963829	0.963829			2.76593
307	383	Protein of unknown function	gi|115473835	LOC_Os07g46420	Os.48017.1.S1_x_at	membrane				0.666807	0.666807			10.2938
308	384	Protein of unknown function	gi|125533712	LOC_Os11g08930	Os.8169.1.S1_at	extracellular								516.539
308	385	Protein of unknown function	gi|115484553	LOC_Os11g08930	Os.8169.1.S1_at	extracellular								516.539
309	386	Protein of unknown function	gi|218187572	LOC_Os01g07100	Os.21141.1.S1_at	plasma membrane								10.6305
309	387	Protein of unknown function	gi|222617794	LOC_Os01g07100	Os.21141.1.S1_at	plasma membrane				1.25892	1.25892			10.6305
310	388	Protein of unknown function	gi|108706560	LOC_Os03g08700	Os.54630.1.S1_at	membrane			2.42103		2.42103			91.3691
310	389	Protein of unknown function	gi|125542682	LOC_Os03g08700	Os.54630.1.S1_at	membrane	lipid metabolic process	hydrolase activity		0.83946	0.83946			91.3691
311	390	Protein of unknown function	gi|115488616	LOC_Os12g30550	Os.53239.1.S1_at	membrane	cell differentiation		0.432514	0.258226	0.34537	0.12324	0.356835	155.456
312	391	Protein of unknown function (DUF793)	gi|115487498	LOC_Os12g06780	OsAffx.7506.1.S1_at	membrane			0.465586	0.420727	0.443156	0.0317205	0.0715785	5.32406
313	392	Putative membrane protein of unknown function	gi|115440683	LOC_Os01g60110	Os.34196.1.S1_at	membrane			2.31206	1.64437	1.97822	0.47213	0.238664	2.84645
314	393	Putative membrane protein of unknown function	gi|90399284	LOC_Os04g55110	Os.53825.1.S1_at	plasma membrane			1	0.847227	0.923614	0.108027	0.116961	2590.91
315	394	SAP-type protein, associated with SIT4-type phosphatase	gi|218188545	LOC_Os01g40340	Os.45995.1.S1_x_at	plasma membrane		binding		1.72187	1.72187			3.73024
315	395	SAP-type protein, associated with SIT4-type phosphatase	gi|222618750	LOC_Os01g40340	Os.45995.1.S1_x_at	plasma membrane			1.0666		1.0666			3.73024
316	396	THION24 - Plant thionin family protein precursor	gi|115443957	LOC_Os02g03480	OsAffx.24082.1.S1_s_at	extracellular			0.954993	0.954993	0.954993	0	0	2093.67
317	397	Uncharacterized TPR repeat-containing protein	gi|222624615	LOC_Os03g15740	Os.15593.1.S1_at	plasma membrane		binding	0.870964		0.870964			11.7578

## Sheet: Sheet3
78 of the 119 abundance-increased PM-related proteins in rice MPGs/GPGs have corresponding transcripts
Locus No.	No.	Annotation	Accession	Locus	Probe	Cellular component	Biological process	Molecular function	Protein quantitation							Transcript quantitation
									117:115 Exp 1	PVal 117:115	115:117 Exp 2	PVal 115:117	Mean	SD	RSD	MPG-1 Signal	MPG-2 Signal	MPG-3 Signal	GPG-1 Signal	GPG-2 Signal	GPG-3 Signal
signal transduction
1	1	14-3-3 protein	gi|115454901	LOC_Os03g50290	Os.2673.1.S1_at	plasma membrane	brassinosteroid mediated signaling	protein binding	8.55067	4.14244e-07	10	2.15333e-06	9.27533	1.02483	0.11049	184150	162534	172607	163662	157793	134861
2	2	14-3-3 protein	gi|125561626	LOC_Os08g33370	Os.6323.2.S1_a_at	plasma membrane	brassinosteroid mediated signaling	protein binding	6.98232	0.000447292	6.60693	0.0425056	6.79463	0.265441	0.0390662	18048.5	14880.4	20430.1	569.7	654.7	573.2
3	3	14-3-3 protein	gi|297611974	LOC_Os11g34450	Os.9221.1.S1_at	plasma membrane	brassinosteroid mediated signaling	protein binding	12.3595	2.90805e-06	13.4276	0.00321472	12.8936	0.755317	0.0585809	19097.7	17935.4	22860.3	22236	22179.8	25754
4	4	AGC kinases	gi|297610656	LOC_Os10g33640	OsAffx.30659.1.S1_at	plasma membrane	protein modification process	kinase activity	2.31206	0.0074532	2.99226	0.00264566	2.65216	0.480974	0.181351	13890.6	8543.1	18407.3	13625.3	11420.5	13776.9
5	5	Annexin	gi|218202106	LOC_Os09g23160	Os.7364.1.S1_at	cell surface	ABA signal transduction	calcium-dependent phospholipid binding	2.72898	0.0298573	2.1677	0.00394173	2.44834	0.39688	0.162102	26131.7	33346.7	28309.2	41743.2	39573.6	37695.6
6	6	Arf GTPase activating protein	gi|115477541	LOC_Os08g42530	Os.50416.1.S1_at	trans-Golgi network transport vesicle	response to auxin stimulus	ARF GTPase activator activity	2.39883	0.0217262	2.67917	0.0371041	2.539	0.198227	0.0780728	8230.3	6017.6	8578.1	8541.5	8411.1	7751.6
7	7	Coronatine-insensitive protein	gi|115452097	LOC_Os03g15880	Os.19476.1.S1_at	membrane	signal transduction	auxin binding	9.12011	9.16296e-05	9.46237	0.0156594	9.29124	0.242017	0.0260478	92978	64802.3	88940.8	59914.2	57161.1	56895.7
8	8	Calcium/calmodulin depedent protein kinases (OsCPK28)	gi|222616704	LOC_Os12g07230	OsAffx.31629.1.S1_at	plasma membrane	signal transduction	kinase activity	3.31131	0.00754946	4.16869	0.012264	3.74	0.606261	0.162102	2389.6	1549.1	3931.2	2233.8	1530.9	2608.9
9	9	Calcium-binding EF hand family protein	gi|222623230	LOC_Os02g39950	Os.52383.1.S1_at	plasma membrane		calcium ion binding	2.37684	0.00872419	2.63027	0.007043	2.50355	0.1792	0.0715784	16688.5	21076.7	17162.7	15717.4	18847.1	13250.7
10	10	Annexin	gi|125541169	LOC_Os02g51750	Os.11915.1.S1_at	cell surface	response to abscisic acid stimulus	calcium-dependent phospholipid binding	1.78649	0.0417657	1.90546	0.0391173	1.84597	0.0841267	0.0455731	7924.4	10769	9493.4	11509	13401.8	10967.6
11	11	Calmodulin-binding protein MPCBP	gi|125538585	LOC_Os11g46230	Os.28482.1.S1_at	plasma membrane	pollen germination	calmodulin binding	5.34564	4.06767e-06	5.29663	1.74672e-07	5.32114	0.0346548	0.00651267	25259.2	28386.9	27387.9	25344.4	23442.8	24630.8
12	12	Calreticulin	gi|34393219	LOC_Os07g14270	Os.7158.1.S1_a_at	membrane	response to abiotic stimulus	binding	5.29664	0.000375806	5.19996	0.00583385	5.2483	0.0683598	0.0130251	2351.2	3270.5	2921.9	2161.3	2773.2	2615.6
13	13	Calcium-dependent protein kinase (OsCPK11)	gi|115455813	LOC_Os03g57510	OsAffx.13524.1.S1_at	endoplasmic reticulum membrane	protein modification process	kinase activity	3.10456	0.0151882	3.59749	0.0292641	3.35103	0.348557	0.104015	3819.6	5027	5005.2	5324.1	4760.1	5012.9
14	14	CrRLK1L type receptor-like protein kinase	gi|25553554	LOC_Os06g03610	Os.44814.2.S1_at	endomembrane system	protein modification process	kinase activity	1.69044	0.0216445	2.44343	2.03536e-05	2.06694	0.532444	0.257601	230805	207337	261880	234783	239942	194886
15	15	Diacylglycerol kinase	gi|125591759	LOC_Os04g54200	Os.4807.1.S1_at	plasma membrane	signal transduction	kinase activity	3.49945	0.00940058	3.83707	0.00769189	3.66826	0.238734	0.0650809	2951.3	1929.7	3335.6	2417.9	2084	2597.1
16	16	Gibberellin 20 oxidase	gi|115470777	LOC_Os07g07420	OsAffx.28325.1.S1_x_at	plasma membrane	unidimensional cell growth	oxidoreductase activity	4.69894	0.0121974	4.61318	0.0262874	4.65606	0.0606453	0.013025	16416.1	18376	17867.4	15071.6	9498.4	12226
17	17	Neurobeachin-like protein	gi|222623391	LOC_Os02g44380	OsAffx.24039.2.S1_x_at	plasma membrane	signal transduction	binding	3.63078	0.00011272	3.90841	0.00103035	3.76959	0.196313	0.052078	638.6	1288.1	1538.9	636.6	1063.5	659.9
18	18	Phosphatase 2C	gi|75288437	LOC_Os06g48300	Os.57401.1.S1_at	plasma membrane	defense response to bacterium	protein serine/threonine phosphatase activity	2.55859	0.00258992	2.31206	0.040398	2.43533	0.174317	0.0715784	4364.2	4287	5030.5	5068.8	4558.8	5848.8
19	19	Phosphatidylinositol 4-kinase PI4K	gi|222625663	LOC_Os03g50320	Os.4752.1.S1_at	plasma membrane	lipid metabolic process	kinase activity	6.13762	4.54983e-11	6.25173	1.56726e-09	6.19467	0.0806859	0.013025	16308.4	23134.6	22618.7	11411.7	12424.1	14068.5
20	20	Plant-specific Rop guanine nucleotide exchange factor (PRONE)	gi|125572097	LOC_Os01g55520	Os.11073.1.S1_at	apical plasma membrane	pollen tube growth	Rho guanyl-nucleotide exchange factor activity	3.25087	0.0078543	3.56451	0.041342	3.40769	0.221776	0.0650809	147853	149685	154076	154452	124931	122124
21	21	Serine/threonine-protein kinase	gi|222613313	LOC_Os10g42110	Os.46089.1.S1_at	plasma membrane	signal transduction	kinase activity	8.01678	0.000881958	6.19441	0.000666495	7.1056	1.28861	0.181351	697.3	626.2	505.2	673.5	468.3	454.3
22	22	Rab GDP dissociation inhibitor	gi|115452233	LOC_Os03g16900	Os.6346.1.S1_at	membrane	protein transport	enzyme regulator activity	14.7231	1.27454e-13	14.8594	8.71372e-11	14.7912	0.0963302	0.00651265	41048.3	58317	46500.4	31079	28426.5	29449.6
23	23	Rab GTPase activator	gi|222637168	LOC_Os07g34130	Os.24707.1.A1_at	Golgi apparatus	signal transduction	Rab GTPase activator activity	2.42103	0.0397287	2.14783	0.0261408	2.28443	0.193181	0.084564	162281	148291	166320	158236	158132	143780
24	24	Rab2	gi|115446975	LOC_Os02g37420	Os.4187.1.S1_at	plasma membrane	ER to Golgi vesicle-mediated transport	GTP binding	1.5417	0.0450975	2.63027	0.0206264	2.08598	0.769734	0.369003	31112.7	32882.7	39029	47589.1	52963.4	49386.1
25	25	Rab GTPase family 7	gi|218197104	LOC_Os05g44050	Os.12305.1.S1_at	plasma membrane	signal transduction	binding	1.64437	0.0461996	2.208	0.0312769	1.92619	0.398549	0.206911	3615.4	2815	3279.1	5225.5	5677.7	4518.5
26	26	Rab11-like small GTPase	gi|115465467	LOC_Os05g48980	Os.9217.1.S1_at	plasma membrane	small GTPase mediated signal transduction	GTP binding	2.29087	0.0223579	2.35505	0.00971721	2.32296	0.0453834	0.0195369	26521.5	27496.1	30625.3	30841.8	35298	31584.7
27	27	RLCK-type receptor protein kinase	gi|222635113	LOC_Os06g09230	OsAffx.15330.1.S1_at	plasma membrane	response to stress	kinase activity	2.67917	0.00494854	2.51189	0.00727399	2.59553	0.118286	0.0455731	5729.2	5194.7	6648.5	7343.6	3207.6	7018.2
28	28	Serine/threonine-protein phosphatase 2A	gi|115478158	LOC_Os09g07510	Os.1308.1.S1_at	plasma membrane	abscisic acid mediated signaling	protein phosphatase type 2A regulator activity	3.0761	0.000194538	3.49945	0.00417972	3.28777	0.299357	0.0910516	6243.7	3459.3	9343.5	5583	5423.5	6122.5
29	29	SCY1-like family of protein kinase	gi|218189286	LOC_Os01g60440	Os.8739.3.S1_x_at	plasma membrane	protein modification process	kinase activity	3.46737	0.0105316	2.22844	0.0276963	2.8479	0.876058	0.307615	3260.5	5054.9	3027.8	2775.6	2637.8	2008.3
30	30	WD domain containing protein	gi|115434270	LOC_Os01g03510	Os.19834.1.S1_at	plasma membrane	signal transduction	nucleotide binding	8.47227	2.658e-05	6.19441	0.0005124	7.33334	1.61069	0.21964	22288.6	19582.3	17728.6	16718.6	17542.9	18730
transporters and channels
31	31	ABC1 protein-like	gi|218188091	LOC_Os01g21610	Os.32197.2.S1_x_at	membrane	transport	transporter activity	2.70396	0.00961768	2.80543	0.00734097	2.7547	0.071754	0.0260479	3509.4	4153.6	4279.6	3362.6	3646.4	4049.9
32	32	ATP synthase gamma chain	gi|218184289	LOC_Os10g17280	Os.10703.2.S1_x_at	membrane	transport	transporter activity	2.42103	0.0131993	2.55859	0.000733662	2.48981	0.0972673	0.0390662	2755.1	2935.5	2594.8	2665.4	2494.8	3353.3
33	33	ATP synthase protein	gi|194033213	LOC_Os12g14930	OsAffx.32340.1.A1_at	membrane	transport	transporter activity	2.96483	0.0183459	3.01995	0.00020048	2.99239	0.0389761	0.0130251	3922.6	874.1	3398.6	1021.4	286	425.3
34	34	Na+/H+ antiporter (ATCHX)	gi|125533127	LOC_Os11g01820	Os.53829.1.S1_at	integral to membrane	transport	transporter activity	4.01791	0.00129913	5.44503	0.0207743	4.73147	1.00913	0.21328	1216.1	1049.6	2432.2	1539.2	1148.2	2187.4
35	35	Phospholipid-transporting ATPase 4 (OsALA7)	gi|53793271	LOC_Os06g36990	Os.35568.1.S1_at	integral to membrane	phospholipid transport	transporter activity	2.55859	0.00626337	2.14783	0.0229506	2.35321	0.290448	0.123426	11874.2	10351.1	8908.2	5989.9	5227.5	5373.7
36	36	Sucrose transporter (OsSUT1)	gi|108706417	LOC_Os03g07480	Os.51905.1.S1_at	plasma membrane	transport	transporter activity	1.88799	0.03199	2.37684	0.0003161	2.13242	0.345668	0.162102	1878.2	1733.6	2479.9	1560	1049.9	2272.6
37	37	TIC110	gi|125532467	LOC_Os10g35010	Os.37979.2.S1_at	membrane	transport	transporter activity	2.85759	0.0149562	2.24905	0.0225459	2.55332	0.4303	0.168525	1394.7	484.5	1038.6	451	647	620.7
38	38	Transportin-2	gi|38567827	LOC_Os04g59494	Os.24246.1.A1_at	membrane	transport	ransporter activity	2.42103	0.025875	1.75388	0.00704813	2.08745	0.471745	0.225991	111596	111174	113905	85703.7	98777.7	98077.9
39	39	VHA subunit H	gi|218199814	LOC_Os07g36470	Os.12378.1.S1_at	plasma membrane	transport	transporter activity	3.66438	0.0394294	2.48886	5.14487e-06	3.07662	0.831217	0.270172	2039	1677.8	1913.6	834.9	765.8	771.8
membrane trafficking
40	40	C2 calcium/lipid-binding region	gi|47497419	LOC_Os02g27110	Os.25005.1.A1_at	membrane	C2 calcium-dependent membrane targeting	phosphoinositide binding	2.53513	0.00851754	4.09261	0.000170383	3.31387	1.1013	0.332332	2152.3	2881.5	2773	1342.3	1361.4	1836.7
41	41	Coatomer subunit beta-1	gi|125525418	LOC_Os01g17430	Os.1236.1.S1_at	COPI vesicle coat	vesicle-mediated transport	protein transporter activity	1.69044	0.0124718	2.39883	0.0062111	2.04464	0.500909	0.244987	1585.7	1729.3	2156.5	971.6	824.6	699.9
42	42	Exocyst complex subunit Sec15-like	gi|125542521	LOC_Os03g06760	Os.34216.1.S1_x_at	exocyst	pollen tube growth		1.8197	0.0206584	2.51189	0.00187685	2.16579	0.489449	0.225991	1718	866.4	1633.2	824.2	910.3	660.9
43	43	Ras-related protein	gi|297599697	LOC_Os02g43690	OsAffx.24709.1.S1_x_at	plasma membrane	ER to Golgi vesicle-mediated transport	GTP binding	3.16228	0.000685346	2.88403	0.00943931	3.02315	0.19675	0.0650809	5559.6	4935.9	6831.3	5090.9	5465.9	4286.5
44	44	SEC1 family transport protein	gi|75109650	LOC_Os06g04450	Os.7031.1.S1_at	membrane fraction	protein secretion	protein transporter activity	3.94457	5.65981e-05	4.32514	0.00399688	4.13486	0.2691	0.0650809	15960.4	16804.9	20767.2	10203.9	9591.9	10489.2
45	45	Transport protein Sec23	gi|62734287	LOC_Os11g24560	Os.6807.1.S1_at	COPII vesicle coat	transport	transporter activity	3.01995	0.0164484	3.46737	0.0230542	3.24366	0.316371	0.0975353	2452.9	2338	2674.5	2658.8	3060.3	2240
46	46	Vesicle coat complex COPI	gi|218199265	LOC_Os07g10150	Os.7984.1.S1_at	membrane	vesicle-mediated transport	clathrin binding	2.80543	0.0328698	2.37684	0.0148097	2.59114	0.303061	0.116961	1378.4	1841.4	1530.1	1044.5	1090.6	975.5
47	47	Vesicle-fusing ATPase	gi|115464927	LOC_Os05g44310	Os.22280.1.S1_at	plasma membrane		protein binding	2.29087	0.0228469	2.51189	0.0133696	2.40138	0.156284	0.0650809	2142.2	1503.2	2058.3	1140	1383.2	1263
wall remodeling and metabolism
48	48	Alpha-expansin OsEXPA26	gi|16517062	LOC_Os12g36040	Os.20191.1.S1_at	plant-type cell wall	plant-type cell wall modification during multidimensional cell growth		4.2462	0.0161839	4.36516	0.0376494	4.30568	0.0841194	0.0195369	12797.3	20998.8	18160.1	11235	8185.5	8320.4
49	49	Beta-expansin	gi|115450175	LOC_Os03g01640	Os.2405.1.S1_at	cell wall	plant-type cell wall modification during multidimensional cell growth		6.91831	0.000246169	6.30957	0.00878246	6.61394	0.430441	0.0650809	67627.7	108773	77366.5	22105.8	26067.9	20460.1
50	50	Beta-galactosidase, Glycosyl hydrolase family 35	gi|115477689	LOC_Os08g43570	Os.18310.1.S1_at	endoplasmic reticulum	carbohydrate metabolic process	hydrolase activity	4.2462	2.17933e-08	4.16869	5.70618e-06	4.20744	0.054802	0.013025	72956.3	63207	67292.2	95842.3	82324.7	80090.1
51	51	Cell wall adhesin	gi|222615742	LOC_Os11g11710	Os.9643.1.S1_at	extracellular			3.49945	0.00266215	3.04789	0.0132263	3.27367	0.319299	0.0975353	2368.6	2016.1	3137.3	622.7	296.8	635.4
52	52	Cell wall adhesin	gi|125576646	LOC_Os11g11730	Os.9607.1.S1_at	plasma membrane			3.46737	0.0245281	3.13329	0.000829952	3.30033	0.236232	0.0715784	2101.7	2167.8	2947.8	1068.4	977.1	2167.4
53	53	Expansin	gi|115483270	LOC_Os10g40090	Os.12697.1.S1_at	extracellular region	plant-type cell wall modification during multidimensional cell growth		5.44503	0.000967716	5.97035	4.44763e-06	5.70769	0.371462	0.065081	229806	199547	225200	209850	216245	154200
54	54	Group 3 pollen allergen	gi|52075909	LOC_Os06g45150	OsAffx.15933.1.S1_s_at	extracellular region			3.76704	0.0234154	3.49945	0.00154315	3.63324	0.189212	0.052078	31902.3	28244.7	27352	33154.5	30702.6	26231.2
55	55	Invertase/pectin methylesterase inhibitor	gi|115462985	LOC_Os05g20570	Os.22396.1.S1_at	endomembrane system	polar nucleus fusion	pectinesterase inhibitor activity	2.60615	0.0285543	2.75423	0.0166214	2.68019	0.104705	0.0390662	141776	130243	136256	150816	149672	133734
56	56	Pectin methylesterase 6	gi|115452515	LOC_Os03g18860	Os.53030.1.S1_at	cell wall	cell wall modification	pectinesterase activity	1.85353	0.0492114	1.52757	0.00397942	1.69055	0.230492	0.136342	66727.1	61278.4	58781	80671.2	77815.3	66887.8
57	57	Pectinesterase	gi|115452623	LOC_Os03g19610	Os.18212.1.S1_at	cell wall	metabolic process	hydrolase activity	4.48745	0.000470585	4.65586	4.91009e-06	4.57166	0.119082	0.0260478	138019	135800	144954	161100	171372	130946
58	58	Pectinesterase	gi|125601598	LOC_Os07g49100	Os.34354.1.S1_at	cell wall	carbohydrate metabolic process	hydrolase activity	1.94089	0.0498982	1.95884	0.0455594	1.94987	0.0126988	0.00651264	213988	188886	220512	219989	222526	177538
59	59	Pectinesterase	gi|115486641	LOC_Os11g45720	Os.8099.1.S1_at	cell wall	carbohydrate metabolic process	hydrolase activity	3.87258	0.00663244	3.87258	1.4684e-08	3.87258	0	0	82827.9	76901.2	78066.2	60153.9	60673.8	60296.2
60	60	Pectinesterase	gi|108864650	LOC_Os11g45730	Os.6348.1.S1_x_at	cell wall	metabolic process	hydrolase activity	3.80189	0.0436761	3.83707	0.0298787	3.81948	0.0248749	0.00651264	54652.5	68212.1	55035.4	11266.1	12731.7	10596
61	61	Pollen tube wall-associated extensin-type glycoprotein	gi|218188190	LOC_Os01g25460	Os.18286.1.S1_s_at	extracellular		structural molecule activity	3.01995	0.0479537	2.96483	0.041217	2.99239	0.0389761	0.0130251	171235	154892	180942	183602	164201	153455
62	62	Protein glycosyltransferase 48 kDa subunit	gi|222636651	LOC_Os07g10830	Os.10561.1.S1_at	membrane	cell wall organization	glycotransferase activity	1.83654	0.0434843	1.90546	0.0386733	1.871	0.0487355	0.0260478	1640.7	2930.7	1944.9	594.6	2145.4	1547.1
63	63	UDP-glucose pyrophosphorylase	gi|115443819	LOC_Os02g02560	Os.2370.1.S1_at	plasma membrane	carbohydrate metabolic process	transferase activity	25.1189	4.88498e-15	25.1189	0	25.1189	0	0	101763	138250	109010	68752	60182.5	59908.5
cytoskeleton dynamic
64	64	Actin	gi|115454971	LOC_Os03g50885	Os.6379.1.S1_at	plasma membrane	cellular component organization	structural molecule activity	5.15229	0.00594802	5.05825	0.00191892	5.10527	0.0664963	0.013025	117901	110556	124511	107374	93059.9	101484
65	65	Actin	gi|115482882	LOC_Os10g36650	Os.19742.1.S1_at	plasma membrane	cell growth	structural molecule activity	4.44631	0.0469212	4.28549	0.00165916	4.3659	0.113722	0.0260479	506	507.5	430.8	183.9	190	272.7
66	66	Actin-depolymerizing factor	gi|218199609	LOC_Os07g30090	Os.10075.1.S1_at	cytoskeleton	remodeling of actin cytoskeleton	actin binding	3.76704	0.0127187	3.98107	0.0031534	3.87405	0.151345	0.0390662	122837	137242	116368	130718	124514	104773
67	67	ATCAP1; actin	gi|115476676	LOC_Os08g34780	Os.49451.1.S1_at	plasma membrane	cellular component organization	protein binding	14.3219	1.91025e-09	10.4713	1.15042e-07	12.3966	2.72278	0.21964	6776.1	6361.4	7888.8	7646.8	7342.6	7616.2
68	68	Beta-tubulin	gi|115454449	LOC_Os03g45920	Os.11155.1.S1_at	plasma membrane	response to salt stress	structural molecule activity	2.58226	0.00215099	2.70396	0.00521083	2.64311	0.0860536	0.0325577	101706	108973	123957	114920	110176	110784
69	69	Kinesin light chain	gi|115448207	LOC_Os02g47880	Os.48270.1.A1_at	plasma membrane	cell growth	binding	3.19154	0.0135313	2.72898	0.00928073	2.96026	0.327079	0.11049	609.9	1014	616.1	6212	8509.2	6432
70	70	Tubulin alpha-1 chain	gi|115472953	LOC_Os07g38730	Os.9504.1.S1_at	plasma membrane	microtubule-based movement	structural constituent of cytoskeleton	8.87156	0.000238795	8.55067	6.50213e-12	8.71111	0.226906	0.0260479	50179.4	49729.8	55667.2	51483	55617.5	52352.9
71	71	Tubulin binding cofactor C	gi|115444803	LOC_Os02g10130	Os.17046.1.S1_at	cytoskeleton		binding	3.76704	0.00118063	3.90841	0.00188382	3.83772	0.0999642	0.0260478	2732.5	2889.9	2138.1	1368.5	803.5	1139.9
72	72	Tubulin binding cofactor C	gi|115468956	LOC_Os06g41110	Os.4849.1.S1_at	cytoskeleton		binding	7.72681	0.00415645	7.51623	0.0066364	7.62152	0.1489	0.0195368	3165.8	3609.2	4199.7	3573.3	3399.9	3719.2
protein destination
73	73	26S proteasome non-ATPase regulatory subunit 3	gi|222640984	LOC_Os08g43640	Os.8718.1.S1_at	plasma membrane	protein metabolic process		3.0761	0.00225912	3.10456	0.00168253	3.09033	0.0201263	0.00651267	550.4	833.5	916.5	721.4	1190.2	833.8
74	74	Heat shock protein 81-1	gi|158513648	LOC_Os08g39140	Os.22573.1.S1_x_at	plasma membrane	protein folding	protein binding	6.48634	0.00138484	6.54636	2.88605e-08	6.51635	0.0424388	0.00651267	2099.4	2067.9	2303.1	2219.7	1819.6	1975.1
75	75	HSP70	gi|222623539	LOC_Os02g48110	Os.9747.1.S1_at	plasma membrane	protein metabolic process	protein binding	3.19154	0.0397386	4.61318	0.00296409	3.90236	1.00525	0.257601	747.4	741	1036.2	877.9	1001	858.6
stress response
76	76	Glutathione S-transferase	gi|125597641	LOC_Os06g37440	Os.10471.1.S1_a_at	plasma membrane	toxin catabolic process	translation elongation factor activity	4.28549	0.0171542	4.2462	0.00228735	4.26584	0.0277819	0.00651263	777.7	377.9	434.9	393.7	218.4	375.4
other
77	77	NAD dependent epimerase/dehydratase family protein	gi|218192543	LOC_Os03g16980	Os.12349.1.S1_at	plasma membrane	metabolic process	catalytic activity	2.65461	0.0151795	2.75423	0.0232892	2.70442	0.0704441	0.0260478	2845.4	1950.7	2261.4	2143	1846.5	1958.9
78	78	NAD dependent epimerase/dehydratase family protein	gi|115446695	LOC_Os02g35039	Os.9639.1.S1_at	plasma membrane	metabolic process	binding	3.40408	0.0199096	2.80543	0.000951164	3.10476	0.423308	0.136342	4907.9	4404	6563.6	6458.3	5269.6	6266.8

## Sheet: Sheet4
49 of the 78 transcripts in sheet 3 are pollen-preferential
Locus No.	No.	Annotation	Accession	Locus	Probe	Cellular component	Biological process	Molecular function	Protein quantitation							Transcript quantitation
									117:115 Exp 1	PVal 117:115	115:117 Exp 2	PVal 115:117	Mean	SD	RSD	MPG-1 Signal	MPG-2 Signal	MPG-3 Signal	GPG-1 Signal	GPG-2 Signal	GPG-3 Signal	Ratio (pollen/sporophytic tissue)
signal transduction
1	1	14-3-3 protein	gi|115454901	LOC_Os03g50290	Os.2673.1.S1_at	plasma membrane	brassinosteroid mediated signaling	protein binding	8.55067	4.14244e-07	10	2.15333e-06	9.27533	1.02483	0.11049	184150	162534	172607	163662	157793	134861	7.43166
2	2	AGC kinases	gi|297610656	LOC_Os10g33640	OsAffx.30659.1.S1_at	plasma membrane	protein modification process	kinase activity	2.31206	0.0074532	2.99226	0.00264566	2.65216	0.480974	0.181351	13890.6	8543.1	18407.3	13625.3	11420.5	13776.9	106.605
3	3	Annexin	gi|218202106	LOC_Os09g23160	Os.7364.1.S1_at	cell surface	ABA signal transduction	calcium-dependent phospholipid binding	2.72898	0.0298573	2.1677	0.00394173	2.44834	0.39688	0.162102	26131.7	33346.7	28309.2	41743.2	39573.6	37695.6	2.87015
4	4	Arf GTPase activating protein	gi|115477541	LOC_Os08g42530	Os.50416.1.S1_at	trans-Golgi network transport vesicle	response to auxin stimulus	ARF GTPase activator activity	2.39883	0.0217262	2.67917	0.0371041	2.539	0.198227	0.0780728	8230.3	6017.6	8578.1	8541.5	8411.1	7751.6	8.32865
5	5	Coronatine-insensitive protein	gi|115452097	LOC_Os03g15880	Os.19476.1.S1_at	membrane	signal transduction	auxin binding	9.12011	9.16296e-05	9.46237	0.0156594	9.29124	0.242017	0.0260478	92978	64802.3	88940.8	59914.2	57161.1	56895.7	26.1199
6	6	Calcium-binding EF hand family protein	gi|222623230	LOC_Os02g39950	Os.52383.1.S1_at	plasma membrane		calcium ion binding	2.37684	0.00872419	2.63027	0.007043	2.50355	0.1792	0.0715784	16688.5	21076.7	17162.7	15717.4	18847.1	13250.7	15.1654
7	7	Calmodulin-binding protein MPCBP	gi|125538585	LOC_Os11g46230	Os.28482.1.S1_at	plasma membrane	pollen germination	calmodulin binding	5.34564	4.06767e-06	5.29663	1.74672e-07	5.32114	0.0346548	0.00651267	25259.2	28386.9	27387.9	25344.4	23442.8	24630.8	395.208
8	8	Calcium-dependent protein kinase (OsCPK11)	gi|115455813	LOC_Os03g57510	OsAffx.13524.1.S1_at	endoplasmic reticulum membrane	protein modification process	kinase activity	3.10456	0.0151882	3.59749	0.0292641	3.35103	0.348557	0.104015	3819.6	5027	5005.2	5324.1	4760.1	5012.9	54.5473
9	9	CrRLK1L type receptor-like protein kinase	gi|25553554	LOC_Os06g03610	Os.44814.2.S1_at	endomembrane system	protein modification process	kinase activity	1.69044	0.0216445	2.44343	2.03536e-05	2.06694	0.532444	0.257601	230805	207337	261880	234783	239942	194886	3589.96
10	10	Gibberellin 20 oxidase	gi|115470777	LOC_Os07g07420	OsAffx.28325.1.S1_x_at	plasma membrane	unidimensional cell growth	oxidoreductase activity	4.69894	0.0121974	4.61318	0.0262874	4.65606	0.0606453	0.013025	16416.1	18376	17867.4	15071.6	9498.4	12226	142.37
11	11	Phosphatase 2C	gi|75288437	LOC_Os06g48300	Os.57401.1.S1_at	plasma membrane	defense response to bacterium	protein serine/threonine phosphatase activity	2.55859	0.00258992	2.31206	0.040398	2.43533	0.174317	0.0715784	4364.2	4287	5030.5	5068.8	4558.8	5848.8	3.93785
12	12	Phosphatidylinositol 4-kinase PI4K	gi|222625663	LOC_Os03g50320	Os.4752.1.S1_at	plasma membrane	lipid metabolic process	kinase activity	6.13762	4.54983e-11	6.25173	1.56726e-09	6.19467	0.0806859	0.013025	16308.4	23134.6	22618.7	11411.7	12424.1	14068.5	11.7378
13	13	Plant-specific Rop guanine nucleotide exchange factor (PRONE)	gi|125572097	LOC_Os01g55520	Os.11073.1.S1_at	apical plasma membrane	pollen tube growth	Rho guanyl-nucleotide exchange factor activity	3.25087	0.0078543	3.56451	0.041342	3.40769	0.221776	0.0650809	147853	149685	154076	154452	124931	122124	2217.55
14	14	Rab GDP dissociation inhibitor	gi|115452233	LOC_Os03g16900	Os.6346.1.S1_at	membrane	protein transport	enzyme regulator activity	14.7231	1.27454e-13	14.8594	8.71372e-11	14.7912	0.0963302	0.00651265	41048.3	58317	46500.4	31079	28426.5	29449.6	87.3903
15	15	Rab GTPase activator	gi|222637168	LOC_Os07g34130	Os.24707.1.A1_at	Golgi apparatus	signal transduction	Rab GTPase activator activity	2.42103	0.0397287	2.14783	0.0261408	2.28443	0.193181	0.084564	162281	148291	166320	158236	158132	143780	3791.62
16	16	Rab2	gi|115446975	LOC_Os02g37420	Os.4187.1.S1_at	plasma membrane	ER to Golgi vesicle-mediated transport	GTP binding	1.5417	0.0450975	2.63027	0.0206264	2.08598	0.769734	0.369003	31112.7	32882.7	39029	47589.1	52963.4	49386.1	4.27974
17	17	Rab11-like small GTPase	gi|115465467	LOC_Os05g48980	Os.9217.1.S1_at	plasma membrane	small GTPase mediated signal transduction	GTP binding	2.29087	0.0223579	2.35505	0.00971721	2.32296	0.0453834	0.0195369	26521.5	27496.1	30625.3	30841.8	35298	31584.7	13.341
18	18	RLCK-type receptor protein kinase	gi|222635113	LOC_Os06g09230	OsAffx.15330.1.S1_at	plasma membrane	response to stress	kinase activity	2.67917	0.00494854	2.51189	0.00727399	2.59553	0.118286	0.0455731	5729.2	5194.7	6648.5	7343.6	3207.6	7018.2	105.22
19	19	SCY1-like family of protein kinase	gi|218189286	LOC_Os01g60440	Os.8739.3.S1_x_at	plasma membrane	protein modification process	kinase activity	3.46737	0.0105316	2.22844	0.0276963	2.8479	0.876058	0.307615	3260.5	5054.9	3027.8	2775.6	2637.8	2008.3	2.26078
20	20	WD domain containing protein	gi|115434270	LOC_Os01g03510	Os.19834.1.S1_at	plasma membrane	signal transduction	nucleotide binding	8.47227	2.658e-05	6.19441	0.0005124	7.33334	1.61069	0.21964	22288.6	19582.3	17728.6	16718.6	17542.9	18730	9.80635
transporters and channels
21	21	ABC1 protein-like	gi|218188091	LOC_Os01g21610	Os.32197.2.S1_x_at	membrane	transport	transporter activity	2.70396	0.00961768	2.80543	0.00734097	2.7547	0.071754	0.0260479	3509.4	4153.6	4279.6	3362.6	3646.4	4049.9	3.64863
22	22	Na+/H+ antiporter (ATCHX)	gi|125533127	LOC_Os11g01820	Os.53829.1.S1_at	integral to membrane	transport	transporter activity	4.01791	0.00129913	5.44503	0.0207743	4.73147	1.00913	0.21328	1216.1	1049.6	2432.2	1539.2	1148.2	2187.4	17.4226
23	23	Phospholipid-transporting ATPase 4 (OsALA7)	gi|53793271	LOC_Os06g36990	Os.35568.1.S1_at	integral to membrane	phospholipid transport	transporter activity	2.55859	0.00626337	2.14783	0.0229506	2.35321	0.290448	0.123426	11874.2	10351.1	8908.2	5989.9	5227.5	5373.7	5.11595
24	24	Sucrose transporter (OsSUT1)	gi|108706417	LOC_Os03g07480	Os.51905.1.S1_at	plasma membrane	transport	transporter activity	1.88799	0.03199	2.37684	0.0003161	2.13242	0.345668	0.162102	1878.2	1733.6	2479.9	1560	1049.9	2272.6	3.1387
25	25	Transportin-2	gi|38567827	LOC_Os04g59494	Os.24246.1.A1_at	membrane	transport	ransporter activity	2.42103	0.025875	1.75388	0.00704813	2.08745	0.471745	0.225991	111596	111174	113905	85703.7	98777.7	98077.9	3040.76
membrane trafficking
26	26	C2 calcium/lipid-binding region	gi|47497419	LOC_Os02g27110	Os.25005.1.A1_at	membrane	C2 calcium-dependent membrane targeting	phosphoinositide binding	2.53513	0.00851754	4.09261	0.000170383	3.31387	1.1013	0.332332	2152.3	2881.5	2773	1342.3	1361.4	1836.7	2.06156
27	27	Exocyst complex subunit Sec15-like	gi|125542521	LOC_Os03g06760	Os.34216.1.S1_x_at	exocyst	pollen tube growth		1.8197	0.0206584	2.51189	0.00187685	2.16579	0.489449	0.225991	1718	866.4	1633.2	824.2	910.3	660.9	11.1786
28	28	SEC1 family transport protein	gi|75109650	LOC_Os06g04450	Os.7031.1.S1_at	membrane fraction	protein secretion	protein transporter activity	3.94457	5.65981e-05	4.32514	0.00399688	4.13486	0.2691	0.0650809	15960.4	16804.9	20767.2	10203.9	9591.9	10489.2	82.2158
wall remodeling and metabolism
29	29	Alpha-expansin OsEXPA26	gi|16517062	LOC_Os12g36040	Os.20191.1.S1_at	plant-type cell wall	plant-type cell wall modification during multidimensional cell growth		4.2462	0.0161839	4.36516	0.0376494	4.30568	0.0841194	0.0195369	12797.3	20998.8	18160.1	11235	8185.5	8320.4	475.395
30	30	Beta-expansin	gi|115450175	LOC_Os03g01640	Os.2405.1.S1_at	cell wall	plant-type cell wall modification during multidimensional cell growth		6.91831	0.000246169	6.30957	0.00878246	6.61394	0.430441	0.0650809	67627.7	108773	77366.5	22105.8	26067.9	20460.1	1502.26
31	31	Beta-galactosidase, Glycosyl hydrolase family 35	gi|115477689	LOC_Os08g43570	Os.18310.1.S1_at	endoplasmic reticulum	carbohydrate metabolic process	hydrolase activity	4.2462	2.17933e-08	4.16869	5.70618e-06	4.20744	0.054802	0.013025	72956.3	63207	67292.2	95842.3	82324.7	80090.1	757.357
32	32	Cell wall adhesin	gi|222615742	LOC_Os11g11710	Os.9643.1.S1_at	extracellular			3.49945	0.00266215	3.04789	0.0132263	3.27367	0.319299	0.0975353	2368.6	2016.1	3137.3	622.7	296.8	635.4	33.2669
33	33	Cell wall adhesin	gi|125576646	LOC_Os11g11730	Os.9607.1.S1_at	plasma membrane			3.46737	0.0245281	3.13329	0.000829952	3.30033	0.236232	0.0715784	2101.7	2167.8	2947.8	1068.4	977.1	2167.4	84.0233
34	34	Expansin	gi|115483270	LOC_Os10g40090	Os.12697.1.S1_at	extracellular region	plant-type cell wall modification during multidimensional cell growth		5.44503	0.000967716	5.97035	4.44763e-06	5.70769	0.371462	0.065081	229806	199547	225200	209850	216245	154200	725.283
35	35	Group 3 pollen allergen	gi|52075909	LOC_Os06g45150	OsAffx.15933.1.S1_s_at	extracellular region			3.76704	0.0234154	3.49945	0.00154315	3.63324	0.189212	0.052078	31902.3	28244.7	27352	33154.5	30702.6	26231.2	567.516
36	36	Invertase/pectin methylesterase inhibitor	gi|115462985	LOC_Os05g20570	Os.22396.1.S1_at	endomembrane system	polar nucleus fusion	pectinesterase inhibitor activity	2.60615	0.0285543	2.75423	0.0166214	2.68019	0.104705	0.0390662	141776	130243	136256	150816	149672	133734	970.635
37	37	Pectin methylesterase 6	gi|115452515	LOC_Os03g18860	Os.53030.1.S1_at	cell wall	cell wall modification	pectinesterase activity	1.85353	0.0492114	1.52757	0.00397942	1.69055	0.230492	0.136342	66727.1	61278.4	58781	80671.2	77815.3	66887.8	1105.33
38	38	Pectinesterase	gi|115452623	LOC_Os03g19610	Os.18212.1.S1_at	cell wall	metabolic process	hydrolase activity	4.48745	0.000470585	4.65586	4.91009e-06	4.57166	0.119082	0.0260478	138019	135800	144954	161100	171372	130946	3746.52
39	39	Pectinesterase	gi|125601598	LOC_Os07g49100	Os.34354.1.S1_at	cell wall	carbohydrate metabolic process	hydrolase activity	1.94089	0.0498982	1.95884	0.0455594	1.94987	0.0126988	0.00651264	213988	188886	220512	219989	222526	177538	6432.42
40	40	Pectinesterase	gi|115486641	LOC_Os11g45720	Os.8099.1.S1_at	cell wall	carbohydrate metabolic process	hydrolase activity	3.87258	0.00663244	3.87258	1.4684e-08	3.87258	0	0	82827.9	76901.2	78066.2	60153.9	60673.8	60296.2	1742.55
41	41	Pectinesterase	gi|108864650	LOC_Os11g45730	Os.6348.1.S1_x_at	cell wall	metabolic process	hydrolase activity	3.80189	0.0436761	3.83707	0.0298787	3.81948	0.0248749	0.00651264	54652.5	68212.1	55035.4	11266.1	12731.7	10596	891.984
42	42	Pollen tube wall-associated extensin-type glycoprotein	gi|218188190	LOC_Os01g25460	Os.18286.1.S1_s_at	extracellular		structural molecule activity	3.01995	0.0479537	2.96483	0.041217	2.99239	0.0389761	0.0130251	171235	154892	180942	183602	164201	153455	1688.71
43	43	UDP-glucose pyrophosphorylase	gi|115443819	LOC_Os02g02560	Os.2370.1.S1_at	plasma membrane	carbohydrate metabolic process	transferase activity	25.1189	4.88498e-15	25.1189	0	25.1189	0	0	101763	138250	109010	68752	60182.5	59908.5	504.443
cytoskeleton dynamic
44	44	Actin	gi|115454971	LOC_Os03g50885	Os.6379.1.S1_at	plasma membrane	cellular component organization	structural molecule activity	5.15229	0.00594802	5.05825	0.00191892	5.10527	0.0664963	0.013025	117901	110556	124511	107374	93059.9	101484	550.681
45	45	Actin-depolymerizing factor	gi|218199609	LOC_Os07g30090	Os.10075.1.S1_at	cytoskeleton	remodeling of actin cytoskeleton	actin binding	3.76704	0.0127187	3.98107	0.0031534	3.87405	0.151345	0.0390662	122837	137242	116368	130718	124514	104773	1564.24
46	46	ATCAP1; actin	gi|115476676	LOC_Os08g34780	Os.49451.1.S1_at	plasma membrane	cellular component organization	protein binding	14.3219	1.91025e-09	10.4713	1.15042e-07	12.3966	2.72278	0.21964	6776.1	6361.4	7888.8	7646.8	7342.6	7616.2	157.035
47	47	Beta-tubulin	gi|115454449	LOC_Os03g45920	Os.11155.1.S1_at	plasma membrane	response to salt stress	structural molecule activity	2.58226	0.00215099	2.70396	0.00521083	2.64311	0.0860536	0.0325577	101706	108973	123957	114920	110176	110784	10.9103
48	48	Kinesin light chain	gi|115448207	LOC_Os02g47880	Os.48270.1.A1_at	plasma membrane	cell growth	binding	3.19154	0.0135313	2.72898	0.00928073	2.96026	0.327079	0.11049	609.9	1014	616.1	6212	8509.2	6432	39.5572
49	49	Tubulin alpha-1 chain	gi|115472953	LOC_Os07g38730	Os.9504.1.S1_at	plasma membrane	microtubule-based movement	structural constituent of cytoskeleton	8.87156	0.000238795	8.55067	6.50213e-12	8.71111	0.226906	0.0260479	50179.4	49729.8	55667.2	51483	55617.5	52352.9	3.75774

## Sheet: Sheet5
52 of the 73 abundance-decreased PM-related proteins in rice MPGs/GPGs have corresponding transcripts
Locus No.	No.	Annotation	Accession	Locus	Probe	Cellular component	Biological process	Molecular function	Protein quantitation							Transcript quantitation
									117:115 Exp 1	PVal 117:115	115:117 Exp 2	PVal 115:117	Mean	SD	RSD	MPG-1 Signal	MPG-2 Signal	MPG-3 Signal	GPG-1 Signal	GPG-2 Signal	GPG-3 Signal
signal transduction
1	1	ADP-ribosylation factor	gi|115451383	LOC_Os03g10370	Os.9284.1.S1_at	membrane	small GTPase mediated signal transduction	GTP binding	0.47863	0.0329679	0.20893	0.0492123	0.34378	0.190707	0.554736	29576.1	38869.9	31481.7	21568.6	25067.6	23942.8
2	2	ADP-ribosylation factor	gi|115464585	LOC_Os05g41060	Os.10931.1.S1_at	plasma membrane	protein modification process	protein binding	0.201372	0.0158143	0.218776	0.00183316	0.210074	0.0123063	0.0585807	210334	198445	183437	181249	213059	145383
3	3	Arf-type small GTPase	gi|78709066	LOC_Os10g42940	Os.4758.1.S1_at	Golgi-associated vesicle	small GTPase mediated signal transduction	GTP binding	0.534564	0.0262874	0.343558	0.0226675	0.439061	0.135062	0.307615	486.7	450.4	469.4	621.8	575.3	331
4	4	Armadillo/beta-catenin	gi|115477681	LOC_Os08g43500	Os.53131.1.S1_at	plasma membrane	pollen tube growth ,actin cytoskeleton organization	binding	0.398107	0.0423459	0.325087	0.0413476	0.361597	0.0516328	0.142791	10252.2	10255.8	12733.4	11582	13514.8	12794.1
5	5	Armadillo-like helical domain containing protein（Mo25)	gi|115453103	LOC_Os03g24520	Os.17928.1.S1_at	plasma membrane		binding	0.37325	0.0302926	0.263027	0.00433281	0.318138	0.0779397	0.244987	6080.4	5656.7	6906.8	7968.8	7423.9	6483.3
6	6	Calmodulin-binding protein	gi|222624256	LOC_Os03g07110	Os.6808.1.S1_at	membrane	salicylic acid mediated signaling pathway	calmodulin binding	0.544503	0.0122669	0.519996	0.0309689	0.532249	0.0173288	0.0325578	791.2	1146.1	1094.4	808	1558	1285.7
7	7	LRR-type receptor protein kinase	gi|52075918	LOC_Os06g45240	OsAffx.5111.1.S1_x_at	plasma membrane	transmembrane receptor protein tyrosine kinase signaling pathway	protein serine/threonine kinase activity	0.416869	0.0262869	0.413047	0.0353529	0.414958	0.00270248	0.00651265	19651.2	11052.2	23497.1	27838.7	5473.7	38936.5
8	8	Lung seven transmembrane receptor family protein	gi|115459344	LOC_Os04g42960	Os.50332.1.S1_at	plasma membrane			0.353183	0.0497113	0.37325	0.0465563	0.363217	0.0141895	0.0390662	27658.3	39002.4	34267	34898.4	41105.5	26435
9	9	Plant DTY-type MAP kinase (OsMPK16)	gi|115438829	LOC_Os01g45620	Os.34984.3.S1_x_at	plasma membrane	signal transduction	signal transducer activity	0.586138	0.0213496	0.570164	0.0160765	0.578151	0.0112953	0.0195369	4365.6	9505.2	5506.7	2117.1	1559.3	2041.6
10	10	Plant DTY-type MAP kinase (OsMPK17)	gi|47900280	LOC_Os05g50120	Os.34647.1.S1_at	plasma membrane	signal transduction	signal transducer activity	0.505825	0.0321362	0.47863	0.0321362	0.492227	0.0192295	0.0390663	64648.2	69574.4	73027.1	50856.5	53472.1	52276.2
11	11	Phosphatase 2C	gi|297611711	LOC_Os11g22404	Os.11016.1.S1_x_at	plasma membrane	protein modification process	catalytic activity	0.244343	0.0256547	0.353183	0.0326794	0.298763	0.0769616	0.257601	4202.4	6161	6018.9	5222.7	4327.4	5925.3
12	12	Phosphatidylinositol-4-phosphate 5-kinase (PIP5K)	gi|222616618	LOC_Os12g04700	Os.24619.2.S1_x_at	plasma membrane	lipid metabolic process	kinase activity	0.440555	0.00752665	0.448745	0.0475268	0.44465	0.00579159	0.013025	1519.7	1382.7	1805.6	3007.5	1403	2231.8
13	13	Rab5/RabF-family small GTPase	gi|115454491	LOC_Os03g46390	Os.14113.1.S1_at	plasma membrane	signal transduction	GTPase activity	0.524807	0.00613959	0.534564	0.0295488	0.529686	0.00689919	0.0130251	4355.8	5473.8	4994.2	5743.3	5798.4	6026.9
14	14	Rho-like GTPase	gi|115456129	LOC_Os03g59590	Os.15115.1.S1_at	plasma membrane	pollination	GTP binding	0.428549	0.00208125	0.47863	0.00218357	0.453589	0.035413	0.0780729	575.7	835.9	1733.2	1162.8	977.7	996.2
15	15	ROP-like small GTPase	gi|115443865	LOC_Os02g02840	Os.2448.1.S1_at	plasma membrane	auxin mediated signaling pathway	GTPase activity	0.130617	1.0106e-05	0.124738	1.50995e-05	0.127678	0.0041569	0.0325578	82330.6	64349.5	75030.1	75896.1	70826	63425.4
16	16	Rab5-related small GTPase	gi|115450775	LOC_Os03g05740	Os.4190.1.S1_at	membrane	transport	protein binding	0.444631	0.0416516	0.444631	0.00402932	0.444631	0	0	603.7	490.9	526.4	642.2	1136.2	450
17	17	Rab8_Rab10_Rab13_like small GTPase	gi|115456231	LOC_Os03g60530	Os.9042.1.S1_at	plasma membrane	signal transduction	GTP binding	0.164437	0.0216363	0.37325	0.0125789	0.268844	0.147653	0.549215	15644.6	16351.6	24105.2	28601.1	29194.4	27566.3
18	18	Rab11-like small GTPase	gi|115441051	LOC_Os01g62950	Os.8700.1.S1_at	plasma membrane	signal transduction	GTP binding	0.461318	0.0463287	0.440555	0.0043753	0.450936	0.0146815	0.0325577	11031.3	11677.5	11491.3	13054	11728.4	10186.8
19	19	Reticulon-type ER-associated protein	gi|222631072	LOC_Os05g24770	Os.7487.1.S1_at	plasma membrane			0.608135	0.0456263	0.49204	0.0210965	0.550087	0.0820919	0.149234	25414.6	26497.5	30098.2	38522.8	30509.3	27026.1
20	20	Phosphoinositide phosphatase, similar to SAC1,6,7	gi|218185636	LOC_Os11g20384	Os.49833.1.S1_at	plasma membrane	cell growth	hydrolase activity	0.465586	0.04377	0.369828	0.0472305	0.417707	0.0677111	0.162102	6669.9	6762.6	7564	5758.2	3474.5	5448.8
21	21	RLCK-type receptor protein kinase	gi|115436274	LOC_Os01g21970	Os.9394.1.S1_at	plasma membrane	protein modification process	kinase activity	0.316228	0.00537659	0.301995	0.0273429	0.309111	0.010064	0.0325577	228262	199343	209473	220100	218385	150490
22	22	SNF1-related protein kinase	gi|115441897	LOC_Os01g69240	Os.54524.1.S1_at	cell wall	pollen tube guidance		0.212814	0.00468311	0.349945	0.0304709	0.28138	0.0969664	0.344611	1455.1	2597.2	3140	2255.2	2429.4	1811.8
transporters and channels
23	23	ABC transporter (OsABCG16)	gi|218198932	LOC_Os06g51460	Os.23434.1.S1_s_at	plasma membrane	transport	transporter activity	0.37325	0.0108082	0.416869	0.045046	0.39506	0.0308434	0.0780729	14827.1	12468	13877	22085.7	23617.1	18160.1
24	24	ATP synthase	gi|125597623	LOC_Os06g37180	OsAffx.19953.5.S1_x_at	membrane	transport		0.366438	0.00118339	0.322107	0.00282738	0.344272	0.0313466	0.0910517	3538.9	4685.5	3652.5	1907.3	2419.6	2232.8
25	25	ATP synthase	gi|115469362	LOC_Os06g45120	Os.11821.1.S2_at	plasma membrane	transport	transporter activity	0.383707	0.0444567	0.416869	0.00224726	0.400288	0.0234492	0.0585807	2013.1	1995	2220.7	1176.8	1208.8	1177.5
26	26	CorA-like magnesium transporter protein	gi|115454637	LOC_Os03g48000	Os.27805.1.S1_at	membrane	magnesium ion transport	magnesium ion transmembrane transporter activity	0.501187	0.0168841	0.436516	0.0270782	0.468852	0.0457296	0.0975353	22479.8	22173.7	28272.7	32988.7	32241.6	32491.4
27	27	ABC transporter (OsABCF4)	gi|115477865	LOC_Os08g45010	Os.11083.1.S1_at	plasma membrane	transport	transporter activity	0.343558	0.012087	0.49204	0.00370928	0.417799	0.104992	0.251299	3567.2	4043.4	3003.7	2790.7	2242.8	2449
28	28	Na+/H+ antiporter (ATCHX15)	gi|15128390	LOC_Os01g60140	OsAffx.23869.1.S1_at	plasma membrane	transport	transporter activity	0.353183	0.0032307	0.260615	0.00409722	0.306899	0.0654553	0.21328	5043.1	4329.2	4251.9	3776.5	2149.8	3640.9
29	29	SPX domain-containing membrane protein	gi|75253347	LOC_Os06g03860	Os.15349.1.S1_a_at	plasma membrane	transport		0.260615	0.0252496	0.47863	0.00526551	0.369623	0.15416	0.417073	5187.7	6704.9	7236.3	6802.7	6232	5284.5
30	30	Monosaccharide transporter (STP subfamily)	gi|222622219	LOC_Os02g06540	Os.50048.1.S1_at	plasma membrane	transport	transporter activity	0.524807	0.0485128	0.30761	0.0145681	0.416209	0.153582	0.369003	8635.1	11097	15436	11349.1	13743.7	10392.1
31	31	VHA	gi|115451943	LOC_Os03g14690	Os.10779.1.S1_at	plasma membrane	transport	transporter activity	0.369828	0.0124872	0.413047	0.0301309	0.391438	0.0305607	0.0780728	4994.1	5741	5764.1	5474.9	5141.2	5004.9
32	32	VHA subunit A	gi|115444549	LOC_Os02g07870	Os.47485.1.S1_at	plasma membrane	transport	transporter activity	0.559758	0.0173165	0.49204	0.00732887	0.525899	0.0478839	0.0910516	6418.7	7974.5	9154.9	13524.9	13714.9	13354.3
33	33	VHA subunit C	gi|115437984	LOC_Os01g40470	Os.8078.1.S1_at	membrane	transport	transporter activity	0.413047	0.00858827	0.224905	0.00017059	0.318976	0.133037	0.417073	3248.1	2135.2	3529.8	3931	5210.3	5061.9
34	34	VHA subunit C	gi|115465801	LOC_Os05g51530	Os.15057.1.S1_at	plasma membrane	transport	transporter activity	0.409261	0.0481654	0.469894	0.0474726	0.439577	0.0428743	0.0975353	1228.4	868.7	1075.5	937.4	818.5	906.1
membrane trafficking
35	35	Endoplasmic reticulum vesicle transporter protein	gi|108707873	LOC_Os03g20520	Os.10805.1.S1_at	plasma membrane	fatty acid biosynthetic process		0.310456	0.0366455	0.310456	0.0347064	0.310456	0	0	6482.9	8500.8	8533.1	9063.8	7942.8	7783
36	36	Endoplasmic reticulum vesicle transporter protein	gi|218193856	LOC_Os03g57100	Os.7300.1.S1_at	endoplasmic reticulum			0.398107	0.00016699	0.363078	0.0224009	0.380593	0.0247693	0.0650809	52564.6	60485.3	61318.9	63271.6	55586.6	59532.5
37	37	Exo70 exocyst complex subunit	gi|77553092	LOC_Os12g06840	OsAffx.30847.1.S1_s_at	exocyst	vesicle docking during exocytosis	protein binding	0.448745	0.0427325	0.288403	0.00552114	0.368574	0.113379	0.307615	519.8	659.8	459.1	160	50	429.8
38	38	P24-beta-type membrane component of COPI-/COPII-coated vesicle	gi|115477497	LOC_Os08g42050	Os.15173.1.S1_at	membrane	transport	transporter activity	0.239883	0.000475871	0.183654	0.00240778	0.211769	0.0397602	0.187753	1163.5	852.4	1215.4	1445	1656.5	1329.5
39	39	Sar1-family small GTPase	gi|115436368	LOC_Os01g23620	Os.10984.1.S1_at	plasma membrane	rough ER to cis-Golgi vesicle-mediated transport	GTP binding	0.258226	0.00811623	0.233346	0.0212635	0.245786	0.017593	0.0715784	2484.8	2522.7	2332.1	2097.3	2318.3	2000.4
40	40	SEC7-like guanine nucleotide exchange family protein	gi|38344114	LOC_Os04g02690	Os.56328.1.S1_x_at	plasma membrane	regulation of vesicle targeting, to, from or within Golgi	GTP:GDP antiporter activity	0.337287	0.00887017	0.340408	0.0194035	0.338848	0.00220679	0.00651262	1736.6	1606.1	1011.6	1729.6	1066.4	1550
41	41	SNARE domain containing protein	gi|115446467	LOC_Os02g32740	Os.9621.1.S1_at	membrane fraction	membrane fraction	SNAP receptor activity	0.187068	0.000358834	0.226986	0.00288222	0.207027	0.0282265	0.136342	214340	192258	210684	206843	199872	159676
42	42	Synaptobrevin-like vesicle-trafficking protein	gi|218191763	LOC_Os02g55990	Os.8229.1.S1_at	membrane	transport		0.444631	0.0338935	0.401791	0.029403	0.423211	0.0302928	0.0715785	10767.6	13390.1	11601.2	11895.6	12025.8	10814.1
43	43	T-SNARE	gi|115451783	LOC_Os03g13380	Os.47365.1.S1_x_at	integral to membrane	membrane fusion		0.387258	0.00349467	0.310456	0.040694	0.348857	0.054307	0.155671	812	941.9	1072.6	646.5	912.3	640.6
wall remodeling and metabolism
44	44	Beta-galactosidase , 35	gi|222642000	LOC_Os09g36810	Os.49945.1.S1_at	Golgi apparatus	carbohydrate metabolic process	hydrolase activity	0.2208	6.57054e-08	0.21677	2.0235e-05	0.218785	0.0028497	0.0130251	104080	96287.3	98629.3	126194	105085	101944
45	45	Cellulose synthase-like protein D5	gi|171769908	LOC_Os06g22980	Os.53359.1.S1_at	plasma membrane	cell wall biogenesis	cellulose synthase activity	0.37325	0.00539974	0.194089	0.00533164	0.283669	0.126686	0.446599	45436.4	53376.8	52578.2	37781.2	38765.3	40284
46	46	Beta-fructosidase, invertase, glycosyl hydrolases famnily32	gi|115443693	LOC_Os02g01590	Os.47792.1.S1_at	cell wall	carbohydrate metabolic process	hydrolase activity	0.239883	0.00324141	0.235505	0.00457436	0.237694	0.00309598	0.0130251	57817.8	65218.4	47548.5	34551.7	33502.6	30881.5
47	47	Polygalacturonase, Glycosyl hydrolases family 28	gi|115437052	LOC_Os01g33300	Os.8128.1.S1_at	endomembrane system	carbohydrate metabolic process	polygalacturonase activity	0.340408	0.0299504	0.340408	0.0108616	0.340408	0	0	156855	151717	167426	180211	177947	151834
cytoskeleton dynamic
48	48	Actin-binding protein	gi|115447541	LOC_Os02g42820	OsAffx.12463.1.S1_at	cytoskeleton	cellular component organization	protein binding	0.16293	0.000435109	0.159956	0.00125295	0.161443	0.0021028	0.0130251	41263.1	51482.4	42088.7	67348.7	67509.3	43263.6
49	49	Actin-binding protein	gi|115459610	LOC_Os04g45010	Os.52919.1.S1_at	cytoskeleton	cellular component organization	protein binding	0.30479	0.00788009	0.328095	0.0468689	0.316442	0.0164797	0.0520779	134912	130298	132322	142823	166477	124600
50	50	Myosin	gi|115468142	LOC_Os06g29350	Os.50335.1.S1_at	cytoskeleton	actin filament-based movement	motor activity	0.519996	0.000997341	0.539511	0.00829229	0.529753	0.0137989	0.0260478	5085.7	2614.9	6107.2	2529.3	1773.8	2212.7
protein destination
51	51	Heat shock protein DnaJ	gi|110289638	LOC_Os10g42439	Os.2769.1.S1_at	plasma membrane	protein folding	unfolded protein binding	0.496592	0.0244245	0.334195	0.000564898	0.415394	0.114832	0.276442	581.9	626.7	646.6	391.6	560.8	385.1
52	52	Histidine acid phosphatase	gi|115456209	LOC_Os03g60370	Os.10845.1.S1_s_at	plasma membrane	metabolic process	hydrolase activity	0.432514	0.0236245	0.383707	0.0432959	0.408111	0.0345115	0.084564	702.6	790.8	441.6	858.8	906.1	809.4

## Sheet: Sheet6
36 of the 52 transcripts in sheet 5 are pollen-preferential
Locus No.	No.	Annotation	Accession	Locus	Probe	Cellular component	Biological process	Molecular function	Protein quantitation							Transcript quantitation
									117:115 Exp 1	PVal 117:115	115:117 Exp 2	PVal 115:117	Mean	SD	RSD	MPG-1 Signal	MPG-2 Signal	MPG-3 Signal	GPG-1 Signal	GPG-2 Signal	GPG-3 Signal	Ratio (pollen/sporophytic tissue)
signal transduction
1	1	ADP-ribosylation factor	gi|115451383	LOC_Os03g10370	Os.9284.1.S1_at	membrane	small GTPase mediated signal transduction	GTP binding	0.47863	0.0329679	0.20893	0.0492123	0.34378	0.190707	0.554736	29576.1	38869.9	31481.7	21568.6	25067.6	23942.8	4.62966
2	2	ADP-ribosylation factor	gi|115464585	LOC_Os05g41060	Os.10931.1.S1_at	plasma membrane	protein modification process	protein binding	0.201372	0.0158143	0.218776	0.00183316	0.210074	0.0123063	0.0585807	210334	198445	183437	181249	213059	145383	4.79274
3	3	Armadillo/beta-catenin	gi|115477681	LOC_Os08g43500	Os.53131.1.S1_at	plasma membrane	pollen tube growth ,actin cytoskeleton organization	binding	0.398107	0.0423459	0.325087	0.0413476	0.361597	0.0516328	0.142791	10252.2	10255.8	12733.4	11582	13514.8	12794.1	50.6496
4	4	Armadillo-like helical domain containing protein（Mo25)	gi|115453103	LOC_Os03g24520	Os.17928.1.S1_at	plasma membrane		binding	0.37325	0.0302926	0.263027	0.00433281	0.318138	0.0779397	0.244987	6080.4	5656.7	6906.8	7968.8	7423.9	6483.3	4.50015
5	5	LRR-type receptor protein kinase	gi|52075918	LOC_Os06g45240	OsAffx.5111.1.S1_x_at	plasma membrane	transmembrane receptor protein tyrosine kinase signaling pathway	protein serine/threonine kinase activity	0.416869	0.0262869	0.413047	0.0353529	0.414958	0.00270248	0.00651265	19651.2	11052.2	23497.1	27838.7	5473.7	38936.5	472.643
6	6	Lung seven transmembrane receptor family protein	gi|115459344	LOC_Os04g42960	Os.50332.1.S1_at	plasma membrane			0.353183	0.0497113	0.37325	0.0465563	0.363217	0.0141895	0.0390662	27658.3	39002.4	34267	34898.4	41105.5	26435	579.708
7	7	Plant DTY-type MAP kinase (OsMPK16)	gi|115438829	LOC_Os01g45620	Os.34984.3.S1_x_at	plasma membrane	signal transduction	signal transducer activity	0.586138	0.0213496	0.570164	0.0160765	0.578151	0.0112953	0.0195369	4365.6	9505.2	5506.7	2117.1	1559.3	2041.6	29.5741
8	8	Plant DTY-type MAP kinase (OsMPK17)	gi|47900280	LOC_Os05g50120	Os.34647.1.S1_at	plasma membrane	signal transduction	signal transducer activity	0.505825	0.0321362	0.47863	0.0321362	0.492227	0.0192295	0.0390663	64648.2	69574.4	73027.1	50856.5	53472.1	52276.2	166.965
9	9	Phosphatidylinositol-4-phosphate 5-kinase (PIP5K)	gi|222616618	LOC_Os12g04700	Os.24619.2.S1_x_at	plasma membrane	lipid metabolic process	kinase activity	0.440555	0.00752665	0.448745	0.0475268	0.44465	0.00579159	0.013025	1519.7	1382.7	1805.6	3007.5	1403	2231.8	31.9285
10	10	ROP-like small GTPase	gi|115443865	LOC_Os02g02840	Os.2448.1.S1_at	plasma membrane	auxin mediated signaling pathway	GTPase activity	0.130617	1.0106e-05	0.124738	1.50995e-05	0.127678	0.0041569	0.0325578	82330.6	64349.5	75030.1	75896.1	70826	63425.4	10.0116
11	11	Rab8_Rab10_Rab13_like small GTPase	gi|115456231	LOC_Os03g60530	Os.9042.1.S1_at	plasma membrane	signal transduction	GTP binding	0.164437	0.0216363	0.37325	0.0125789	0.268844	0.147653	0.549215	15644.6	16351.6	24105.2	28601.1	29194.4	27566.3	5.36546
12	12	Rab11-like small GTPase	gi|115441051	LOC_Os01g62950	Os.8700.1.S1_at	plasma membrane	signal transduction	GTP binding	0.461318	0.0463287	0.440555	0.0043753	0.450936	0.0146815	0.0325577	11031.3	11677.5	11491.3	13054	11728.4	10186.8	2.98197
13	13	Reticulon-type ER-associated protein	gi|222631072	LOC_Os05g24770	Os.7487.1.S1_at	plasma membrane			0.608135	0.0456263	0.49204	0.0210965	0.550087	0.0820919	0.149234	25414.6	26497.5	30098.2	38522.8	30509.3	27026.1	380.415
14	14	Phosphoinositide phosphatase, similar to SAC1,6,7	gi|218185636	LOC_Os11g20384	Os.49833.1.S1_at	plasma membrane	cell growth	hydrolase activity	0.465586	0.04377	0.369828	0.0472305	0.417707	0.0677111	0.162102	6669.9	6762.6	7564	5758.2	3474.5	5448.8	21.9494
15	15	RLCK-type receptor protein kinase	gi|115436274	LOC_Os01g21970	Os.9394.1.S1_at	plasma membrane	protein modification process	kinase activity	0.316228	0.00537659	0.301995	0.0273429	0.309111	0.010064	0.0325577	228262	199343	209473	220100	218385	150490	838.01
16	16	SNF1-related protein kinase	gi|115441897	LOC_Os01g69240	Os.54524.1.S1_at	cell wall	pollen tube guidance		0.212814	0.00468311	0.349945	0.0304709	0.28138	0.0969664	0.344611	1455.1	2597.2	3140	2255.2	2429.4	1811.8	56.8315
transporters and channels
17	17	ABC transporter (OsABCG16)	gi|218198932	LOC_Os06g51460	Os.23434.1.S1_s_at	plasma membrane	transport	transporter activity	0.37325	0.0108082	0.416869	0.045046	0.39506	0.0308434	0.0780729	14827.1	12468	13877	22085.7	23617.1	18160.1	69.3646
18	18	ATP synthase	gi|125597623	LOC_Os06g37180	OsAffx.19953.5.S1_x_at	membrane	transport		0.366438	0.00118339	0.322107	0.00282738	0.344272	0.0313466	0.0910517	3538.9	4685.5	3652.5	1907.3	2419.6	2232.8	2.81394
19	19	CorA-like magnesium transporter protein	gi|115454637	LOC_Os03g48000	Os.27805.1.S1_at	membrane	magnesium ion transport	magnesium ion transmembrane transporter activity	0.501187	0.0168841	0.436516	0.0270782	0.468852	0.0457296	0.0975353	22479.8	22173.7	28272.7	32988.7	32241.6	32491.4	3.25931
20	20	Na+/H+ antiporter (ATCHX15)	gi|15128390	LOC_Os01g60140	OsAffx.23869.1.S1_at	plasma membrane	transport	transporter activity	0.353183	0.0032307	0.260615	0.00409722	0.306899	0.0654553	0.21328	5043.1	4329.2	4251.9	3776.5	2149.8	3640.9	61.5818
21	21	Monosaccharide transporter (STP subfamily)	gi|222622219	LOC_Os02g06540	Os.50048.1.S1_at	plasma membrane	transport	transporter activity	0.524807	0.0485128	0.30761	0.0145681	0.416209	0.153582	0.369003	8635.1	11097	15436	11349.1	13743.7	10392.1	329.916
22	22	VHA	gi|115451943	LOC_Os03g14690	Os.10779.1.S1_at	plasma membrane	transport	transporter activity	0.369828	0.0124872	0.413047	0.0301309	0.391438	0.0305607	0.0780728	4994.1	5741	5764.1	5474.9	5141.2	5004.9	2.72072
23	23	VHA subunit A	gi|115444549	LOC_Os02g07870	Os.47485.1.S1_at	plasma membrane	transport	transporter activity	0.559758	0.0173165	0.49204	0.00732887	0.525899	0.0478839	0.0910516	6418.7	7974.5	9154.9	13524.9	13714.9	13354.3	5.5736
membrane trafficking
24	24	Endoplasmic reticulum vesicle transporter protein	gi|108707873	LOC_Os03g20520	Os.10805.1.S1_at	plasma membrane	fatty acid biosynthetic process		0.310456	0.0366455	0.310456	0.0347064	0.310456	0	0	6482.9	8500.8	8533.1	9063.8	7942.8	7783	2.29398
25	25	Endoplasmic reticulum vesicle transporter protein	gi|218193856	LOC_Os03g57100	Os.7300.1.S1_at	endoplasmic reticulum			0.398107	0.00016699	0.363078	0.0224009	0.380593	0.0247693	0.0650809	52564.6	60485.3	61318.9	63271.6	55586.6	59532.5	9.69424
26	26	Exo70 exocyst complex subunit	gi|77553092	LOC_Os12g06840	OsAffx.30847.1.S1_s_at	exocyst	vesicle docking during exocytosis	protein binding	0.448745	0.0427325	0.288403	0.00552114	0.368574	0.113379	0.307615	519.8	659.8	459.1	160	50	429.8	12.3762
27	27	SEC7-like guanine nucleotide exchange family protein	gi|38344114	LOC_Os04g02690	Os.56328.1.S1_x_at	plasma membrane	regulation of vesicle targeting, to, from or within Golgi	GTP:GDP antiporter activity	0.337287	0.00887017	0.340408	0.0194035	0.338848	0.00220679	0.00651262	1736.6	1606.1	1011.6	1729.6	1066.4	1550	12.1664
28	28	SNARE domain containing protein	gi|115446467	LOC_Os02g32740	Os.9621.1.S1_at	membrane fraction	membrane fraction	SNAP receptor activity	0.187068	0.000358834	0.226986	0.00288222	0.207027	0.0282265	0.136342	214340	192258	210684	206843	199872	159676	1729.75
29	29	Synaptobrevin-like vesicle-trafficking protein	gi|218191763	LOC_Os02g55990	Os.8229.1.S1_at	membrane	transport		0.444631	0.0338935	0.401791	0.029403	0.423211	0.0302928	0.0715785	10767.6	13390.1	11601.2	11895.6	12025.8	10814.1	77.3446
wall remodeling and metabolism
30	30	Beta-galactosidase , 35	gi|222642000	LOC_Os09g36810	Os.49945.1.S1_at	Golgi apparatus	carbohydrate metabolic process	hydrolase activity	0.2208	6.57054e-08	0.21677	2.0235e-05	0.218785	0.0028497	0.0130251	104080	96287.3	98629.3	126194	105085	101944	207.8
31	31	Cellulose synthase-like protein D5	gi|171769908	LOC_Os06g22980	Os.53359.1.S1_at	plasma membrane	cell wall biogenesis	cellulose synthase activity	0.37325	0.00539974	0.194089	0.00533164	0.283669	0.126686	0.446599	45436.4	53376.8	52578.2	37781.2	38765.3	40284	763.109
32	32	Beta-fructosidase, invertase, glycosyl hydrolases famnily32	gi|115443693	LOC_Os02g01590	Os.47792.1.S1_at	cell wall	carbohydrate metabolic process	hydrolase activity	0.239883	0.00324141	0.235505	0.00457436	0.237694	0.00309598	0.0130251	57817.8	65218.4	47548.5	34551.7	33502.6	30881.5	19.6552
33	33	Polygalacturonase, Glycosyl hydrolases family 28	gi|115437052	LOC_Os01g33300	Os.8128.1.S1_at	endomembrane system	carbohydrate metabolic process	polygalacturonase activity	0.340408	0.0299504	0.340408	0.0108616	0.340408	0	0	156855	151717	167426	180211	177947	151834	1834.5
cytoskeleton dynamic
34	34	Actin-binding protein	gi|115447541	LOC_Os02g42820	OsAffx.12463.1.S1_at	cytoskeleton	cellular component organization	protein binding	0.16293	0.000435109	0.159956	0.00125295	0.161443	0.0021028	0.0130251	41263.1	51482.4	42088.7	67348.7	67509.3	43263.6	1175.37
35	35	Actin-binding protein	gi|115459610	LOC_Os04g45010	Os.52919.1.S1_at	cytoskeleton	cellular component organization	protein binding	0.30479	0.00788009	0.328095	0.0468689	0.316442	0.0164797	0.0520779	134912	130298	132322	142823	166477	124600	6581.7
36	36	Myosin	gi|115468142	LOC_Os06g29350	Os.50335.1.S1_at	cytoskeleton	actin filament-based movement	motor activity	0.519996	0.000997341	0.539511	0.00829229	0.529753	0.0137989	0.0260478	5085.7	2614.9	6107.2	2529.3	1773.8	2212.7	41.8921
