# Supplementary material for: Comparative proteomic analysis reveals a dynamic pollen plasma membrane protein map and the membrane landscape of receptor-like kinases and transporters important for pollen tube growth and interaction with pistils in rice
Source: BMC Plant Biol. 2017 Jan 5;17:2. doi: 10.1186/s12870-016-0961-7 (PMC5217431; doi:10.1186/s12870-016-0961-7)
Supplement: Additional file 14: — Quantitative comparison of pollen transcriptome and proteome. (XLSX 76 kb) [file 12870_2016_961_MOESM14_ESM.xlsx]

## Sheet: Sheet1
Additional file 14. Quantitative comparison of pollen transcriptome and proteome.
500 PM-related protein-transcript pairs' quantitation information
Correlation coefficient between proteome and transcriptome: -0.1631
No.	Locus	Probe	GPG/MPG Protein	GPG/MPG Transcript	LN(GPG/MPG) Protein	LN(GPG/MPG) Transcript
1	LOC_Os03g63500	Os.21096.1.S1_at	0.0870964	1.22787	-2.44074	0.205279
2	LOC_Os02g02840	Os.2448.1.S1_at	0.127678	0.947848	-2.05825	-0.0535615
3	LOC_Os02g42820	OsAffx.12463.1.S1_at	0.161443	1.32104	-1.8236	0.278421
4	LOC_Os04g44400	Os.50580.1.S1_at	0.16293	1.10381	-1.81444	0.0987711
5	LOC_Os05g51900	Os.12321.1.S1_at	0.16293	0.983893	-1.81444	-0.0162378
6	LOC_Os03g53310	Os.9084.1.S1_at	0.180161	1.37163	-1.71391	0.315996
7	LOC_Os11g12800	OsAffx.30948.1.S1_at	0.187213	0.815585	-1.67551	-0.20385
8	LOC_Os07g34030	Os.18158.1.S1_at	0.195897	0.832656	-1.63017	-0.183134
9	LOC_Os11g28610	OsAffx.19058.1.S1_x_at	0.197082	0.680156	-1.62413	-0.385432
10	LOC_Os04g45290	Os.19361.1.S2_at	0.205246	0.411757	-1.58355	-0.887322
11	LOC_Os02g32740	Os.9621.1.S1_at	0.207027	0.917557	-1.5749	-0.0860402
12	LOC_Os05g41060	Os.10931.1.S1_at	0.210074	0.911308	-1.56029	-0.0928742
13	LOC_Os08g42050	Os.15173.1.S1_at	0.211769	1.37127	-1.55226	0.315741
14	LOC_Os09g36810	Os.49945.1.S1_at	0.218785	1.11447	-1.51966	0.10838
15	LOC_Os02g01590	Os.47792.1.S1_at	0.237694	0.579981	-1.43677	-0.544761
16	LOC_Os01g23620	Os.10984.1.S1_at	0.245786	0.874162	-1.40329	-0.134489
17	LOC_Os06g09180	Os.49853.1.S1_a_at	0.25295	1.08288	-1.37456	0.0796258
18	LOC_Os03g60530	Os.9042.1.S1_at	0.268844	1.52156	-1.31363	0.419738
19	LOC_Os08g03600	OsAffx.29016.1.S1_at	0.270396	0.507455	-1.30787	-0.678348
20	LOC_Os01g69240	Os.54524.1.S1_at	0.28138	0.903244	-1.26805	-0.101763
21	LOC_Os06g22980	Os.53359.1.S1_at	0.283669	0.771712	-1.25995	-0.259144
22	LOC_Os11g22404	Os.11016.1.S1_x_at	0.298763	0.944641	-1.2081	-0.0569498
23	LOC_Os01g60140	OsAffx.23869.1.S1_at	0.306899	0.702221	-1.18124	-0.353507
24	LOC_Os01g21970	Os.9394.1.S1_at	0.309111	0.924495	-1.17405	-0.0785078
25	LOC_Os01g51700	Os.40181.2.S1_s_at	0.309817	0.847358	-1.17177	-0.165631
26	LOC_Os03g20520	Os.10805.1.S1_at	0.310456	1.05412	-1.16971	0.0527092
27	LOC_Os08g25710	OsAffx.17155.1.S1_x_at	0.314858	0.929381	-1.15563	-0.0732363
28	LOC_Os05g06280	Os.9766.1.S1_at	0.315222	6.80524	-1.15448	1.91769
29	LOC_Os04g45010	Os.52919.1.S1_at	0.316442	1.09148	-1.15061	0.0875361
30	LOC_Os03g24520	Os.17928.1.S1_at	0.318138	1.17336	-1.14527	0.159871
31	LOC_Os01g40470	Os.8078.1.S1_at	0.318976	1.59352	-1.14264	0.465945
32	LOC_Os01g74450	Os.7475.1.S1_at	0.332663	0.707854	-1.10063	-0.345517
33	LOC_Os05g40650	Os.54633.1.S1_at	0.337287	0.43832	-1.08682	-0.824806
34	LOC_Os04g02690	Os.56328.1.S1_x_at	0.338848	0.998094	-1.0822	-0.00190798
35	LOC_Os01g33300	Os.8128.1.S1_at	0.340408	1.07141	-1.07761	0.0689797
36	LOC_Os03g10370	Os.9284.1.S1_at	0.34378	0.706301	-1.06775	-0.347714
37	LOC_Os06g37180	OsAffx.19953.5.S1_x_at	0.344272	0.552307	-1.06632	-0.59365
38	LOC_Os12g30550	Os.53239.1.S1_at	0.34537	1.05829	-1.06314	0.0566532
39	LOC_Os03g13380	Os.47365.1.S1_x_at	0.348857	0.778136	-1.05309	-0.250855
40	LOC_Os04g45970	Os.52150.1.S1_x_at	0.360107	1.07859	-1.02135	0.0756526
41	LOC_Os08g43500	Os.53131.1.S1_at	0.361597	1.13987	-1.01722	0.130915
42	LOC_Os04g42960	Os.50332.1.S1_at	0.363217	1.01497	-1.01276	0.0148621
43	LOC_Os10g39440	Os.49153.1.A1_x_at	0.365429	1.00583	-1.00668	0.00581007
44	LOC_Os12g06840	OsAffx.30847.1.S1_s_at	0.368574	0.390431	-0.998113	-0.940503
45	LOC_Os06g03860	Os.15349.1.S1_a_at	0.369623	0.957671	-0.995272	-0.0432506
46	LOC_Os06g40060	Os.14852.1.A1_at	0.376704	0.570109	-0.976296	-0.561927
47	LOC_Os03g57100	Os.7300.1.S1_at	0.380593	1.02307	-0.966026	0.0228035
48	LOC_Os12g07874	OsAffx.31637.1.S1_at	0.383707	0.798672	-0.957875	-0.224805
49	LOC_Os03g14690	Os.10779.1.S1_at	0.391438	0.946773	-0.937929	-0.0546957
50	LOC_Os06g51460	Os.23434.1.S1_s_at	0.39506	1.55112	-0.928718	0.438978
51	LOC_Os05g38980	Os.53380.1.S1_at	0.396383	0.933419	-0.925374	-0.0689012
52	LOC_Os04g58620	Os.5720.1.S1_s_at	0.396538	1.499	-0.924984	0.404796
53	LOC_Os05g06700	Os.6413.1.S1_a_at	0.39868	0.814475	-0.919597	-0.205212
54	LOC_Os06g45120	Os.11821.1.S2_at	0.400288	0.572036	-0.91557	-0.558553
55	LOC_Os03g60370	Os.10845.1.S1_s_at	0.408111	1.33039	-0.896217	0.28547
56	LOC_Os06g45240	OsAffx.5111.1.S1_x_at	0.414958	1.33299	-0.879577	0.287427
57	LOC_Os10g42439	Os.2769.1.S1_at	0.415394	0.720947	-0.878529	-0.32719
58	LOC_Os02g06540	Os.50048.1.S1_at	0.416209	1.00901	-0.876569	0.00896783
59	LOC_Os11g20384	Os.49833.1.S1_at	0.417707	0.699236	-0.872975	-0.357768
60	LOC_Os08g45010	Os.11083.1.S1_at	0.417799	0.704945	-0.872755	-0.349635
61	LOC_Os02g55990	Os.8229.1.S1_at	0.423211	0.971381	-0.859884	-0.029037
62	LOC_Os03g53730	Os.56988.1.S1_at	0.430531	1.1685	-0.842736	0.155719
63	LOC_Os12g38850	Os.50490.1.S1_at	0.432514	0.916358	-0.838141	-0.0873481
64	LOC_Os03g23030	OsAffx.12996.1.S1_at	0.433977	0.373261	-0.834763	-0.985478
65	LOC_Os10g42940	Os.4758.1.S1_at	0.439061	1.08646	-0.823117	0.0829208
66	LOC_Os05g51530	Os.15057.1.S1_at	0.439577	0.839059	-0.821942	-0.175474
67	LOC_Os12g06780	OsAffx.7506.1.S1_at	0.443156	0.885496	-0.813833	-0.121608
68	LOC_Os03g05740	Os.4190.1.S1_at	0.444631	1.37471	-0.81051	0.318241
69	LOC_Os01g62950	Os.8700.1.S1_at	0.450936	1.02249	-0.796429	0.0222391
70	LOC_Os03g59590	Os.15115.1.S1_at	0.453589	0.997424	-0.790563	-0.002579
71	LOC_Os05g32850	Os.15515.1.S1_at	0.461457	0.55549	-0.773366	-0.587904
72	LOC_Os03g48000	Os.27805.1.S1_at	0.468852	1.34001	-0.757469	0.292676
73	LOC_Os02g55400	Os.50459.1.S1_at	0.471355	0.189502	-0.752143	-1.66336
74	LOC_Os04g54850	Os.351.1.S1_at	0.480967	1.18723	-0.731957	0.171627
75	LOC_Os06g29350	Os.50335.1.S1_at	0.485154	0.471893	-0.723289	-0.751004
76	LOC_Os10g30090	Os.46458.2.S1_x_at	0.485748	1.15172	-0.722066	0.141256
77	LOC_Os04g57750	Os.5821.1.S1_at	0.492123	0.997167	-0.709027	-0.0028374
78	LOC_Os05g50120	Os.34647.1.S1_at	0.492227	0.755633	-0.708814	-0.280199
79	LOC_Os02g32970	Os.17164.1.S1_s_at	0.495197	0.617102	-0.7028	-0.482722
80	LOC_Os03g57880	OsAffx.25749.1.S1_at	0.497522	1.21823	-0.698115	0.197402
81	LOC_Os07g43290	Os.9342.1.S1_at	0.510055	0.576409	-0.673237	-0.550938
82	LOC_Os03g50480	Os.5894.1.S1_at	0.511923	0.665803	-0.66958	-0.406762
83	LOC_Os02g26320	Os.55769.1.S1_at	0.524808	1.20635	-0.644724	0.187598
84	LOC_Os05g46030	OsAffx.27335.1.S1_x_at	0.524808	0.902004	-0.644724	-0.103137
85	LOC_Os04g39450	Os.34697.1.S1_at	0.524897	0.666706	-0.644554	-0.405406
86	LOC_Os02g07870	Os.47485.1.S1_at	0.525899	1.72388	-0.642647	0.544578
87	LOC_Os03g46390	Os.14113.1.S1_at	0.529686	1.18516	-0.635471	0.169879
88	LOC_Os03g07110	Os.6808.1.S1_at	0.532249	1.20451	-0.630643	0.186069
89	LOC_Os04g51270	Os.4737.1.S1_at	0.533717	0.860521	-0.62789	-0.150217
90	LOC_Os02g30610	Os.57172.1.S1_at	0.534241	0.70151	-0.626909	-0.35452
91	LOC_Os08g38600	Os.10254.1.S1_at	0.536169	1.2957	-0.623305	0.259055
92	LOC_Os01g37800	Os.6802.1.S1_at	0.543245	1.18645	-0.610195	0.170965
93	LOC_Os01g56910	Os.46009.1.S1_at	0.544503	1.21961	-0.607882	0.198533
94	LOC_Os07g40260	Os.37844.1.S1_at	0.544503	0.904932	-0.607882	-0.099896
95	LOC_Os05g24770	Os.7487.1.S1_at	0.550087	1.17129	-0.597678	0.158109
96	LOC_Os01g12660	Os.32943.2.S1_x_at	0.553485	1.23374	-0.591521	0.210054
97	LOC_Os06g45050	Os.54880.1.S1_at	0.554626	0.901433	-0.589462	-0.10377
98	LOC_Os11g32160	Os.9774.1.S1_at	0.564937	1.33581	-0.571041	0.289535
99	LOC_Os06g09630	Os.7644.1.S1_at	0.565499	0.770817	-0.570047	-0.260304
100	LOC_Os11g32490	Os.27150.1.A1_at	0.566879	15.8936	-0.567609	2.76592
101	LOC_Os02g42134	Os.21790.1.S1_at	0.570164	0.862068	-0.561831	-0.148421
102	LOC_Os04g52120	Os.53894.1.S1_x_at	0.570475	1.25789	-0.561286	0.229433
103	LOC_Os01g45620	Os.34984.3.S1_x_at	0.578151	0.295085	-0.54792	-1.22049
104	LOC_Os03g48260	Os.14899.1.S1_at	0.578396	1.74428	-0.547496	0.556343
105	LOC_Os06g40890	Os.53450.1.S1_at	0.579525	0.938888	-0.545546	-0.063059
106	LOC_Os05g03780	Os.8659.1.S1_at	0.583919	1.19069	-0.537993	0.174534
107	LOC_Os01g13270	Os.34829.1.S1_at	0.586138	0.749704	-0.5342	-0.288077
108	LOC_Os12g03970	Os.49766.1.S1_at	0.5889	0.641134	-0.529499	-0.444516
109	LOC_Os08g06440	OsAffx.29065.1.S1_at	0.597035	0.954048	-0.515779	-0.0470415
110	LOC_Os12g04700	Os.24619.2.S1_x_at	0.63361	1.41085	-0.456322	0.344195
111	LOC_Os02g02720	Os.12213.1.S1_at	0.633635	0.879681	-0.456281	-0.128196
112	LOC_Os01g60040	Os.31272.1.S2_at	0.639116	1.19044	-0.44767	0.174325
113	LOC_Os06g37160	Os.15320.1.S1_at	0.640807	0.858359	-0.445027	-0.152733
114	LOC_Os03g59660	Os.53298.1.S1_at	0.648634	0.822794	-0.432886	-0.195049
115	LOC_Os02g42940	Os.5388.1.S1_at	0.648634	0.793145	-0.432886	-0.23175
116	LOC_Os09g39380	Os.6239.1.S1_at	0.648634	0.952499	-0.432886	-0.0486667
117	LOC_Os08g40990	Os.18230.1.S1_at	0.652013	0.995095	-0.427691	-0.00491672
118	LOC_Os02g01170	Os.28066.1.S1_s_at	0.65796	3.36869	-0.418612	1.21452
119	LOC_Os12g43700	Os.53937.1.S1_x_at	0.661053	1.14063	-0.413921	0.131583
120	LOC_Os07g46420	Os.48017.1.S1_x_at	0.666807	0.853534	-0.405255	-0.15837
121	LOC_Os05g41270	OsAffx.15056.1.S1_at	0.672009	1.14855	-0.397483	0.138503
122	LOC_Os10g39540	Os.2657.1.S1_x_at	0.672977	1.19614	-0.396045	0.179099
123	LOC_Os06g38950	Os.52171.1.S1_at	0.689541	0.698648	-0.37173	-0.358608
124	LOC_Os01g42480	Os.20213.1.S1_at	0.691831	0.636588	-0.368414	-0.451633
125	LOC_Os03g58840	Os.7234.1.S1_at	0.704693	0.869877	-0.349993	-0.139403
126	LOC_Os03g19690	Os.11994.1.S1_s_at	0.704813	1.00656	-0.349823	0.00653711
127	LOC_Os06g27850	Os.53496.1.S1_at	0.705912	1.12621	-0.348265	0.11886
128	LOC_Os04g52900	Os.5631.1.S1_s_at	0.711673	1.55507	-0.340137	0.441521
129	LOC_Os08g41080	Os.57155.1.S1_at	0.712795	0.630379	-0.338562	-0.461434
130	LOC_Os06g47110	OsAffx.15964.1.S1_at	0.714617	1.02544	-0.336008	0.0251216
131	LOC_Os01g52130	Os.41841.1.S1_at	0.714868	0.364098	-0.335658	-1.01033
132	LOC_Os04g59310	Os.53827.1.S1_at	0.717794	1.48467	-0.331572	0.395193
133	LOC_Os07g31370	Os.6032.1.S1_at	0.723444	0.945966	-0.323732	-0.0555489
134	LOC_Os11g39650	Os.20727.1.S1_at	0.724436	1.0563	-0.322362	0.0547729
135	LOC_Os02g35760	Os.53416.1.S1_at	0.724593	0.978094	-0.322145	-0.0221494
136	LOC_Os05g47470	Os.5815.1.S1_at	0.728209	0.306981	-0.317167	-1.18097
137	LOC_Os03g12300	Os.11686.2.S1_x_at	0.731074	1.80791	-0.313241	0.592169
138	LOC_Os01g39970	Os.49687.1.S1_at	0.731139	0.900791	-0.313152	-0.104483
139	LOC_Os04g38560	Os.18265.1.S1_at	0.739529	0.979777	-0.301742	-0.0204305
140	LOC_Os10g10700	OsAffx.30382.1.S1_at	0.743786	1.4316	-0.296002	0.358795
141	LOC_Os05g01490	Os.51115.1.S1_x_at	0.744732	1.07747	-0.294731	0.074613
142	LOC_Os09g38530	Os.8322.1.S2_at	0.751035	1.10361	-0.286303	0.0985872
143	LOC_Os01g14940	OsAffx.23252.1.S1_at	0.758578	0.480835	-0.27631	-0.732231
144	LOC_Os10g26470	Os.46781.1.S1_at	0.759382	0.370692	-0.27525	-0.992383
145	LOC_Os12g43990	Os.57165.1.S1_at	0.772681	0.686706	-0.25789	-0.375849
146	LOC_Os02g16880	Os.18495.1.S1_at	0.772681	1.10909	-0.25789	0.103536
147	LOC_Os09g36770	Os.22661.2.S1_x_at	0.774779	1.32485	-0.255177	0.2813
148	LOC_Os08g44660	Os.12324.1.S1_at	0.778627	0.901726	-0.250223	-0.103444
149	LOC_Os03g60870	Os.12050.1.S1_a_at	0.77983	0.225468	-0.248679	-1.48958
150	LOC_Os05g51680	Os.10131.3.A1_at	0.785705	0.251795	-0.241174	-1.37914
151	LOC_Os08g06020	Os.22692.1.S1_at	0.794328	0.973737	-0.230259	-0.0266143
152	LOC_Os02g48740	Os.23544.1.S1_at	0.794501	0.780501	-0.230041	-0.247819
153	LOC_Os03g19452	Os.46810.1.S1_at	0.796552	0.962444	-0.227462	-0.0382798
154	LOC_Os09g35890	Os.31112.2.S1_at	0.801051	1.37734	-0.22183	0.320155
155	LOC_Os12g07670	Os.9399.1.S1_at	0.801678	0.735304	-0.221048	-0.307472
156	LOC_Os05g40230	Os.53921.1.S1_at	0.802184	0.438987	-0.220417	-0.823286
157	LOC_Os09g36190	Os.7210.1.S1_at	0.809096	0.718542	-0.211838	-0.330531
158	LOC_Os03g62410	Os.52881.1.S1_at	0.814288	1.72194	-0.205442	0.543453
159	LOC_Os05g09050	OsAffx.26793.1.S1_at	0.81672	1.51726	-0.202459	0.416908
160	LOC_Os10g38060	Os.9389.2.S1_s_at	0.819733	1.24102	-0.198776	0.21593
161	LOC_Os01g69900	Os.27083.1.A1_at	0.832081	1.05165	-0.183825	0.0503611
162	LOC_Os02g37000	Os.55640.1.S1_at	0.84035	1.14221	-0.173936	0.132969
163	LOC_Os05g23600	Os.13745.1.S1_at	0.84198	0.885845	-0.171999	-0.121213
164	LOC_Os11g16320	Os.6641.1.S1_at	0.847227	0.710432	-0.165786	-0.341882
165	LOC_Os11g22350	Os.52820.1.S1_at	0.861203	0.70107	-0.149425	-0.355148
166	LOC_Os04g51610	Os.28422.1.S1_at	0.862218	0.534753	-0.148247	-0.625951
167	LOC_Os03g18010	OsAffx.25128.1.S1_at	0.865652	1.57561	-0.144272	0.454644
168	LOC_Os12g39860	Os.5685.1.S1_at	0.866641	0.715839	-0.14313	-0.3343
169	LOC_Os06g08080	Os.167.1.S1_at	0.869172	0.501809	-0.140214	-0.689535
170	LOC_Os09g38700	Os.23291.1.A1_at	0.870964	1.17841	-0.138155	0.16417
171	LOC_Os03g15740	Os.15593.1.S1_at	0.870964	0.975778	-0.138155	-0.0245203
172	LOC_Os06g39060	Os.4941.1.S1_at	0.871514	0.990673	-0.137524	-0.00937088
173	LOC_Os01g74280	Os.27390.1.S1_a_at	0.881662	1.41851	-0.125947	0.349605
174	LOC_Os07g02710	Os.7343.1.S1_at	0.882045	1.17629	-0.125512	0.16237
175	LOC_Os03g44440	Os.52782.1.S1_at	0.885331	1.16116	-0.121794	0.149421
176	LOC_Os02g01270	Os.53051.1.S1_at	0.890627	0.429286	-0.11583	-0.845633
177	LOC_Os03g53650	Os.7102.1.S1_at	0.895365	0.974053	-0.110524	-0.0262896
178	LOC_Os02g51100	Os.23055.1.A1_at	0.896255	1.00586	-0.10953	0.00584178
179	LOC_Os05g05650	Os.49454.1.S1_at	0.897796	1.15723	-0.107812	0.146033
180	LOC_Os04g58100	Os.34882.1.S1_at	0.898149	1.1208	-0.107419	0.114042
181	LOC_Os03g04050	Os.18321.1.S1_at	0.899736	1.11576	-0.105654	0.109532
182	LOC_Os04g31924	Os.9481.1.S1_at	0.903649	1.07329	-0.101314	0.0707279
183	LOC_Os02g05040	Os.53048.1.S1_at	0.912011	0.796185	-0.0921035	-0.227924
184	LOC_Os06g08380	OsAffx.27509.1.S2_at	0.914395	0.903096	-0.0894925	-0.101927
185	LOC_Os06g50030	OsAffx.28195.1.S1_x_at	0.92045	1.26669	-0.082893	0.236406
186	LOC_Os12g38860	OsAffx.32087.1.S1_at	0.92045	1.33891	-0.082893	0.291859
187	LOC_Os10g10500	Os.28056.1.S1_at	0.920489	0.846105	-0.0828507	-0.167112
188	LOC_Os04g55110	Os.53825.1.S1_at	0.923614	0.971345	-0.0794614	-0.0290732
189	LOC_Os03g06960	Os.18361.1.S1_at	0.924943	0.757425	-0.0780228	-0.277831
190	LOC_Os12g37480	OsAffx.32068.1.S1_at	0.928966	1.37964	-0.0736827	0.321821
191	LOC_Os04g11130	Os.27383.1.S1_at	0.929006	0.937454	-0.0736403	-0.0645876
192	LOC_Os08g15090	OsAffx.17004.1.S1_at	0.929124	0.530572	-0.0735131	-0.633799
193	LOC_Os02g56570	Os.50737.1.S1_at	0.933264	0.692131	-0.069067	-0.36798
194	LOC_Os02g12660	Os.15687.1.S1_at	0.933343	17.4286	-0.0689821	2.85811
195	LOC_Os08g17600	Os.5966.1.S1_at	0.933343	0.78154	-0.0689821	-0.246489
196	LOC_Os08g42750	Os.12642.1.S1_at	0.937562	0.95132	-0.0644724	-0.0499044
197	LOC_Os04g39489	Os.7445.1.S1_at	0.937562	0.779293	-0.0644724	-0.249369
198	LOC_Os09g19710	Os.23381.1.A1_at	0.937562	1.65063	-0.0644724	0.50116
199	LOC_Os10g40110	Os.3284.1.S1_at	0.937602	0.924861	-0.06443	-0.0781117
200	LOC_Os06g05160	Os.27076.1.S1_at	0.937721	1.16337	-0.0643027	0.151321
201	LOC_Os02g54590	Os.52868.1.S1_at	0.937721	1.03549	-0.0643027	0.0348765
202	LOC_Os03g28090	Os.52831.1.S1_at	0.93792	0.924437	-0.0640907	-0.0785699
203	LOC_Os02g13580	OsAffx.24229.1.S1_at	0.93792	1.10232	-0.0640907	0.0974203
204	LOC_Os11g40550	Os.5625.1.S1_at	0.93792	0.901124	-0.0640907	-0.104112
205	LOC_Os01g37980	Os.15638.1.S1_at	0.9419	1.3782	-0.0598566	0.320781
206	LOC_Os03g54790	Os.37742.1.S1_at	0.946237	0.886354	-0.0552621	-0.120639
207	LOC_Os12g31850	Os.28190.2.S1_s_at	0.946237	0.902522	-0.0552621	-0.102563
208	LOC_Os01g71040	Os.18275.1.S1_at	0.946277	1.28985	-0.0552196	0.254523
209	LOC_Os08g30790	Os.12619.1.S1_at	0.946277	1.13354	-0.0552196	0.125344
210	LOC_Os09g28450	OsAffx.17946.1.S1_at	0.950857	0.852079	-0.0503918	-0.160076
211	LOC_Os01g72940	Os.43012.1.A1_at	0.950857	1.27533	-0.0503918	0.243206
212	LOC_Os02g51600	Os.53144.1.S1_at	0.954993	0.266713	-0.0460517	-1.32158
213	LOC_Os02g03480	OsAffx.24082.1.S1_s_at	0.954993	1.14334	-0.0460517	0.133952
214	LOC_Os02g02460	Os.53376.1.S1_at	0.955033	1.08409	-0.0460093	0.0807384
215	LOC_Os08g05820	OsAffx.29054.1.S1_at	0.955641	1.0285	-0.0453732	0.0280987
216	LOC_Os01g20970	Os.8072.1.S1_at	0.956451	0.984976	-0.0445255	-0.0151383
217	LOC_Os09g26360	Os.53386.1.S1_at	0.959492	0.909946	-0.0413511	-0.0943701
218	LOC_Os06g43630	OsAffx.15911.1.S1_x_at	0.959899	0.764914	-0.040927	-0.267992
219	LOC_Os02g09450	Os.5603.1.S1_at	0.96387	0.569341	-0.036799	-0.563276
220	LOC_Os05g45590	OsAffx.27327.1.S1_at	0.964483	1.86529	-0.0361629	0.623417
221	LOC_Os09g09460	Os.53056.1.S1_x_at	0.965301	1.24935	-0.0353154	0.222622
222	LOC_Os03g11140	Os.20190.1.S1_at	0.968288	0.827685	-0.0322256	-0.189123
223	LOC_Os01g73530	Os.28988.2.S1_x_at	0.972747	3.70193	-0.027631	1.30886
224	LOC_Os01g40570	Os.8309.1.S1_at	0.972788	1.11035	-0.0275886	0.104677
225	LOC_Os03g50520	Os.9442.1.S1_s_at	0.972788	1.13649	-0.0275886	0.127947
226	LOC_Os11g44880	OsAffx.19377.1.S1_at	0.972788	1.01589	-0.0275886	0.0157632
227	LOC_Os05g14750	Os.16249.1.S1_s_at	0.972912	0.681299	-0.0274614	-0.383753
228	LOC_Os03g07600	Os.52762.1.S1_at	0.973119	1.00234	-0.0272494	0.00233478
229	LOC_Os12g17310	Os.15013.1.S1_at	0.977248	1.16952	-0.0230153	0.156592
230	LOC_Os01g51040	Os.53457.1.S1_at	0.97733	1.18916	-0.0229304	0.173248
231	LOC_Os05g48020	Os.12395.1.S1_at	0.978491	0.844739	-0.0217433	-0.168728
232	LOC_Os08g32920	Os.9608.2.S1_x_at	0.98179	0.7599	-0.0183783	-0.274568
233	LOC_Os02g37910	Os.18483.1.S1_at	0.982724	0.907632	-0.0174267	-0.0969159
234	LOC_Os04g47150	Os.53925.1.A1_at	0.983247	0.794163	-0.0168947	-0.230467
235	LOC_Os03g11440	Os.28148.1.S1_at	0.986374	1.28452	-0.0137201	0.250384
236	LOC_Os06g50140	Os.50481.1.S1_at	0.986374	0.92329	-0.0137201	-0.0798117
237	LOC_Os04g51340	Os.8064.1.S1_at	0.986374	0.266882	-0.0137201	-1.32095
238	LOC_Os05g48240	Os.8710.1.S1_at	0.986374	0.917895	-0.0137201	-0.0856718
239	LOC_Os04g47320	OsAffx.26499.1.S1_at	0.987127	1.96864	-0.0129568	0.67734
240	LOC_Os01g12730	Os.11710.1.S1_at	0.990832	0.824164	-0.00921031	-0.193386
241	LOC_Os11g26130	Os.26828.2.S1_at	0.990832	1.51945	-0.00921031	0.41835
242	LOC_Os08g35440	Os.6359.1.S1_at	0.990832	0.690083	-0.00921031	-0.370943
243	LOC_Os01g08310	Os.55822.1.A1_at	0.990832	1.39136	-0.00921031	0.330282
244	LOC_Os05g27920	Os.10964.1.S1_at	0.990832	1.64544	-0.00921031	0.498009
245	LOC_Os01g72280	Os.52785.1.S1_at	0.990832	1.05067	-0.00921031	0.0494265
246	LOC_Os01g15110	Os.15140.1.S1_at	0.990832	1.05124	-0.00921031	0.0499678
247	LOC_Os02g01070	Os.52725.2.S1_at	0.990832	1.13522	-0.00921031	0.126827
248	LOC_Os02g03400	Os.53423.1.S1_at	0.990832	0.750535	-0.00921031	-0.28697
249	LOC_Os06g05880	Os.10152.1.S1_at	0.990832	1.10759	-0.00921031	0.102182
250	LOC_Os11g08100	Os.10861.1.S1_at	0.990832	2.26168	-0.00921031	0.816109
251	LOC_Os04g55030	Os.17406.1.S1_at	0.990832	0.969899	-0.00921031	-0.0305634
252	LOC_Os01g33060	Os.45981.1.S1_at	0.990832	0.976527	-0.00921031	-0.0237524
253	LOC_Os10g32700	Os.14141.1.S1_at	0.990832	1.62129	-0.00921031	0.483224
254	LOC_Os09g39550	Os.4188.1.S1_at	0.990832	0.489934	-0.00921031	-0.713484
255	LOC_Os05g29990	Os.46115.1.S1_at	0.990832	0.83928	-0.00921031	-0.175211
256	LOC_Os05g28690	Os.9610.1.S1_s_at	0.990832	0.690077	-0.00921031	-0.370952
257	LOC_Os10g39910	Os.26378.1.A1_at	0.990832	0.95612	-0.00921031	-0.044872
258	LOC_Os03g10640	Os.50449.1.S1_at	0.991	1.00004	-0.00904063	3.97712e-05
259	LOC_Os06g11380	Os.14390.1.S1_at	0.991883	1.10946	-0.00815053	0.10387
260	LOC_Os10g33650	Os.12233.1.S1_at	0.995416	1.05738	-0.00459455	0.0557973
261	LOC_Os08g04890	Os.53219.1.S1_at	0.9955	0.912181	-0.00450974	-0.0919168
262	LOC_Os05g44760	Os.3293.1.S1_at	0.9955	1.01156	-0.00450968	0.0114981
263	LOC_Os02g55590	Os.6403.1.S1_at	0.995923	0.743461	-0.00408583	-0.296439
264	LOC_Os05g34170	Os.45929.1.S1_at	1	0.884686	0	-0.122523
265	LOC_Os05g38400	Os.7204.1.S1_at	1	1.15621	0	0.145146
266	LOC_Os01g39380	Os.9158.1.S1_at	1.00004	0.70471	4.24972e-05	-0.349969
267	LOC_Os06g44310	OsAffx.5101.1.S1_at	1.00463	0.81276	0.00461578	-0.207319
268	LOC_Os02g05340	Os.14890.1.S2_at	1.00463	1.08271	0.00461584	0.0794695
269	LOC_Os01g53930	Os.5547.1.S1_s_at	1.00471	0.847827	0.00470062	-0.165078
270	LOC_Os12g14100	Os.52989.1.S1_at	1.00488	1.70169	0.00487007	0.531624
271	LOC_Os04g01070	Os.54140.1.S1_at	1.00864	0.908026	0.00860468	-0.0964825
272	LOC_Os05g38790	OsAffx.15016.1.S1_at	1.00925	1.1565	0.00921048	0.145396
273	LOC_Os03g50740	Os.26446.1.S1_a_at	1.00925	0.716148	0.00921048	-0.333868
274	LOC_Os01g50810	Os.19770.1.S1_at	1.00925	0.961481	0.00921048	-0.0392807
275	LOC_Os06g10810	Os.50535.1.S1_at	1.00994	1.38795	0.00988906	0.32783
276	LOC_Os07g10110	Os.20645.1.S1_at	1.01199	1.34642	0.0119226	0.297452
277	LOC_Os02g50174	Os.9760.1.S1_at	1.01401	0.432038	0.0139108	-0.839242
278	LOC_Os01g61910	Os.8181.1.S1_at	1.01401	0.743831	0.013911	-0.295941
279	LOC_Os12g42660	Os.49823.1.S1_at	1.01418	1.15364	0.0140806	0.142922
280	LOC_Os10g27170	Os.6364.1.S1_at	1.01478	1.21576	0.0146742	0.195368
281	LOC_Os02g14000	Os.10246.1.S1_at	1.01859	0.863426	0.0184203	-0.146847
282	LOC_Os04g57350	Os.18279.1.S1_at	1.01859	0.996228	0.0184203	-0.00377872
283	LOC_Os01g69130	Os.15524.1.S1_at	1.01876	1.43908	0.0185901	0.364002
284	LOC_Os02g54900	OsAffx.12646.1.S1_at	1.02142	1.42434	0.0211956	0.353711
285	LOC_Os05g14170	Os.18769.1.S1_at	1.02382	1.49554	0.0235456	0.402488
286	LOC_Os02g05820	Os.52804.1.S1_at	1.02417	0.928208	0.0238845	-0.0744999
287	LOC_Os07g34730	Os.14207.1.S1_at	1.02574	1.33858	0.0254097	0.291606
288	LOC_Os01g50770	Os.38379.1.S1_at	1.02802	0.758343	0.0276307	-0.276619
289	LOC_Os03g14450	Os.10756.1.S1_at	1.02806	1.01743	0.0276733	0.0172806
290	LOC_Os05g48520	Os.53194.1.S1_at	1.03081	1.26047	0.0303433	0.231484
291	LOC_Os08g22864	Os.15141.1.S1_at	1.03277	0.653194	0.0322468	-0.425881
292	LOC_Os05g40740	OsAffx.27264.1.S1_at	1.03286	0.972962	0.0323317	-0.0274103
293	LOC_Os05g51700	Os.8524.1.S1_at	1.03304	0.678853	0.0325016	-0.387351
294	LOC_Os04g39440	Os.8483.1.S1_at	1.03753	1.19857	0.036841	0.181129
295	LOC_Os06g08310	Os.8093.2.S1_x_at	1.03753	0.896121	0.0368413	-0.10968
296	LOC_Os05g51750	Os.49592.1.S1_at	1.04286	1.01037	0.041966	0.0103138
297	LOC_Os11g06700	OsAffx.30847.2.S1_at	1.04713	1.49219	0.0460517	0.400247
298	LOC_Os02g53420	Os.10873.1.S1_at	1.04713	1.61569	0.0460522	0.47976
299	LOC_Os02g44590	Os.17980.1.S1_at	1.04713	0.364447	0.0460522	-1.00937
300	LOC_Os11g36230	Os.9609.1.S1_at	1.04713	0.898814	0.0460522	-0.106679
301	LOC_Os09g15790	Os.53227.1.S1_at	1.04753	1.1207	0.0464332	0.113954
302	LOC_Os05g39000	Os.53410.1.S1_at	1.05206	0.809803	0.0507523	-0.210964
303	LOC_Os05g02060	Os.34494.1.S1_at	1.05206	0.878557	0.0507523	-0.129475
304	LOC_Os01g27170	Os.36679.1.S1_at	1.05682	0.7228	0.0552625	-0.324623
305	LOC_Os12g38570	Os.52739.1.S1_at	1.05682	0.523879	0.0552625	-0.646495
306	LOC_Os01g68540	Os.8115.1.S1_at	1.05722	0.684978	0.0556439	-0.378368
307	LOC_Os08g15040	Os.13891.1.S1_at	1.07244	1.16667	0.069936	0.154151
308	LOC_Os01g68620	Os.35017.2.S1_x_at	1.07344	1.23152	0.0708685	0.208246
309	LOC_Os02g51430	Os.11055.1.S1_at	1.07665	0.990391	0.0738526	-0.00965548
310	LOC_Os02g58610	Os.54945.1.S1_at	1.08643	1.18035	0.0828934	0.165807
311	LOC_Os11g08400	OsAffx.30881.1.S1_at	1.08643	0.956839	0.0828934	-0.0441201
312	LOC_Os05g19040	Os.54915.1.S1_at	1.09173	1.32932	0.0877633	0.284669
313	LOC_Os02g33490	Os.19607.1.S1_at	1.09422	0.880971	0.0900441	-0.126731
314	LOC_Os05g45370	Os.8767.1.S1_at	1.09666	0.80996	0.092273	-0.210771
315	LOC_Os05g49270	Os.8275.1.S1_at	1.10662	1.38205	0.101314	0.323568
316	LOC_Os11g06740	OsAffx.7024.1.S1_at	1.10662	0.391992	0.101314	-0.936513
317	LOC_Os09g20660	Os.8328.1.A1_at	1.10662	1.72659	0.101314	0.546146
318	LOC_Os01g61400	Os.19035.1.S1_at	1.11686	1.16587	0.110524	0.15347
319	LOC_Os01g25330	Os.5428.2.S1_x_at	1.11686	1.1282	0.110524	0.120623
320	LOC_Os04g55660	Os.24898.1.S1_at	1.11729	1.50398	0.110906	0.408114
321	LOC_Os05g42190	Os.9320.1.S1_at	1.12123	1.16983	0.114428	0.156863
322	LOC_Os08g18110	Os.9545.1.S1_at	1.13876	0.878496	0.129939	-0.129544
323	LOC_Os10g37760	Os.37067.1.S1_at	1.14347	0.738184	0.134068	-0.303562
324	LOC_Os09g35730	Os.7783.1.S1_at	1.15309	0.682315	0.142441	-0.382264
325	LOC_Os10g36690	Os.5030.1.S1_at	1.19243	1.16775	0.17599	0.155075
326	LOC_Os03g12590	Os.43914.1.S1_x_at	1.19889	0.734152	0.181393	-0.309039
327	LOC_Os05g49880	Os.11139.1.S1_at	1.20226	0.64199	0.184206	-0.443183
328	LOC_Os08g33460	Os.7046.1.S1_at	1.20308	0.374983	0.184885	-0.980874
329	LOC_Os12g35360	Os.7208.1.S1_at	1.23838	2.39921	0.213807	0.875141
330	LOC_Os08g09200	Os.52394.2.S1_at	1.24738	0.380831	0.221048	-0.965399
331	LOC_Os06g19660	Os.46082.1.S1_s_at	1.25892	0.365924	0.230258	-1.00533
332	LOC_Os11g05880	Os.27320.1.S1_at	1.25892	0.697171	0.230258	-0.360724
333	LOC_Os07g13980	Os.25696.2.S1_x_at	1.25892	1.00401	0.230258	0.00400047
334	LOC_Os01g07100	Os.21141.1.S1_at	1.25892	1.02343	0.230258	0.0231557
335	LOC_Os06g40570	OsAffx.5167.1.S1_x_at	1.27057	1.18269	0.239469	0.167794
336	LOC_Os06g48640	OsAffx.26953.1.S1_at	1.27057	0.717204	0.239469	-0.332395
337	LOC_Os02g05630	Os.11634.1.S1_at	1.28282	1.17863	0.249061	0.164353
338	LOC_Os07g28930	OsAffx.28653.1.S1_x_at	1.28892	1.14405	0.253802	0.134572
339	LOC_Os07g46370	Os.9752.1.S1_a_at	1.29132	46.156	0.255668	3.83203
340	LOC_Os05g29050	OsAffx.14869.1.S1_at	1.2942	0.80754	0.25789	-0.213762
341	LOC_Os01g62020	Os.9835.1.S1_a_at	1.29557	1.93701	0.25895	0.661147
342	LOC_Os11g07280	Os.11596.1.S2_at	1.32182	0.629448	0.279011	-0.462913
343	LOC_Os05g50380	Os.27601.1.A1_at	1.33045	1.24129	0.28552	0.216148
344	LOC_Os05g20150	Os.10225.1.S1_at	1.33452	1.01705	0.288568	0.0169072
345	LOC_Os06g04460	Os.38217.1.S1_at	1.34276	0.747628	0.294731	-0.29085
346	LOC_Os10g35010	Os.37979.2.S1_at	1.3471	0.58904	0.297954	-0.529262
347	LOC_Os04g49739	Os.25086.1.A1_at	1.36773	0.249388	0.313152	-1.38875
348	LOC_Os06g11800	Os.15957.1.S1_at	1.36803	1.07289	0.313369	0.0703604
349	LOC_Os01g40340	Os.45995.1.S1_x_at	1.39423	1.06567	0.332344	0.0636021
350	LOC_Os01g61710	Os.5854.1.S1_a_at	1.40605	0.505713	0.340783	-0.681786
351	LOC_Os03g13540	Os.53578.1.S1_at	1.46335	0.996705	0.380729	-0.00330068
352	LOC_Os04g36050	Os.23200.1.S1_x_at	1.47231	0.669379	0.386834	-0.401404
353	LOC_Os02g50140	OsAffx.24805.1.S1_s_at	1.47507	0.837088	0.388705	-0.177826
354	LOC_Os02g14530	Os.8740.1.S1_at	1.50128	1.0154	0.406315	0.0152856
355	LOC_Os03g57340	Os.12385.1.S1_at	1.51116	1.57875	0.412879	0.456634
356	LOC_Os02g04030	Os.9614.1.S1_at	1.54824	0.929596	0.437116	-0.0730054
357	LOC_Os05g08540	Os.5609.1.S1_at	1.54927	1.82464	0.437787	0.601383
358	LOC_Os07g13590	Os.26753.1.S1_at	1.59613	0.74488	0.467583	-0.294532
359	LOC_Os04g51330	Os.24793.1.A1_at	1.59708	0.668605	0.468178	-0.402563
360	LOC_Os03g03660	Os.10618.1.S1_s_at	1.59956	0.728439	0.469727	-0.316851
361	LOC_Os02g08320	Os.16797.1.S1_at	1.59956	0.987512	0.469727	-0.0125662
362	LOC_Os03g40270	Os.5039.1.S1_at	1.59956	0.500931	0.469727	-0.691288
363	LOC_Os12g12860	Os.22582.1.S1_at	1.6293	0.944929	0.488148	-0.0566452
364	LOC_Os03g08700	Os.54630.1.S1_at	1.63024	0.608295	0.48873	-0.497096
365	LOC_Os03g53110	Os.10759.1.S1_at	1.65282	1.17925	0.502482	0.164878
366	LOC_Os09g38550	Os.46329.1.S1_at	1.65294	0.795604	0.502553	-0.228654
367	LOC_Os07g47290	Os.11026.1.S1_at	1.69044	0.57676	0.524989	-0.55033
368	LOC_Os03g18860	Os.53030.1.S1_at	1.69055	1.20659	0.525053	0.187796
369	LOC_Os08g04650	Os.53290.1.S1_at	1.71805	0.654754	0.541189	-0.423495
370	LOC_Os08g39950	Os.24908.1.S1_at	1.7633	0.295014	0.567188	-1.22073
371	LOC_Os04g22360	Os.26778.1.S1_at	1.78057	1.06544	0.576935	0.0633853
372	LOC_Os07g15680	Os.5744.1.S1_at	1.80302	0.707178	0.589462	-0.346472
373	LOC_Os02g51750	Os.11915.1.S1_at	1.84597	1.27288	0.613007	0.241282
374	LOC_Os09g34970	Os.15713.1.S2_a_at	1.85353	1.57416	0.617093	0.45372
375	LOC_Os03g20860	Os.8860.1.S1_at	1.87068	1.16657	0.626303	0.15407
376	LOC_Os07g10830	Os.10561.1.S1_at	1.871	0.657904	0.626473	-0.418696
377	LOC_Os05g44050	Os.12305.1.S1_at	1.92619	1.58831	0.655543	0.462671
378	LOC_Os01g62900	Os.33244.1.S1_at	1.934	0.425043	0.659589	-0.855565
379	LOC_Os07g49100	Os.34354.1.S1_at	1.94987	0.994652	0.66776	-0.00536256
380	LOC_Os04g40850	Os.15236.1.S1_at	1.95885	1.0073	0.672355	0.00726929
381	LOC_Os05g47980	Os.4418.1.S2_at	1.97697	0.738827	0.681565	-0.302691
382	LOC_Os03g42050	OsAffx.13299.1.S1_at	1.97697	0.85184	0.681565	-0.160357
383	LOC_Os01g17180	Os.25964.1.S1_a_at	1.97697	1.42274	0.681565	0.352583
384	LOC_Os01g60110	Os.34196.1.S1_at	1.97822	0.783954	0.682197	-0.243405
385	LOC_Os08g44790	Os.53024.1.S1_at	1.98025	1.04261	0.683222	0.0417318
386	LOC_Os08g12520	Os.8166.1.S1_at	1.99427	0.322111	0.690279	-1.13286
387	LOC_Os04g02670	Os.10977.1.S1_at	1.99927	1.18147	0.692783	0.166761
388	LOC_Os07g43900	Os.11593.1.S1_x_at	2.00543	1.33487	0.695858	0.288832
389	LOC_Os01g17430	Os.1236.1.S1_at	2.04464	0.4562	0.71522	-0.784823
390	LOC_Os03g05770	Os.11550.1.S1_at	2.0637	0.999897	0.724502	-0.000102825
391	LOC_Os06g03610	Os.44814.2.S1_at	2.06694	0.956558	0.726067	-0.0444135
392	LOC_Os02g37420	Os.4187.1.S1_at	2.08598	1.45537	0.735241	0.37526
393	LOC_Os04g59494	Os.24246.1.A1_at	2.08745	0.839265	0.735946	-0.175229
394	LOC_Os08g27070	Os.10188.1.S1_at	2.10863	0.750834	0.746038	-0.286571
395	LOC_Os01g49190	Os.10496.2.S1_x_at	2.12814	0.860799	0.755248	-0.149895
396	LOC_Os03g07480	Os.51905.1.S1_at	2.13242	0.8015	0.757256	-0.22127
397	LOC_Os02g12300	Os.53956.1.S1_at	2.14569	0.424962	0.763459	-0.855756
398	LOC_Os03g06760	Os.34216.1.S1_x_at	2.16579	0.567953	0.772787	-0.565716
399	LOC_Os02g17240	Os.8089.1.S1_at	2.18776	1.00993	0.782879	0.00988146
400	LOC_Os01g71240	Os.34808.1.S1_at	2.26753	1.23261	0.81869	0.209137
401	LOC_Os07g34130	Os.24707.1.A1_at	2.28443	0.964888	0.826116	-0.0357432
402	LOC_Os09g21470	Os.54451.1.S1_at	2.31206	1.29145	0.838141	0.255767
403	LOC_Os02g15594	Os.27158.1.S1_at	2.32276	0.671688	0.842757	-0.397961
404	LOC_Os05g48980	Os.9217.1.S1_at	2.32296	1.15455	0.842842	0.143711
405	LOC_Os12g30150	OsAffx.19894.1.S1_at	2.33346	0.834785	0.847351	-0.180581
406	LOC_Os06g36990	Os.35568.1.S1_at	2.35321	0.532902	0.85578	-0.629418
407	LOC_Os02g02890	Os.57490.1.S1_x_at	2.35505	0.49757	0.856561	-0.69802
408	LOC_Os12g41170	Os.53126.1.S1_at	2.35595	0.888212	0.856943	-0.118545
409	LOC_Os03g14610	Os.37466.1.S1_s_at	2.37282	0.708562	0.864081	-0.344518
410	LOC_Os04g51440	Os.25624.1.S1_at	2.39644	0.813505	0.873983	-0.206403
411	LOC_Os05g44310	Os.22280.1.S1_at	2.40138	0.663815	0.876042	-0.409752
412	LOC_Os09g21000	Os.53102.1.S1_s_at	2.40941	0.819858	0.879381	-0.198624
413	LOC_Os06g48300	Os.57401.1.S1_at	2.43533	1.13118	0.89008	0.123257
414	LOC_Os09g23160	Os.7364.1.S1_at	2.44834	1.35569	0.895411	0.304307
415	LOC_Os05g24601	Os.9802.1.S1_at	2.48886	0.483259	0.911824	-0.727202
416	LOC_Os10g17280	Os.10703.2.S1_x_at	2.48981	1.02753	0.912205	0.0271582
417	LOC_Os02g39950	Os.52383.1.S1_at	2.50355	0.870508	0.917711	-0.138678
418	LOC_Os08g42530	Os.50416.1.S1_at	2.539	1.08228	0.931771	0.079073
419	LOC_Os02g38040	Os.52931.1.S1_at	2.54607	1.10766	0.934549	0.102248
420	LOC_Os08g02080	Os.10438.1.S1_at	2.584	1.01801	0.949339	0.0178454
421	LOC_Os07g10150	Os.7984.1.S1_at	2.59114	0.654877	0.952097	-0.423308
422	LOC_Os06g09230	OsAffx.15330.1.S1_at	2.59553	0.999829	0.95379	-0.000170737
423	LOC_Os03g45920	Os.11155.1.S1_at	2.64311	1.00372	0.971956	0.00371236
424	LOC_Os10g33640	OsAffx.30659.1.S1_at	2.65216	0.950582	0.975376	-0.0506814
425	LOC_Os05g20570	Os.22396.1.S1_at	2.68019	1.06355	0.985888	0.0616136
426	LOC_Os03g16980	Os.12349.1.S1_at	2.70442	0.842848	0.994886	-0.170969
427	LOC_Os01g21610	Os.32197.2.S1_x_at	2.7547	0.926004	1.01331	-0.0768763
428	LOC_Os04g32560	Os.37370.1.S1_at	2.77971	1.10186	1.02235	0.0969981
429	LOC_Os01g60440	Os.8739.3.S1_x_at	2.8479	0.654286	1.04658	-0.42421
430	LOC_Os07g17120	Os.50387.1.S1_at	2.86196	0.283339	1.0515	-1.26111
431	LOC_Os01g08470	Os.8113.1.S1_at	2.87039	0.722065	1.05445	-0.32564
432	LOC_Os02g47880	Os.48270.1.A1_at	2.96026	9.44339	1.08528	2.24532
433	LOC_Os12g14930	OsAffx.32340.1.A1_at	2.99239	0.211426	1.09607	-1.55388
434	LOC_Os01g25460	Os.18286.1.S1_s_at	2.99239	0.98854	1.09607	-0.0115266
435	LOC_Os02g09840	OsAffx.11964.1.S1_at	3.02005	0.487114	1.10527	-0.719256
436	LOC_Os02g43690	OsAffx.24709.1.S1_x_at	3.02315	0.856667	1.1063	-0.154706
437	LOC_Os07g36470	Os.12378.1.S1_at	3.07662	0.421373	1.12383	-0.864236
438	LOC_Os02g45540	Os.6053.1.S1_at	3.0808	0.533047	1.12519	-0.629145
439	LOC_Os08g43640	Os.8718.1.S1_at	3.09033	1.19344	1.12828	0.176844
440	LOC_Os03g50885	Os.6379.1.S1_at	3.10087	0.855369	1.13168	-0.156222
441	LOC_Os01g29469	Os.16993.1.S1_at	3.10252	0.401292	1.13221	-0.913066
442	LOC_Os02g35039	Os.9639.1.S1_at	3.10476	1.13349	1.13294	0.1253
443	LOC_Os01g23740	Os.17269.1.S1_at	3.11263	1.69186	1.13547	0.525828
444	LOC_Os02g44470	Os.52855.1.S1_at	3.14658	0.934696	1.14632	-0.0675334
445	LOC_Os11g24560	Os.6807.1.S1_at	3.24366	1.06613	1.1767	0.0640369
446	LOC_Os11g11710	Os.9643.1.S1_at	3.27367	0.206714	1.18591	-1.57642
447	LOC_Os09g07510	Os.1308.1.S1_at	3.28777	0.899325	1.19021	-0.10611
448	LOC_Os11g11730	Os.9607.1.S1_at	3.30033	0.583722	1.19402	-0.53833
449	LOC_Os02g27110	Os.25005.1.A1_at	3.31387	0.581596	1.19812	-0.54198
450	LOC_Os03g57510	OsAffx.13524.1.S1_at	3.35103	1.0899	1.20927	0.0860875
451	LOC_Os06g14510	Os.4697.1.S1_at	3.35344	1.10605	1.20999	0.100797
452	LOC_Os01g55520	Os.11073.1.S1_at	3.40769	0.889051	1.22604	-0.117601
453	LOC_Os02g58520	Os.24128.1.A1_at	3.42973	0.436783	1.23248	-0.828319
454	LOC_Os06g45150	OsAffx.15933.1.S1_s_at	3.63324	1.02959	1.29013	0.0291629
455	LOC_Os02g50770	Os.5623.1.S1_at	3.64789	1.04049	1.29415	0.0396915
456	LOC_Os04g54200	Os.4807.1.S1_at	3.66826	0.863983	1.29972	-0.146203
457	LOC_Os12g22030	Os.11190.1.S1_s_at	3.73357	0.0176767	1.31736	-4.03551
458	LOC_Os12g07230	OsAffx.31629.1.S1_at	3.74	0.809871	1.31909	-0.210881
459	LOC_Os02g44380	OsAffx.24039.2.S1_x_at	3.76959	0.680979	1.32697	-0.384224
460	LOC_Os11g45730	Os.6348.1.S1_x_at	3.81948	0.194456	1.34012	-1.63755
461	LOC_Os02g10130	Os.17046.1.S1_at	3.83772	0.426764	1.34488	-0.851525
462	LOC_Os11g45720	Os.8099.1.S1_at	3.87258	0.76168	1.35392	-0.272229
463	LOC_Os07g30090	Os.10075.1.S1_at	3.87405	0.956321	1.3543	-0.0446618
464	LOC_Os02g48110	Os.9747.1.S1_at	3.90236	1.08433	1.36158	0.0809625
465	LOC_Os06g04450	Os.7031.1.S1_at	4.13486	0.565731	1.41945	-0.569636
466	LOC_Os08g43570	Os.18310.1.S1_at	4.20744	1.26935	1.43686	0.238508
467	LOC_Os06g37440	Os.10471.1.S1_a_at	4.26584	0.620874	1.45064	-0.476627
468	LOC_Os12g36040	Os.20191.1.S1_at	4.30568	0.533929	1.45993	-0.627493
469	LOC_Os10g36650	Os.19742.1.S1_at	4.3659	0.447691	1.47382	-0.803652
470	LOC_Os03g59350	OsAffx.13550.1.S1_s_at	4.54241	0.262182	1.51346	-1.33872
471	LOC_Os03g19610	Os.18212.1.S1_at	4.57166	1.10661	1.51988	0.101298
472	LOC_Os05g50830	Os.54914.1.S1_at	4.58451	1.3059	1.52268	0.266893
473	LOC_Os03g53790	Os.18244.1.S1_at	4.63122	1.0598	1.53282	0.058079
474	LOC_Os07g07420	OsAffx.28325.1.S1_x_at	4.65606	0.698753	1.53817	-0.358458
475	LOC_Os11g01820	Os.53829.1.S1_at	4.73147	1.03766	1.55424	0.0369635
476	LOC_Os12g37660	Os.8076.1.S1_at	5.23643	0.799729	1.65564	-0.223482
477	LOC_Os07g14270	Os.7158.1.S1_a_at	5.2483	0.883714	1.6579	-0.123622
478	LOC_Os11g46230	Os.28482.1.S1_at	5.32114	0.906015	1.67169	-0.0986997
479	LOC_Os02g37580	Os.49960.1.S1_at	5.39089	0.418739	1.68471	-0.870507
480	LOC_Os10g40090	Os.12697.1.S1_at	5.70769	0.886554	1.74181	-0.120414
481	LOC_Os02g32350	Os.11615.1.S2_at	6.16163	0.208744	1.81834	-1.56665
482	LOC_Os03g50320	Os.4752.1.S1_at	6.19467	0.610752	1.82369	-0.493064
483	LOC_Os08g08110	Os.5402.1.S1_at	6.45661	0.862992	1.8651	-0.14735
484	LOC_Os08g39140	Os.22573.1.S1_x_at	6.51635	0.929525	1.87431	-0.0730813
485	LOC_Os03g01640	Os.2405.1.S1_at	6.61394	0.27046	1.88918	-1.30763
486	LOC_Os08g33370	Os.6323.2.S1_a_at	6.79463	0.0336888	1.91613	-3.39059
487	LOC_Os07g16970	Os.26856.1.S1_at	6.89009	1.10844	1.93008	0.102955
488	LOC_Os10g42110	Os.46089.1.S1_at	7.1056	0.872806	1.96088	-0.136042
489	LOC_Os04g52450	OsAffx.26573.1.S1_x_at	7.1511	0.651886	1.96727	-0.427886
490	LOC_Os01g03510	Os.19834.1.S1_at	7.33334	0.889127	1.99243	-0.117516
491	LOC_Os05g39600	Os.53362.1.S1_at	7.58578	0.749834	2.02627	-0.287903
492	LOC_Os06g41110	Os.4849.1.S1_at	7.62152	0.974277	2.03098	-0.0260594
493	LOC_Os07g38730	Os.9504.1.S1_at	8.71111	1.02492	2.1646	0.0246148
494	LOC_Os03g01750	Os.8372.1.S1_at	8.81662	2.20889	2.17664	0.792492
495	LOC_Os03g50290	Os.2673.1.S1_at	9.27533	0.878728	2.22736	-0.12928
496	LOC_Os03g15880	Os.19476.1.S1_at	9.29124	0.705132	2.22907	-0.34937
497	LOC_Os08g34780	Os.49451.1.S1_at	12.3966	1.07511	2.51742	0.0724236
498	LOC_Os11g34450	Os.9221.1.S1_at	12.8936	1.17158	2.55673	0.158352
499	LOC_Os03g16900	Os.6346.1.S1_at	14.7912	0.609842	2.69404	-0.494555
500	LOC_Os02g02560	Os.2370.1.S1_at	15.2077	0.541062	2.72181	-0.614222

## Sheet: Sheet2
25 PM-related proteins and their corresponding transcripts are both increased in levels in GPGs
No.	Locus	Annotation	LN(GPG/MPG) Transcript	LN(GPG/MPG) Protein
signal transduction
1	LOC_Os11g34450	14-3-3 protein	0.158352	2.55673
2	LOC_Os09g23160	Annexin	0.304307	0.895411
3	LOC_Os08g42530	Arf GTPase activating protein	0.079073	0.931771
4	LOC_Os02g51750	Annexin	0.241282	0.613007
5	LOC_Os03g57510	Calcium-dependent protein kinase (OsCPK11)	0.0860875	1.20927
6	LOC_Os06g48300	Phosphatase 2C	0.123257	0.89008
7	LOC_Os02g37420	Rab2	0.37526	0.735241
8	LOC_Os05g44050	Rab GTPase family 7	0.462671	0.655543
9	LOC_Os05g48980	Rab11-like small GTPase	0.143711	0.842842
10	LOC_Os06g09230	RLCK-type receptor protein kinase	-0.000170737	0.95379
transporters and channels
11	LOC_Os10g17280	ATP synthase gamma chain	0.0271582	0.912205
12	LOC_Os11g01820	Na+/H+ antiporter (ATCHX)	0.0369635	1.55424
membrane trafficking
13	LOC_Os11g24560	Transport protein Sec23	0.0640369	1.1767
wall remodeling and metabolism
14	LOC_Os08g43570	Beta-galactosidase, Glycosyl hydrolase family 35	0.238508	1.43686
15	LOC_Os06g45150	Group 3 pollen allergen	0.0291629	1.29013
16	LOC_Os05g20570	Invertase/pectin methylesterase inhibitor	0.0616136	0.985888
17	LOC_Os03g18860	Pectin methylesterase 6	0.187796	0.525053
18	LOC_Os03g19610	Pectinesterase	0.101298	1.51988
cytoskeleton dynamic
19	LOC_Os08g34780	ATCAP1; actin	0.0724236	2.51742
20	LOC_Os03g45920	Beta-tubulin	0.00371236	0.971956
21	LOC_Os02g47880	Kinesin light chain	2.24532	1.08528
22	LOC_Os07g38730	Tubulin alpha-1 chain	0.0246148	2.1646
protein destination
23	LOC_Os08g43640	26S proteasome non-ATPase regulatory subunit 3	0.176844	1.12828
24	LOC_Os02g48110	HSP70	0.0809625	1.36158
other
25	LOC_Os02g35039	NAD dependent epimerase/dehydratase family protein	0.1253	1.13294

## Sheet: Sheet3
25 PM-related proteins and their corresponding transcripts are both decreased in levels in GPGs
No.	Locus	Annotation	LN(GPG/MPG) Transcript	LN(GPG/MPG) Protein
signal transduction
1	LOC_Os03g10370	ADP-ribosylation factor	-0.347714	-1.06775
2	LOC_Os05g41060	ADP-ribosylation factor	-0.0928742	-1.56029
3	LOC_Os01g45620	Plant DTY-type MAP kinase (OsMPK16)	-1.22049	-0.54792
4	LOC_Os05g50120	Plant DTY-type MAP kinase (OsMPK17)	-0.280199	-0.708814
5	LOC_Os11g22404	Phosphatase 2C	-0.0569498	-1.2081
6	LOC_Os02g02840	ROP-like small GTPase	-0.0535615	-2.05825
7	LOC_Os11g20384	Phosphoinositide phosphatase, similar to SAC1,6,7	-0.357768	-0.872975
8	LOC_Os01g21970	RLCK-type receptor protein kinase	-0.0785078	-1.17405
9	LOC_Os01g69240	SNF1-related protein kinase	-0.101763	-1.26805
transporters and channels
10	LOC_Os06g37180	ATP synthase	-0.59365	-1.06632
11	LOC_Os06g45120	ATP synthase	-0.558553	-0.91557
12	LOC_Os08g45010	ABC transporter (OsABCF4)	-0.349635	-0.872755
13	LOC_Os01g60140	Na+/H+ antiporter (ATCHX15)	-0.353507	-1.18124
14	LOC_Os06g03860	SPX domain-containing membrane protein	-0.0432506	-0.995272
15	LOC_Os03g14690	VHA	-0.0546957	-0.937929
16	LOC_Os05g51530	VHA subunit C	-0.175474	-0.821942
membrane trafficking
17	LOC_Os12g06840	Exo70 exocyst complex subunit	-0.940503	-0.998113
18	LOC_Os01g23620	Sar1-family small GTPase	-0.134489	-1.40329
19	LOC_Os02g32740	SNARE domain containing protein	-0.0860402	-1.5749
20	LOC_Os02g55990	Synaptobrevin-like vesicle-trafficking protein	-0.029037	-0.859884
21	LOC_Os03g13380	T-SNARE	-0.250855	-1.05309
wall remodeling and metabolism
22	LOC_Os06g22980	Cellulose synthase-like protein D5	-0.259144	-1.25995
23	LOC_Os02g01590	Beta-fructosidase, invertase, glycosyl hydrolases famnily32	-0.544761	-1.43677
cytoskeleton dynamic
24	LOC_Os06g29350	Myosin	-0.751004	-0.635344
protein destination
25	LOC_Os10g42439	Heat shock protein DnaJ	-0.32719	-0.878529

## Sheet: Sheet4
53 PM-related proteins are increased while their corresponding transcripts are decreased in levels in GPGs
No.	Locus	Annotation	LN(GPG/MPG) Transcript	LN(GPG/MPG) Protein
signal transduction
1	LOC_Os03g50290	14-3-3 protein	-0.12928	2.22736
2	LOC_Os08g33370	14-3-3 protein	-3.39059	1.91613
3	LOC_Os10g33640	AGC kinases	-0.0506814	0.975376
4	LOC_Os03g15880	Coronatine-insensitive protein	-0.34937	2.22907
5	LOC_Os12g07230	Calcium/calmodulin depedent protein kinases (OsCPK28)	-0.210881	1.31909
6	LOC_Os02g39950	Calcium-binding EF hand family protein	-0.138678	0.917711
7	LOC_Os11g46230	Calmodulin-binding protein MPCBP	-0.0986997	1.67169
8	LOC_Os07g14270	Calreticulin	-0.123622	1.6579
9	LOC_Os06g03610	CrRLK1L type receptor-like protein kinase	-0.0444135	0.726067
10	LOC_Os04g54200	Diacylglycerol kinase	-0.146203	1.29972
11	LOC_Os07g07420	Gibberellin 20 oxidase	-0.358458	1.53817
12	LOC_Os02g44380	Neurobeachin-like protein	-0.384224	1.32697
13	LOC_Os03g50320	Phosphatidylinositol 4-kinase PI4K	-0.493064	1.82369
14	LOC_Os01g55520	Plant-specific Rop guanine nucleotide exchange factor (PRONE)	-0.117601	1.22604
15	LOC_Os10g42110	Serine/threonine-protein kinase	-0.136042	1.96088
16	LOC_Os03g16900	Rab GDP dissociation inhibitor	-0.494555	2.69404
17	LOC_Os07g34130	Rab GTPase activator	-0.0357432	0.826116
18	LOC_Os09g07510	Serine/threonine-protein phosphatase 2A	-0.10611	1.19021
19	LOC_Os01g60440	SCY1-like family of protein kinase	-0.42421	1.04658
20	LOC_Os01g03510	WD domain containing protein	-0.117516	1.99243
transporters and channels
21	LOC_Os01g21610	ABC1 protein-like	-0.0768763	1.01331
22	LOC_Os12g14930	ATP synthase protein	-1.55388	1.09607
23	LOC_Os06g36990	Phospholipid-transporting ATPase 4 (OsALA7)	-0.629418	0.85578
24	LOC_Os03g07480	Sucrose transporter (OsSUT1)	-0.22127	0.757256
25	LOC_Os10g35010	TIC110	-0.529262	0.937395
26	LOC_Os04g59494	Transportin-2	-0.175229	0.735946
27	LOC_Os07g36470	VHA subunit H	-0.864236	1.12383
membrane trafficking
28	LOC_Os02g27110	C2 calcium/lipid-binding region	-0.54198	1.19812
29	LOC_Os01g17430	Coatomer subunit beta-1	-0.784823	0.71522
30	LOC_Os03g06760	Exocyst complex subunit Sec15-like	-0.565716	0.772787
31	LOC_Os02g43690	Ras-related protein	-0.154706	1.1063
32	LOC_Os06g04450	SEC1 family transport protein	-0.569636	1.41945
33	LOC_Os07g10150	Vesicle coat complex COPI	-0.423308	0.952097
34	LOC_Os05g44310	Vesicle-fusing ATPase	-0.409752	0.876042
wall remodeling and metabolism
35	LOC_Os12g36040	Alpha-expansin OsEXPA26	-0.627493	1.45993
36	LOC_Os03g01640	Beta-expansin	-1.30763	1.88918
37	LOC_Os11g11710	Cell wall adhesin	-1.57642	1.18591
38	LOC_Os11g11730	Cell wall adhesin	-0.53833	1.19402
39	LOC_Os10g40090	Expansin	-0.120414	1.74181
40	LOC_Os07g49100	Pectinesterase	-0.00536256	0.66776
41	LOC_Os11g45720	Pectinesterase	-0.272229	1.35392
42	LOC_Os11g45730	Pectinesterase	-1.63755	1.34012
43	LOC_Os01g25460	Pollen tube wall-associated extensin-type glycoprotein	-0.0115266	1.09607
44	LOC_Os07g10830	Protein glycosyltransferase 48 kDa subunit	-0.418696	0.626473
45	LOC_Os02g02560	UDP-glucose pyrophosphorylase	-0.614222	3.22362
cytoskeleton dynamic
46	LOC_Os03g50885	Actin	-0.156222	1.63027
47	LOC_Os10g36650	Actin	-0.803652	1.47382
48	LOC_Os07g30090	Actin-depolymerizing factor	-0.0446618	1.3543
49	LOC_Os02g10130	Tubulin binding cofactor C	-0.851525	1.34488
50	LOC_Os06g41110	Tubulin binding cofactor C	-0.0260594	2.03098
protein destination
51	LOC_Os08g39140	Heat shock protein 81-1	-0.0730813	1.87431
stress response
52	LOC_Os06g37440	Glutathione S-transferase	-0.476627	1.45064
other
53	LOC_Os03g16980	NAD dependent epimerase/dehydratase family domain containing protein	-0.170969	0.994886

## Sheet: Sheet5
27 PM-related proteins are decreased while their corresponding transcripts are increased in levels in GPGs
No.	Locus	Annotation	LN(GPG/MPG) Transcript	LN(GPG/MPG) Protein
signal transduction
1	LOC_Os10g42940	Arf-type small GTPase	0.0829208	-0.823117
2	LOC_Os08g43500	Armadillo/beta-catenin	0.130915	-1.01722
3	LOC_Os03g24520	Armadillo-like helical domain containing protein（Mo25)	0.159871	-1.14527
4	LOC_Os03g07110	Calmodulin-binding protein	0.186069	-0.630643
5	LOC_Os06g45240	LRR-type receptor protein kinase	0.287427	-0.879577
6	LOC_Os04g42960	Lung seven transmembrane receptor family protein	0.0148621	-1.01276
7	LOC_Os12g04700	Phosphatidylinositol-4-phosphate 5-kinase (PIP5K)	0.344195	-0.810468
8	LOC_Os03g46390	Rab5/RabF-family small GTPase	0.169879	-0.635471
9	LOC_Os03g59590	Rho-like GTPase	-0.002579	-0.790563
10	LOC_Os03g05740	Rab5-related small GTPase	0.318241	-0.81051
11	LOC_Os03g60530	Rab8_Rab10_Rab13_like small GTPase	0.419738	-1.31363
12	LOC_Os01g62950	Rab11-like small GTPase	0.0222391	-0.796429
13	LOC_Os05g24770	Reticulon-type ER-associated protein	0.158109	-0.597678
transporters and channels
14	LOC_Os06g51460	ABC transporter (OsABCG16)	0.438978	-0.928718
15	LOC_Os03g48000	CorA-like magnesium transporter protein	0.292676	-0.757469
16	LOC_Os02g06540	Monosaccharide transporter (STP subfamily)	0.00896783	-0.876569
17	LOC_Os02g07870	VHA subunit A	0.544578	-0.642647
18	LOC_Os01g40470	VHA subunit C	0.465945	-1.14264
membrane trafficking
19	LOC_Os03g20520	Endoplasmic reticulum vesicle transporter protein	0.0527092	-1.16971
20	LOC_Os03g57100	Endoplasmic reticulum vesicle transporter protein	0.0228035	-0.966026
21	LOC_Os08g42050	P24-beta-type membrane component of COPI-/COPII-coated vesicle	0.315741	-1.55226
22	LOC_Os04g02690	SEC7-like guanine nucleotide exchange family protein	-0.00190798	-1.0822
wall remodeling and metabolism
23	LOC_Os09g36810	Beta-galactosidase , 35	0.10838	-1.51966
24	LOC_Os01g33300	Polygalacturonase, Glycosyl hydrolases family 28	0.0689797	-1.07761
cytoskeleton dynamic
25	LOC_Os02g42820	Actin-binding protein	0.278421	-1.8236
26	LOC_Os04g45010	Actin-binding protein	0.0875361	-1.15061
protein destination
27	LOC_Os03g60370	Histidine acid phosphatase	0.28547	-0.896217
